# Supplementary material for: Semi-automated Curation of Metabolic Models via Flux Balance Analysis: A Case Study with Mycoplasma gallisepticum
Source: PLoS Comput Biol. 2013 Sep 5;9(9):e1003208. doi: 10.1371/journal.pcbi.1003208 (PMC3764002; doi:10.1371/journal.pcbi.1003208)
Supplement: Data S1 — A description of the FBA model for M. gallisepticum in Excel format. (XLS) [file pcbi.1003208.s001.xls]

## Sheet: Metabolism_cytosol
METABOLISM IN THE CYTOSOL COMPARTMENT
species id	species name	formule
10-FORMYL-THF[c]	10-formyl-tetrahydrofolate	C20H23N7O7
2-3-4-Saturated-L-Phosphatidates[c]	a 2,3,4-saturated L-phosphatidate	C11H17O8RR2P
2-C-METHYL-D-ERYTHRITOL-4-PHOSPHATE[c]	2-C-methyl-D-erythritol-4-phosphate	C5H11O7P
2-KETOGLUTARATE[c]	2-oxoglutarate	C5H4O5
2-PG[c]	2-phospho-D-glycerate	C3H4O7P
2-PHOSPHO-4-CYTIDINE-5-DIPHOSPHO-2-C-MET[c]	2-phospho-4-{cytidine 5'-diphospho}-2-C-methyl-D-erythritol	C14H22N3O17P3
2C-METH-D-ERYTHRITOL-CYCLODIPHOSPHATE[c]	2-C-methyl-D-erythritol-2,4-cyclodiphosphate	C5H10O9P2
3-5-ADP[c]	adenosine 3',5'-bisphosphate	C10H11N5O10P2
3-HYDROXY-3-METHYL-GLUTARYL-COA[c]	{S}-3-hydroxy-3-methylglutaryl-CoA	C27H39N7O20P3S
3-KETOBUTYRATE[c]	acetoacetate	C4H5O3
3-Prime-Ribonucleoside-Monophosphates[c]	a nucleoside 3'-phosphate	C5H10O7RP
3-terminal-unsaturated-sugars[c]	a 3'-terminal unsaturated sugar
4-AMINO-BUTYRALDEHYDE[c]	4-aminobutanal	C4H10NO
4-AMINO-BUTYRATE[c]	4-aminobutyrate	C4H9NO2
4-CYTIDINE-5-DIPHOSPHO-2-C[c]	4-{cytidine 5'-diphospho}-2-C-methyl-D-erythritol	C14H23N3O14P2
5-10-METHENYL-THF[c]	5,10-methenyltetrahydrofolate	C20H22N7O6
5-FORMYL-THF[c]	5-formyl-tetrahydrofolate	C20H21N7O7
5-Phosphopolynucleotides[c]	a 5'-phosphopolynucleotide
Acceptor[c]	an oxidized electron acceptor
ACET[c]	acetate	C2H3O2
ACETOACETYL-COA[c]	acetoacetyl-CoA	C25H36N7O18P3S
ACETYL-COA[c]	acetyl-CoA	C23H34N7O17P3S
ACETYL-P[c]	acetylphosphate	C2H3O5P
ACP[c]	a holo-[acp]	C14H25N3O8a holo-[acp]2PS
ACYL-ACP[c]	an acyl-[acp] Coavholo-[acp]R
ACYL-COA[c]	an acyl-CoA	C22H35N7O17RP3S
Acyl-Phosphates[c]	an acyl phosphate	CH2O5RP
ACYL-SN-GLYCEROL-3P[c]	a 1-acyl-sn-glycerol-3-phosphate	C4H8O7RP
ADENINE[c]	adenine	C5H5N5
ADENOSINE[c]	adenosine	C10H13N5O4
ADENOSYL-HOMO-CYS[c]	S-adenosyl-L-homocysteine	C14H20N6O5S
ADENYLOSUCC[c]	adenylo-succinate	C14H14N5O11P
ADP[c]	ADP	C10H12N5O10P2
ALA-tRNAs[c]	tRNAala
ALPHA-GLC-6-P[c]	alpha-D-glucose 6-phosphate	C6H11O9P
Amino-Acids-20[c]	a standard alpha amino acid	C2H4NO2R
AMMONIA[c]	ammonia	H3N
AMMONIUM[c]	NH4+	H4N
AMP[c]	AMP	C10H12N5O7P
ANTHRANILATE[c]	anthranilate	C7H6NO2
AP-Site-Created[c]	an AP{apurinic or apyrimidinic} site created by glycosylic bond cleavage
apo-ACP[c]	an apo-[acp]
ARG-tRNAs[c]	tRNAarg
ARG[c]	L-arginine	C6H15N4O2
ARSENATE[c]	arsenate	HO4As
ASN-tRNAs[c]	tRNAasn
ASN[c]	L-asparagine	C4H8N2O3
ASP-tRNAs[c]	tRNAasp
ATP[c]	ATP	C10H13N5O13P3
BCAA-dehydrogenase-DH-lipoyl[c]	lipoamide acyltransferase N6-{dihydrolipoyl}lysine
BCAA-dehydrogenase-lipoyl[c]	lipoamide acyltransferase N6-{lipoyl}lysine
BIOMASS[c]	biomass
BUTYRIC_ACID[c]	butyrate	C4H7O2
BUTYRYL-COA[c]	butyryl-CoA	C25H38N7O17P3S
CA-2[c]	Ca2+	Ca
CARBON-DIOXIDE[c]	CO2	CO2
CARDIOLIPIN[c]	cardiolipin	C13H20O17R4P2
Cations[c]	a cation
CDP-2-3-4-Saturated-Diacylglycerols[c]	a CDP-2,3,4-saturated-diacylglycerol	C20H29N3O15R2RP2
CDP-CHOLINE[c]	CDP-choline	C14H27N4O11P2
CDP[c]	CDP	C9H12N3O11P2
CDPDIACYLGLYCEROL[c]	a CDP-diacylglycerol	C14H19N3O15R1R2P2
Ceramides[c]	a ceramide	C19H36NO3R
Charged-ALA-tRNAs[c]	L-alanyl-tRNAala
Charged-ARG-tRNAs[c]	L-arginyl-tRNAarg
Charged-ASN-tRNAs[c]	L-asparaginyl-tRNAasn
Charged-ASP-tRNAs[c]	L-aspartyl-tRNAasp
Charged-CYS-tRNAs[c]	L-cysteinyl-tRNAcys
Charged-GLN-tRNAs[c]	L-glutaminyl-tRNAgln
Charged-GLT-tRNAs[c]	L-glutamyl-tRNAGlu	C5H8NO3tRNAGlu
Charged-GLY-tRNAs[c]	glycyl-tRNAgly
Charged-HIS-tRNAs[c]	L-histidyl-tRNAhis
Charged-ILE-tRNAs[c]	L-isoleucyl-tRNAile
Charged-LEU-tRNAs[c]	L-leucyl-tRNAleu
Charged-LYS-tRNAs[c]	L-lysyl-tRNAlys
Charged-MET-tRNAs[c]	L-methionyl-tRNAmet
Charged-PHE-tRNAs[c]	L-phenylalanyl-tRNAphe
Charged-PRO-tRNAs[c]	L-prolyl-tRNApro
Charged-SER-tRNAs[c]	L-seryl-tRNAser
Charged-THR-tRNAs[c]	L-threonyl-tRNAthr
Charged-TRP-tRNAs[c]	L-tryptophanyl-tRNAtrp
Charged-TYR-tRNAs[c]	L-tyrosyl-tRNAtyr
Charged-VAL-tRNAs[c]	L-valyl-tRNAval
Cholesterol-esters[c]	a cholesterol ester	C28H45O2R
CHOLESTEROL[c]	cholesterol	C27H46O
CHOLINE[c]	choline	C5H14NO
CL[c]	chloride	Cl
CMP[c]	CMP	C9H12N3O8P
CO-2[c]	Co2+	Co
CO-A[c]	coenzyme A	C21H32N7O16P3S
CPD-10226[c]	3-amino-3-deoxy-D-fructose 6-phosphate	C6H13NO8P
CPD-10227[c]	1-deoxy-1-imino-D-erythrose 4-phosphate	C4H9NO6P
CPD-10363[c]	a beta,beta digalactosyldiacylglycerol	C17H26O15R1R2
CPD-1181[c]	salicin-6-phosphate	C13H19O10P
CPD-1241[c]	D-galactose 6-phosphate	C6H11O9P
CPD-3[c]	molybdate	O4Mo
CPD-4211[c]	dimethylallyl diphosphate	C5H9O7P2
CPD-448[c]	beta-D-glucose 1-phosphate	C6H11O9P
CPD-5727[c]	5,10-methenyl-tetrahydropteroyl-[gamma-Glu]{n}	C8H10N6OR
CPD-6124[c]	1-pyrroline	C4H8N
CPD-678[c]	hydrogen selenide	Se
CPD-8532[c]	AP site removed form DNA
CPD-8533[c]	AP site on created by glycosylase in repair process
CPD-8537[c]	tRNA pseudouridine	C37H49N13O32R2P5
CPD-8538[c]	tRNA uridine	C37H49N13O32R1P5
CPD-8989[c]	L-methionine-{S}-S-oxide	C5H11NO3S
CPD0-1147[c]	methyl red	C15H14N3O2
CPD0-1148[c]	N,N'-dimethyl-p-phenylenediamine	C8H12N2
CTP[c]	CTP	C9H12N3O14P3
CU-2[c]	Cu2+	Cu
Cyclic-2-3-Ribonucleoside-Monophosphates[c]	a nucleoside 2',3'-cyclic phosphate	C5H8O6RP
CYS-tRNAs[c]	tRNAcys
CYS[c]	L-cysteine	C3H7NO2S
CYTIDINE[c]	cytidine	C9H13N3O5
CYTOSINE[c]	cytosine	C4H5N3O
D-Galactosyl-12-diacyl-glycerols[c]	a monogalactosyldiacylgycerol	C11H16O10R1R2
D-SEDOHEPTULOSE-7-P[c]	D-sedoheptulose-7-phosphate	C7H13O10P
DADP[c]	2'-deoxyadenosine-5'-diphosphate	C10H12N5O9P2
Damaged-DNA-Pyrimidine[c]	a damaged DNA pyrimidine
DAMP[c]	dAMP	C10H12N5O6P
DATP[c]	dATP	C10H13N5O12P3
DCDP[c]	dCDP	C9H12N3O10P2
DCMP[c]	dCMP	C9H12N3O7P
DCTP[c]	dCTP	C9H12N3O13P3
DEAMIDO-NAD[c]	nicotinate adenine dinucleotide	C21H24N6O15P2
DEOXY-D-RIBOSE-1-PHOSPHATE[c]	deoxy-D-ribose 1-phosphate	C5H9O7P
Deoxy-Ribonucleoside-Diphosphates[c]	a 2'-deoxyribonucleoside diphosphate	C5H11O9R1P2
Deoxy-Ribonucleoside-Monophosphates[c]	a 2'-deoxyribonucleoside monophosphate	C5H10O6RP
Deoxy-Ribonucleoside-Triphosphates[c]	a 2'-deoxyribonucleoside triphosphate	C5H12O12R1P3
Deoxy-Ribonucleosides[c]	a deoxynucleoside	C5H9O3R
DEOXY-RIBOSE-1P[c]	deoxyribose-1-phosphate	C5H9O7P
DEOXYADENOSINE[c]	2'-deoxyadenosine	C10H13N5O3
DEOXYCYTIDINE[c]	deoxycytidine	C9H13N3O4
DEOXYGUANOSINE[c]	deoxyguanosine	C10H13N5O4
DEOXYINOSINE[c]	deoxyinosine	C10H12N4O4
Deoxynucleotides[c]	a deoxynucleotide
DEOXYNUCLEOTIDESM[c]	{deoxynucleotides}{m}	C15H25O13RR1R2P2
DEOXYURIDINE[c]	deoxyuridine	C9H12N2O5
DEOXYXYLULOSE-5P[c]	1-deoxy-D-xylulose 5-phosphate	C5H9O7P
DEPHOSPHO-COA[c]	dephospho-CoA	C21H33N7O13P2S
DGDP[c]	2'-deoxyguanosine-5'-diphosphate	C10H12N5O10P2
DGMP[c]	dGMP	C10H12N5O7P
DGTP[c]	dGTP	C10H12N5O13P3
DIACYLGLYCEROL[c]	a 1,2-diacylglycerol	C5H6O5R1R2
Dihydro-Lipoyl-Proteins[c]	protein N6-{dihydrolipoyl}lysine
DIHYDROFOLATE[c]	7,8-dihydrofolate	C19H21N7O6
DIHYDROLIPOAMIDE[c]	dihydrolipoamide	C8H17NOS2
DIHYDROLIPOYL-GCVH[c]	H-Gcv-protein-{dihydrolipoyl}lysine	C8H15OS2Apo-GcvH
DIHYDROXY-ACETONE-PHOSPHATE[c]	dihydroxyacetone phosphate	C3H5O6P
DIPEPTIDES[c]	a dipeptide	C4H6N2O3R1R2
DNA-containing-a-Apyrimidinic-Sites[c]	a DNA containing a apyrimidinic site
DNA-containing-abasic-Sites[c]	a DNA containing abasic site
DNA-N[c]	DNAn
DNA-with-Uracils[c]	a DNA with uracil
Donor-H2[c]	a reduced electron acceptor
DPG[c]	1,3-diphosphateglycerate	C3H4O10P2
DUDP[c]	dUDP	C9H11N2O11P2
DUMP[c]	dUMP	C9H11N2O8P
DUTP[c]	dUTP	C9H11N2O14P3
ENZYME-S-SULFANYLCYSTEINE[c]	a protein-S-sulfanylcysteine	C3H5NOProtein2S2
ERYTHROSE-4P[c]	D-erythrose-4-phosphate	C4H7O7P
FAD[c]	FAD	C27H30N9O15P2
Fatty-Acids[c]	a fatty acid	C4H6O2R
Fatty-Acyl-CoA[c]	a fatty acyl CoA	C22H35N7O17RP3S
FE-2[c]	Fe2+	Fe
FE-3[c]	Fe3+	Fe
FMN[c]	FMN	C17H18N4O9P
FORMATE[c]	formate	CHO2
FORMYL-L-METHIONYL-PEPTIDE[c]	formyl-L-methionyl peptide	C12H17N4O6R3S
FORMYL-THF-GLU-N[c]	an N10-formyl-tetrahydrofolate	C20H23N7O6R1
FRU[c]	D-fructose	C6H12O6
FRU1P[c]	fructose-1-phosphate	C6H11O9P
FRUCTOSE-16-DIPHOSPHATE[c]	fructose-1,6-bisphosphate	C6H10O12P2
FRUCTOSE-6P[c]	D-fructose-6-phosphate	C6H11O9P
FUM[c]	fumarate	C4H2O4
G3P[c]	3-phospho-D-glycerate	C3H4O7P
GAP[c]	D-glyceraldehyde-3-phosphate	C3H5O6P
GDP[c]	GDP	C10H12N5O11P2
General-Phos-Protein-Substrates[c]	a phosphoprotein
General-Protein-Substrates[c]	a protein
GLC-6-P[c]	beta-D-glucose-6-phosphate	C6H11O9P
GLC[c]	beta-D-glucose	C6H12O6
GLN-tRNAs[c]	tRNAgln
GLN[c]	L-glutamine	C5H10N2O3
GLT-tRNAs[c]	tRNAGlu
GLT[c]	L-glutamate	C5H8NO4
GLUTAMINYL-TRNA-GLN[c]	L-glutaminyl-tRNAGln
GLUTAMYL-TRNA-GLN[c]	L-glutamyl-tRNAGln
GLY-tRNAs[c]	tRNAgly
GLY[c]	glycine	C2H5NO2
GLYCERALD[c]	D-glyceraldehyde	C3H6O3
GLYCEROL-3P[c]	sn-glycerol-3-phosphate	C3H7O6P
GLYCEROL[c]	glycerol	C3H8O3
GLYOX[c]	glyoxylate	C2HO3
GMP[c]	guanosine-5'-phosphate	C10H12N5O8P
GTP[c]	GTP	C10H12N5O14P3
GUANINE[c]	guanine	C5H5N5O
GUANOSINE-5DP-3DP[c]	ppGpp	C10H11N5O17P4
GUANOSINE[c]	guanosine	C10H13N5O5
HCO3[c]	bicarbonate	CHO3
HIS-tRNAs[c]	tRNAhis
HIS[c]	L-histidine	C6H9N3O2
HYDROGEN-PEROXIDE[c]	hydrogen peroxide	H2O2
HYDROXY-METHYL-BUTENYL-DIP[c]	1-hydroxy-2-methyl-2-{E}-butenyl 4-diphosphate	C5H9O8P2
HYPOXANTHINE[c]	hypoxanthine	C5H4N4O
ILE-tRNAs[c]	tRNAile
ILE[c]	L-isoleucine	C6H13NO2
IMP[c]	inosine-5'-phosphate	C10H11N4O8P
INOSINE[c]	inosine	C10H12N4O5
K[c]	K+	K
L-1-PHOSPHATIDYL-GLYCEROL-P[c]	an L-1-phosphatidylglycerol-phosphate	C8H14O13R2P2
L-1-PHOSPHATIDYL-GLYCEROL[c]	an L-1-phosphatidyl-glycerol	C8H13O10R12P
L-ALPHA-ALANINE[c]	L-alanine	C3H7NO2
L-ASPARTATE[c]	L-aspartate	C4H6NO4
L-aspartyl-tRNAAsn[c]	L-aspartyl-tRNAasn
L-CITRULLINE[c]	L-citrulline	C6H13N3O3
L-LACTATE[c]	L-lactate	C3H5O3
L-PHOSPHATIDATE[c]	a 1,2-diacylglycerol-3-phosphate	C5H7O8R1R2P
L-SELENOCYSTEINE[c]	L-selenocysteine	C3H6NO2Se
L-seryl-SEC-tRNAs[c]	L-seryl-tRNAsec
LACTOSE-6P[c]	lactose 6-phosphate	C12H21O14P
LACTOSE[c]	lactose	C12H22O11
Leader-Sequences[c]	a leader sequence
LEU-tRNAs[c]	tRNAleu
LEU[c]	L-leucine	C6H13NO2
LIPID[c]	lipid
LIPOAMIDE[c]	lipoamide	C8H15NOS2
LIPOIC-ACID[c]	lipoate	C8H13O2S2
LIPOYL-AMP[c]	lipoyl-AMP	C18H25N5O8PS2
Lipoyl-Protein[c]	protein N6-{lipoyl}lysine
Long-Chain-Polyphosphate[c]	long chain polyphosphate	H7O16P5
LYS-tRNAs[c]	tRNAlys
LYS[c]	L-lysine	C6H15N2O2
MAL[c]	{S}-malate	C4H4O5
MALTOSE[c]	maltose	C12H22O11
MANNITOL-1P[c]	mannitol-1-phosphate	C6H15O9P
MANNOSE-1P[c]	alpha-D-mannose 1-phosphate	C6H11O9P
MANNOSE-6P[c]	D-mannose-6-phosphate	C6H11O9P
MET-tRNAs[c]	tRNAmet
MET[c]	L-methionine	C5H11NO2S
METHIONYL-PEPTIDE[c]	methionyl peptide	C11H17N4O5R3S
METHYLENE-THF[c]	5,10-methylene-THF	C20H23N7O6
MEVALONATE[c]	{R}-mevalonate	C6H11O4
MG-2[c]	Mg2+	Mg
MN-2[c]	Mn2+	Mn
Multidrug[c]	multidrug
N-formyl-L-methionyl-tRNAfmet[c]	N-formyl-L-methionyl-tRNAfmet
N-Substituted-Amino-Acids[c]	an N-substituted amino acid	C2H4NO2R1
N-Substituted-Aminoacyl-tRNA[c]	N-substituted aminoacyl-tRNA
NAD(P)[c]	NAD{P}+
NAD(P)H[c]	NAD{P}H
NA[c]	Na+	Na
NAD[c]	NAD+	C21H26N7O14P2
NADH[c]	NADH	C21H27N7O14P2
NADP[c]	NADP+	C21H25N7O17P3
NADPH[c]	NADPH	C21H26N7O17P3
NI-2[c]	Ni2+	Ni
NIACINE[c]	nicotinate	C6H4NO2
NICOTINAMIDE_NUCLEOTIDE[c]	nicotinamide mononucleotide	C11H14N2O8P
NICOTINATE_NUCLEOTIDE[c]	nicotinate mononucleotide	C11H12NO9P
Nucleoside-Triphosphates[c]	a nucleoside triphosphate	C5H12O13RP3
OLIGOPEPTIDE[c]	oligopeptide
Ox-Thioredoxin[c]	an oxidized thioredoxin
OXALACETIC_ACID[c]	oxaloacetate	C4H2O5
Oxidized-ferredoxins[c]	an oxidized ferredoxin
Oxidized-NrdH-Proteins[c]	an oxidized NrdH glutaredoxin-like protein
Oxo-glutarate-dehydrogenase-DH-lipoyl[c]	dihydrolipoyltranssuccinylase N6-{dihydrolipoyl}lysine
Oxo-glutarate-dehydrogenase-lipoyl[c]	dihydrolipoyltranssuccinylase	N6-{lipoyl}lysine
OXYGEN-MOLECULE[c]	oxygen	O2
Peptides-with-Leader-Sequence[c]	a peptide with a leader sequence
Peptides[c]	a	peptide
PHE-tRNAs[c]	tRNAphe
PHE[c]	L-phenylalanine	C9H11NO2
PHOSPHATIDYLCHOLINE[c]	a phosphatidylcholine	C10H19NO8R2R1P
PHOSPHO-ENOL-PYRUVATE[c]	phosphoenolpyruvate	C3H2O6P
PHOSPHORYL-CHOLINE[c]	phosphoryl-choline	C5H13NO4P
Pi[c]	phosphate	HO4P
PPI[c]	diphosphate	HO7P2
Prenyl-tRNAs[c]	prenyl-tRNA
PRO-tRNAs[c]	tRNApro
PRO[c]	L-proline	C5H9NO2
PROPIONATE[c]	propionate	C3H5O2
PROPIONYL-P[c]	propionyl-P	C3H5O5P
PROT-CYS[c]	a protein L-cysteine	C3H6N2OProtein2S
Protein-3-phospho-L-histidines[c]	a protein-Npi-phospho-L-histidine	C6H8N3O5Protein2P
Protein-6-N-lipoyl-lysine[c]	a protein 6-N-{lipoyl}lysine
Protein-Histidines[c]	a protein histidine	C6H7N3OProtein2
Protein-L-methionine-R-S-oxides[c]	a protein-L-methionine-{R}-S-oxide
Protein-L-methionine[c]	a protein L-methionine
PROTEIN-LIPOYLLYSINE[c]	H-Gcv-protein-{lipoyl}lysine	C8H13OS2Apo-GcvH
PROTON[c]	H+	H
PRPP[c]	5-phosphoribosyl 1-pyrophosphate	C5H8O14P3
Purine-Bases[c]	a purine base
Purine-Ribonucleosides[c]	a purine ribonucleoside
PUTRESCINE[c]	putrescine	C4H14N2
PYRIDOXAL[c]	pyridoxal	C8H9NO3
PYRIDOXAL_PHOSPHATE[c]	pyridoxal 5'-phosphate	C8H8NO6P
Pyruvate-dehydrogenase-acetylDHlipoyl[c]	lipoate acetyltransferase N6-{S-acetyldihydrolipoyl}lysine
Pyruvate-dehydrogenase-dihydrolipoate[c]	lipoate acetyltransferase N6-{dihydrolipoyl}lysine
Pyruvate-dehydrogenase-lipoate[c]	lipoate acetyltransferase N6-{lipoyl}lysine
PYRUVATE[c]	pyruvate	C3H3O3
Red-Thioredoxin[c]	a reduced thioredoxin
Reduced-ferredoxins[c]	a reduced ferredoxin
Reduced-NrdH-Proteins[c]	a reduced NrdH glutaredoxin-like protein
RIBOFLAVIN[c]	riboflavin	C17H19N4O6
Ribonucleoside-Diphosphates[c]	a ribonucleoside diphosphate
RIBOSE-1-ARSENATE[c]	ribose-1-arsenate	C5H9O8As
RIBOSE-1P[c]	alpha-D-ribose-1-phosphate	C5H9O8P
RIBOSE-5P[c]	D-ribose-5-phosphate	C5H9O8P
RIBULOSE-5P[c]	D-ribulose-5-phosphate	C5H9O8P
RNA-N[c]	RNA{n}
S-ACETYLDIHYDROLIPOAMIDE[c]	S-acetyldihydrolipoamide	C10H19NO2S2
S-ADENOSYLMETHIONINE[c]	S-adenosyl-L-methionine	C15H23N6O5S
Saturated-2-Lysophosphatidates[c]	a 2,3,4-saturated 2-lysophosphatidate	C7H12O7RP
Saturated-Fatty-Acyl-ACPs[c]	a 2,3,4-saturated fatty acyl-[acp]	C4H6Oa holo-[acp]R
SEC-tRNAs[c]	tRNAsec
SER-tRNAs[c]	tRNAser
SER[c]	L-serine	C3H7NO3
Some-tRNA[c]	a tRNA
SPERMIDINE[c]	spermidine	C7H22N3
Sphingomyelins[c]	a sphingomyelin	C24H49N2O6R1P
SUC-COA[c]	succinyl-CoA	C25H35N7O19P3S
SUC[c]	succinate	C4H4O4
Sugar-Phosphate[c]	a sugar phosphate
Sugar[c]	a sugar
SULFATE[c]	sulfate	O4S
TAGATOSE-6-PHOSPHATE[c]	tagatose-6-phosphate	C6H11O9P
TDP[c]	dTDP	C10H13N2O11P2
THF[c]	tetrahydrofolate	C19H23N7O6
THIAMINE-P[c]	thiamine-phosphate	C12H16N4O4PS
THIAMINE-PYROPHOSPHATE[c]	thiamine diphosphate	C12H16N4O7P2S
THIAMINE[c]	thiamin	C12H17N4OS
THR-tRNAs[c]	tRNAthr
THR[c]	L-threonine	C4H9NO3
THYMIDINE[c]	thymidine	C10H14N2O5
THYMINE[c]	thymine	C5H6N2O2
TMP[c]	dTMP	C10H13N2O8P
Triacylglycerols[c]	a triacylglycerol	C6H5O6R1R2R3
tRNA-Containing-6Isopentenyladenosine[c]	tRNA containing N6-dimethylallyladenosine
tRNA-Containing-N1-Methylguanine[c]	tRNA containing N1-methylguanine
tRNA-precursors[c]	a tRNA precursor
tRNAs-with-N7-methyl-guanine[c]	a tRNA containing N7-methylguanine
TRP-tRNAs[c]	tRNAtrp
TRP[c]	L-tryptophan	C11H12N2O2
TTP[c]	dTTP	C10H13N2O14P3
TYR-tRNAs[c]	tRNAtyr
TYR[c]	L-tyrosine	C9H11NO3
UDP-GALACTOSE[c]	UDP-D-galactose	C15H22N2O17P2
UDP[c]	uridine-5'-diphosphate	C9H11N2O12P2
UMP[c]	uridine-5'-phosphate	C9H11N2O9P
URACIL[c]	uracil	C4H4N2O2
URIDINE[c]	uridine	C9H12N2O6
UTP[c]	UTP	C9H11N2O15P3
VAL-tRNAs[c]	tRNAval
VAL[c]	L-valine	C5H11NO2
WATER[c]	H2O	H2O
XANTHOSINE-5-PHOSPHATE[c]	xanthosine-5-phosphate	C10H11N4O9P
XYLULOSE-5-PHOSPHATE[c]	D-xylulose-5-phosphate	C5H9O8P
ZN-2[c]	Zn2+	Zn

## Sheet: Metabolism_extracellular
METABOLISM IN THE EXTRACELLULAR COMPARTMENT
species name	species id	formule
2-KETOGLUTARATE[e]	2-ketoglutarate	C5H6O5
ACET[e]	acetate	C2H3O2
ACYL-COA[e]	acyl-CoA	C22H35N7O17RP3S
ADENINE[e]	adenine	C5H5N5
Amino-Acids-20[e]	a standard alpha amino acid	C2H4NO2R
AMMONIUM[e]	NH4+	H4N
AMP[e]	AMP	C10H14N5O7P
ARG[e]	L-arginine	C6H14N4O2
ASN[e]	L-asparagine	C4H8N2O3
CA-2[e]	Ca2+	Ca
Cations[e]	a cation
Ceramides[e]	a ceramide
Cholesterol-esters[e]	a cholesterol ester	C28H45O2R
CHOLESTEROL[e]	cholesterol	C27H46O
CHOLINE[e]	choline	C5H14NO
CMP[e]	CMP	C9H14N3O8P
CO-2[e]	Co2+	Co
CO-A[e]	coenzyme	C21H36N7O16P3S
CPD-1142[e]	salicin	C13H18O7
CPD-3[e]	molybdate	O4Mo
CU-2[e]	Cu2+	Cu
CYTOSINE[e]	cytosine	C4H5N3O
DATP[e]	dATP	C10H16N5O12P3
Deoxy-Ribonucleosides[e]	a deoxynucleoside	C5H9O3R
DGTP[e]	dGTP	C10H16N5O13P3
DIHYDROFOLATE[e]	7,8-dihydrofolate	C19H22N7O6
DIPEPTIDES[e]	a dipeptide	C4H6N2O3R1R2
Fatty-Acids[e]	a fatty acid	C4H7O2R
FE-2[e]	Fe2+	Fe
FE-3[e]	Fe3+	Fe
FRU[e]	D-fructose	C6H12O6
GLC[e]	beta-D-glucose	C6H12O6
GLT[e]	L-glutamate	C5H9NO4
GLYCEROL-3P[e]	sn-glycerol-3-phosphate	C3H7O6P
GLYCEROL[e]	glycerol	C3H8O3
GMP[e]	GMP	C10H14N5O8P
GTP[e]	GTP	C10H16N5O14P3
GUANINE[e]	guanine	C5H5N5O
HIS[e]	L-histidine	C6H9N3O2
ILE[e]	L-isoleucine	C6H13NO2
K[e]	K+	K
L-1-PHOSPHATIDYL-GLYCEROL[e]	an L-1-phosphatidyl-glycerol	C8H13O10R12P
L-LACTATE[e]	L-lactate	C3H6O3
L-PHOSPHATIDATE[e]	a 1,2-diacylglycerol-3-phosphate	C5H7O8R1R2P
LEU[e]	L-leucine	C6H13NO2
LIPID[e]	lipid
LYS[e]	L-lysine	C6H14N2O2
MALTOSE[e]	maltose	C12H22O11
MANNITOL[e]	D-mannitol	C6H14O6
MANNOSE[e]	D-mannose	C6H12O6
MET[e]	L-methionine	C5H11NO2S
MG-2[e]	Mg2+	Mg
MN-2[e]	Mn2+	Mn
Multidrug[e]	multidrug
NA[e]	Na+	Na
NI-2[e]	Ni2+	Ni
NIACINE[e]	nicotinate	C6H5NO2
OLIGOPEPTIDE[e]	oligopeptide
PHE[e]	L-phenylalanine	C9H11NO2
PHOSPHATIDYLCHOLINE[e]	a phosphatidylcholine	C10H19NO8R2R1P
Pi[e]	phosphate	HO4P
PRO[e]	L-proline	C5H9NO2
PROPIONATE[e]	propionate	C3H6O2
PROTON[e]	H+	H
PUTRESCINE[e]	putrescine	C4H14N2
PYRIDOXAL[e]	pyridoxal	C8H9NO3
RIBOFLAVIN[e]	riboflavin	C17H20N4O6
SER[e]	L-serine	C3H7NO3
SPERMIDINE[e]	spermidine	C7H22N3
Sphingomyelins[e]	a sphingomyelin	C24H49N2O6R1P
Sugar[e]	a sugar
SULFATE[e]	sulfate	O4S
THIAMINE[e]	thiamin	C12H17N4OS
THYMIDINE[e]	thymidine	C10H14N2O5
THYMINE[e]	thymine	C5H6N2O2
Triacylglycerols[e]	a triacylglycerol	C6H5O6R1R2R3
TRP[e]	L-tryptophan	C11H12N2O2
TYR[e]	L-tyrosine	C9H11NO3
UMP[e]	UMP	C9H13N2O9P
URACIL[e]	uracil	C4H4N2O2
VAL[e]	L-valine	C5H11NO2
ZN-2[e]	Zn2+	Zn

## Sheet: Intracellular rxn
name	reaction	Locus*	*Monomer97n-### refers to genes created by the curator which could no be found an associated gene, but where inferred from literature review.
FHLMULTI-RXN	1*FORMATE[c]+1*NAD[c] --> 1*NADH[c]+1*CARBON-DIOXIDE[c]
TRANS-RXN7TV-7128	1*GLC[c] --> 1*GLC[e]
DXPREDISOM-RXN	1*PROTON[c]+1*NADPH[c]+1*DEOXYXYLULOSE-5P[c] --> 1*NADP[c]+1*2-C-METHYL-D-ERYTHRITOL-4-PHOSPHATE[c]	MGA-0787
GLYC3PDEHYDROGBIOSYN-RXN	1*PROTON[c]+1*NAD(P)H[c]+1*DIHYDROXY-ACETONE-PHOSPHATE[c] <--> 1*NAD(P)[c]+1*GLYCEROL-3P[c]	MGA-1133
L-LACTATE-DEHYDROGENASE-RXN	1*PYRUVATE[c]+1*NADH[c]+1*PROTON[c] --> 1*L-LACTATE[c]+1*NAD[c]	MGA-0746
MALATE-DEH-RXN	1*NAD[c]+1*MAL[c] <--> 1*NADH[c]+1*OXALACETIC_ACID[c]+1*PROTON[c]	MGA-0746
GLYCEROL-3-PHOSPHATE-OXIDASE-RXN	1*GLYCEROL-3P[c]+1*OXYGEN-MOLECULE[c] --> 1*DIHYDROXY-ACETONE-PHOSPHATE[c]+1*HYDROGEN-PEROXIDE[c]	MGA-0646
ADPREDUCT-RXN	1*Red-Thioredoxin[c]+1*ADP[c] --> 1*WATER[c]+1*Ox-Thioredoxin[c]+1*DADP[c]	MGA-0695,MGA-0698
CDPREDUCT-RXN	1*Red-Thioredoxin[c]+1*CDP[c] --> 1*WATER[c]+1*Ox-Thioredoxin[c]+1*DCDP[c]	MGA-0695,MGA-0698
GDPREDUCT-RXN	1*Red-Thioredoxin[c]+1*GDP[c] --> 1*WATER[c]+1*Ox-Thioredoxin[c]+1*DGDP[c]	MGA-0695,MGA-0698
RIBONUCLEOSIDE-DIP-REDUCTI-RXN	1*WATER[c]+1*Ox-Thioredoxin[c]+1*Deoxy-Ribonucleoside-Diphosphates[c] --> 1*Red-Thioredoxin[c]+1*Ribonucleoside-Diphosphates[c]	MGA-0698,MGA-0695
RIBONUCLEOSIDE-DIP-REDUCTII-RXN	1*Oxidized-NrdH-Proteins[c]+1*CDP[c] --> 1*WATER[c]+1*Reduced-NrdH-Proteins[c]+1*DCDP[c]	MGA-0695
TRANS-RXN7TV-3819	1*L-1-PHOSPHATIDYL-GLYCEROL[e] <--> 1*L-1-PHOSPHATIDYL-GLYCEROL[c]
RXN0-722	1*Reduced-NrdH-Proteins[c]+1*UDP[c] --> 1*WATER[c]+1*Oxidized-NrdH-Proteins[c]+1*DUDP[c]	MGA-0695
RXN0-747	1*Reduced-NrdH-Proteins[c]+1*ADP[c] --> 1*WATER[c]+1*Oxidized-NrdH-Proteins[c]+1*DADP[c]	MGA-0695
RXN0-748	1*Reduced-NrdH-Proteins[c]+1*GDP[c] --> 1*WATER[c]+1*Oxidized-NrdH-Proteins[c]+1*DGDP[c]	MGA-0695
UDPREDUCT-RXN	1*Red-Thioredoxin[c]+1*UDP[c] --> 1*WATER[c]+1*Ox-Thioredoxin[c]+1*DUDP[c]	MGA-0695,MGA-0698
RXN0-882	2*Reduced-ferredoxins[c]+1*2C-METH-D-ERYTHRITOL-CYCLODIPHOSPHATE[c] --> 1*WATER[c]+2*Oxidized-ferredoxins[c]+1*HYDROXY-METHYL-BUTENYL-DIP[c]	MGA-1156
1.2.1.9-RXN	1*WATER[c]+1*NADP[c]+1*GAP[c] --> 1*NADPH[c]+1*G3P[c]+2*PROTON[c]	MGA-0860
1.5.1.35-RXN	2*WATER[c]+1*NAD[c]+1*CPD-6124[c] --> 2*PROTON[c]+1*NADH[c]+1*4-AMINO-BUTYRATE[c]	MGA-0590
AMINOBUTDEHYDROG-RXN	1*WATER[c]+1*NAD[c]+1*4-AMINO-BUTYRALDEHYDE[c] --> 2*PROTON[c]+1*NADH[c]+1*4-AMINO-BUTYRATE[c]	MGA-0590
GAPOXNPHOSPHN-RXN	1*NAD[c]+1*Pi[c]+1*GAP[c] <--> 1*NADH[c]+1*DPG[c]+1*PROTON[c]	MGA-0330,MGA-1184
TRANS-RXN7TV-3818	1*Sphingomyelins[e] <--> 1*Sphingomyelins[c]
PYRUVDEH-RXN	1*NAD[c]+1*CO-A[c]+1*PYRUVATE[c] --> 1*NADH[c]+1*CARBON-DIOXIDE[c]+1*ACETYL-COA[c]	MGA-0161
PYRUVATEDECARB-RXN	1*LIPOAMIDE[c]+1*PYRUVATE[c]+1*PROTON[c] --> 1*CARBON-DIOXIDE[c]+1*S-ACETYLDIHYDROLIPOAMIDE[c]	MGA-0165,MGA-0164
RXN0-1134	1*Pyruvate-dehydrogenase-lipoate[c]+1*PYRUVATE[c] --> 1*CARBON-DIOXIDE[c]+1*Pyruvate-dehydrogenase-acetylDHlipoyl[c]	MGA-0165,MGA-0164
1.5.1.15-RXN	1*NAD[c]+1*METHYLENE-THF[c] --> 1*NADH[c]+1*5-10-METHENYL-THF[c]	MGA-0596
DIHYDROFOLATEREDUCT-RXN	1*DIHYDROFOLATE[c]+1*NADPH[c]+1*PROTON[c] --> 1*THF[c]+1*NADP[c]	MGA-0701
METHYLENETHFDEHYDROG-NADP-RXN	1*NADP[c]+1*METHYLENE-THF[c] --> 1*5-10-METHENYL-THF[c]+1*NADPH[c]	MGA-0596
PYRNUTRANSHYDROGEN-RXN	1*NADPH[c]+1*NAD[c] --> 1*NADP[c]+1*NADH[c]	MGA-0161
RXN0-5375	2*NADH[c]+1*CPD0-1147[c]+2*PROTON[c] --> 2*NAD[c]+1*CPD0-1148[c]+1*ANTHRAATE[c]	MGA-0243
1.8.1.4-RXN	1*NAD[c]+1*Dihydro-Lipoyl-Proteins[c] --> 1*PROTON[c]+1*NADH[c]+1*Lipoyl-Protein[c]	MGA-0161
DIHYDLIPOXN-RXN	1*NAD[c]+1*DIHYDROLIPOAMIDE[c] --> 1*NADH[c]+1*LIPOAMIDE[c]+1*PROTON[c]	MGA-0161
TRANS-RXN7TV-3817	1*PHOSPHATIDYLCHOLINE[e] <--> 1*PHOSPHATIDYLCHOLINE[c]
RXN-7716	1*NAD[c]+1*Oxo-glutarate-dehydrogenase-DH-lipoyl[c] --> 1*PROTON[c]+1*NADH[c]+1*Oxo-glutarate-dehydrogenase-lipoyl[c]	MGA-0161
RXN-7719	1*NAD[c]+1*BCAA-dehydrogenase-DH-lipoyl[c] --> 1*PROTON[c]+1*NADH[c]+1*BCAA-dehydrogenase-lipoyl[c]	MGA-0161
RXN-8629	1*NAD[c]+1*DIHYDROLIPOYL-GCVH[c] --> 1*PROTON[c]+1*NADH[c]+1*PROTEIN-LIPOYLLYSINE[c]	MGA-0161
RXN0-1132	1*NAD[c]+1*Pyruvate-dehydrogenase-dihydrolipoate[c] --> 1*PROTON[c]+1*NADH[c]+1*Pyruvate-dehydrogenase-lipoate[c]	MGA-0161
THIOREDOXIN-REDUCT-NADPH-RXN	1*PROTON[c]+1*NADPH[c]+1*Ox-Thioredoxin[c] --> 1*NADP[c]+1*Red-Thioredoxin[c]	MGA-0124,MGA-1221
1.8.4.12-RXN	1*WATER[c]+1*Ox-Thioredoxin[c]+1*Protein-L-methionine[c] --> 1*Red-Thioredoxin[c]+1*Protein-L-methionine-R-S-oxides[c]	MGA-0149
RXN-8669	1*WATER[c]+1*Ox-Thioredoxin[c]+1*MET[c] --> 1*Red-Thioredoxin[c]+1*CPD-8989[c]	MGA-0571
THYMIDYLATESYN-RXN	1*DUMP[c]+1*METHYLENE-THF[c] <--> 1*DIHYDROFOLATE[c]+1*TMP[c]	MGA-0699
TRNA-GUANINE-N1--METHYLTRANSFERASE-RXN	1*S-ADENOSYLMETHIONINE[c]+1*Some-tRNA[c] --> 1*tRNA-Containing-N1-Methylguanine[c]+1*ADENOSYL-HOMO-CYS[c]	MGA-0439
TRNA-GUANINE-N7--METHYLTRANSFERASE-RXN	1*S-ADENOSYLMETHIONINE[c]+1*Some-tRNA[c] --> 1*tRNAs-with-N7-methyl-guanine[c]+1*ADENOSYL-HOMO-CYS[c]	MGA-1194
TRANS-RXN7TV-3816	1*Ceramides[e] <--> 1*Ceramides[c]
GLYOHMETRANS-RXN	1*THF[c]+1*SER[c] --> 1*WATER[c]+1*GLY[c]+1*METHYLENE-THF[c]	MGA-1146
METHIONYL-TRNA-FORMYLTRANSFERASE-RXN	1*WATER[c]+1*Charged-MET-tRNAs[c]+1*10-FORMYL-THF[c] --> 1*N-formyl-L-methionyl-tRNAfmet[c]+1*THF[c]	MGA-0846
1TRANSKETO-RXN	1*XYLULOSE-5-PHOSPHATE[c]+1*RIBOSE-5P[c] <--> 1*GAP[c]+1*D-SEDOHEPTULOSE-7-P[c]	MGA-0342,MGA-0666
2TRANSKETO-RXN	1*XYLULOSE-5-PHOSPHATE[c]+1*ERYTHROSE-4P[c] <--> 1*GAP[c]+1*FRUCTOSE-6P[c]	MGA-0342,MGA-0666
DXS-RXN	1*GAP[c]+1*PYRUVATE[c]+1*PROTON[c] --> 1*CARBON-DIOXIDE[c]+1*DEOXYXYLULOSE-5P[c]	MGA-1267
RXN-9583	1*RIBOSE-5P[c]+1*CPD-10226[c] --> 1*D-SEDOHEPTULOSE-7-P[c]+1*CPD-10227[c]	MGA-0342,MGA-0666
1-ACYLGLYCEROL-3-P-ACYLTRANSFER-RXN	1*ACYL-ACP[c]+1*ACYL-SN-GLYCEROL-3P[c] --> 1*ACP[c]+1*L-PHOSPHATIDATE[c]	MGA-0039
DIHYDLIPACETRANS-RXN	1*DIHYDROLIPOAMIDE[c]+1*ACETYL-COA[c] --> 1*S-ACETYLDIHYDROLIPOAMIDE[c]+1*CO-A[c]	MGA-0162
PHOSACETYLTRANS-RXN	1*ACETYL-COA[c]+1*Pi[c] --> 1*CO-A[c]+1*ACETYL-P[c]	MGA-0432
RXN-1623	1*ACYL-SN-GLYCEROL-3P[c]+1*Fatty-Acyl-CoA[c] --> 1*CO-A[c]+1*L-PHOSPHATIDATE[c]	MGA-0039
TRANS-RXN7TV-3815	1*L-PHOSPHATIDATE[e] <--> 1*L-PHOSPHATIDATE[c]
RXN0-1133	1*Pyruvate-dehydrogenase-acetylDHlipoyl[c]+1*CO-A[c] --> 1*Pyruvate-dehydrogenase-dihydrolipoate[c]+1*ACETYL-COA[c]	MGA-0162
RXN0-5514	1*Saturated-Fatty-Acyl-ACPs[c]+1*Saturated-2-Lysophosphatidates[c] --> 1*ACP[c]+1*2-3-4-Saturated-L-Phosphatidates[c]	MGA-0039
HYDROXYMETHYLGLUTARYL-COA-SYNTHASE-RXN	1*ACETYL-COA[c]+1*WATER[c]+1*ACETOACETYL-COA[c] --> 1*3-HYDROXY-3-METHYL-GLUTARYL-COA[c]+1*CO-A[c]+1*PROTON[c]	MONOMER97N-9 HMG-CoA Synthase
MALSYN-RXN	1*GLYOX[c]+1*WATER[c]+1*ACETYL-COA[c] --> 1*CO-A[c]+1*MAL[c]+1*PROTON[c]	MONOMER97N-294 Malate Synthase
2.4.1.46-RXN	1*UDP-GALACTOSE[c]+1*DIACYLGLYCEROL[c] --> 1*UDP[c]+1*D-Galactosyl-12-diacyl-glycerols[c]	MGA-1315
MALTOSE-PHOSPHORYLASE-RXN	1*MALTOSE[c]+1*Pi[c] --> 1*GLC[c]+1*CPD-448[c]	MGA-1265
RXN-1226	2*D-Galactosyl-12-diacyl-glycerols[c] --> 1*DIACYLGLYCEROL[c]+1*CPD-10363[c]	MGA-1315
ADENPHOSPHOR-RXN	1*Pi[c]+1*ADENOSINE[c] <--> 1*ADENINE[c]+1*RIBOSE-1P[c]	MGA-0364
ADENPRIBOSYLTRAN-RXN	1*PPI[c]+1*AMP[c] <--> 1*ADENINE[c]+1*PRPP[c]	MGA-0955
DEOXYURIDINE-PHOSPHORYLASE-RXN	1*Pi[c]+1*DEOXYURIDINE[c] --> 1*DEOXY-D-RIBOSE-1-PHOSPHATE[c]+1*URACIL[c]	MONOMER97N-556 (deoxyuridine phosphorylase )
TRANS-RXN7TV-3814	1*Cholesterol-esters[e] <--> 1*Cholesterol-esters[c]
GUANPRIBOSYLTRAN-RXN	1*GUANINE[c]+1*PRPP[c] --> 1*GMP[c]+1*PPI[c]	MGA-0658
HYPOXANPRIBOSYLTRAN-RXN	1*HYPOXANTHINE[c]+1*PRPP[c] --> 1*IMP[c]+1*PPI[c]	MGA-0658
INOPHOSPHOR-RXN	1*Pi[c]+1*INOSINE[c] --> 1*HYPOXANTHINE[c]+1*RIBOSE-1P[c]	MGA-0364
NICOTINATEPRIBOSYLTRANS-RXN	1*PRPP[c]+1*NIACINE[c]+1*PROTON[c] --> 1*PPI[c]+1*NICOTINATE_NUCLEOTIDE[c]	MGA-0428
PNP-RXN	1*Pi[c]+1*Purine-Ribonucleosides[c] --> 1*RIBOSE-1P[c]+1*Purine-Bases[c]	MGA-0364
RXN-7001	1*ARSENATE[c]+1*Purine-Ribonucleosides[c] --> 1*Purine-Bases[c]+1*RIBOSE-1-ARSENATE[c]	MGA-0364
RXN0-5199	1*Pi[c]+1*GUANOSINE[c] <--> 1*GUANINE[c]+1*RIBOSE-1P[c]	MGA-0364
THYM-PHOSPH-RXN	1*THYMIDINE[c]+1*Pi[c] --> 1*THYMINE[c]+1*DEOXY-RIBOSE-1P[c]	MGA-0362
URACIL-PRIBOSYLTRANS-RXN	1*URACIL[c]+1*PRPP[c] --> 1*UMP[c]+1*PPI[c]	MGA-1159
URPHOS-RXN	1*URIDINE[c]+1*Pi[c] --> 1*URACIL[c]+1*RIBOSE-1P[c]	MONOMER97N-546 (uridine phosphorylase)
TRANS-RXN7TV-3813	1*CHOLESTEROL[e] <--> 1*CHOLESTEROL[c]
RXN-4543	1*CPD-4211[c]+1*Some-tRNA[c] --> 1*PPI[c]+1*Prenyl-tRNAs[c]	MGA-0914
S-ADENMETSYN-RXN	1*WATER[c]+1*MET[c]+1*ATP[c] --> 1*S-ADENOSYLMETHIONINE[c]+1*PPI[c]+1*Pi[c]+1*PROTON[c]	MGA-0128
TRNA-ISOPENTENYLTRANSFERASE-RXN	1*CPD-4211[c]+1*Some-tRNA[c] --> 1*PPI[c]+1*tRNA-Containing-6Isopentenyladenosine[c]	MGA-0914
ASPAMINOTRANS-RXN	1*2-KETOGLUTARATE[c]+1*L-ASPARTATE[c] <--> 1*OXALACETIC_ACID[c]+1*GLT[c]	MONOMER97N-539 (Asparate aminotransferase)
1PFRUCTPHOSN-RXN	1*FRU1P[c]+1*ATP[c] --> 1*FRUCTOSE-16-DIPHOSPHATE[c]+1*ADP[c]+2*PROTON[c]	MONOMER97N-1269 (Fructose-1-phosphate kinase)
2.7.1.145-RXN	1*ATP[c]+1*Deoxy-Ribonucleosides[c] --> 1*ADP[c]+1*Deoxy-Ribonucleoside-Monophosphates[c]	MGA-0175,MGA-0174
2.7.1.148-RXN	1*ATP[c]+1*4-CYTIDINE-5-DIPHOSPHO-2-C[c] --> 1*ADP[c]+1*2-PHOSPHO-4-CYTIDINE-5-DIPHOSPHO-2-C-MET[c]+2*PROTON[c]	MGA-0635
2.7.1.69-RXN	1*Sugar[c]+1*Protein-3-phospho-L-histidines[c] --> 1*Sugar-Phosphate[c]+1*Protein-Histidines[c]	MGA-0508,MGA-0855
6PFRUCTPHOS-RXN	1*FRUCTOSE-6P[c]+1*ATP[c] --> 1*FRUCTOSE-16-DIPHOSPHATE[c]+1*ADP[c]+2*PROTON[c]	MGA-0157
CHOLINE-KINASE-RXN	1*ATP[c]+1*CHOLINE[c] --> 1*ADP[c]+1*PHOSPHORYL-CHOLINE[c]+2*PROTON[c]	MGA-0931
TRANS-RXN7TV-3812	1*Triacylglycerols[e] <--> 1*Triacylglycerols[c]
CYTIDINEKIN-RXN	1*GTP[c]+1*CYTIDINE[c] --> 1*GDP[c]+1*CMP[c]+1*PROTON[c]	MGA-0106
CYTIKIN-RXN	1*ATP[c]+1*CYTIDINE[c] --> 1*ADP[c]+1*CMP[c]+2*PROTON[c]	MGA-0106
DEOXYADENOSINE-KINASE-RXN	1*ATP[c]+1*DEOXYADENOSINE[c] --> 1*ADP[c]+1*DAMP[c]+2*PROTON[c]	MGA-0174
DEOXYGUANOSINE-KINASE-RXN	1*ATP[c]+1*DEOXYGUANOSINE[c] --> 1*ADP[c]+1*DGMP[c]+2*PROTON[c]	MGA-0174
DEPHOSPHOCOAKIN-RXN	1*ATP[c]+1*DEPHOSPHO-COA[c] --> 1*ADP[c]+1*CO-A[c]+2*PROTON[c]	MGA-1054N
DURIDKI-RXN	1*ATP[c]+1*DEOXYURIDINE[c] --> 1*ADP[c]+1*DUMP[c]+2*PROTON[c]	MGA-0502
FRUCTOSEPHOSPHO-RXN	1*Protein-3-phospho-L-histidines[c]+1*FRU[c] --> 1*WATER[c]+1*FRU1P[c]+1*Protein-Histidines[c]	MGA-0508,MGA-0855
GLYCEROL-KIN-RXN	1*ATP[c]+1*GLYCEROL[c] --> 1*ADP[c]+1*GLYCEROL-3P[c]+2*PROTON[c]	MGA-0644
LACTOSEPHOSPHO-RXN	1*LACTOSE[c]+1*Protein-3-phospho-L-histidines[c] --> 1*LACTOSE-6P[c]+1*Protein-Histidines[c]	MGA-0508,MGA-0855
NAD-KIN-RXN	1*ATP[c]+1*NAD[c] --> 1*ADP[c]+1*NADP[c]+2*PROTON[c]	MGA-0291
TRANS-RXN7TV-3811	1*Fatty-Acids[e] <--> 1*Fatty-Acids[c]
NADH-KINASE-RXN	1*ATP[c]+1*NADH[c] --> 1*ADP[c]+1*NADPH[c]+2*PROTON[c]	MGA-0291
PEPDEPHOS-RXN	1*PHOSPHO-ENOL-PYRUVATE[c]+1*ADP[c]+2*PROTON[c] --> 1*PYRUVATE[c]+1*ATP[c]	MGA-0156
PYRIDOXKIN-RXN	1*PYRIDOXAL[c]+1*ATP[c] --> 1*PYRIDOXAL_PHOSPHATE[c]+1*ADP[c]+2*PROTON[c]	MONOMER97N-1194 (Pyridoxamine kinase)
RIBOFLAVINKIN-RXN	1*ATP[c]+1*RIBOFLAVIN[c] --> 1*ADP[c]+1*FMN[c]+2*PROTON[c]	MGA-0832
THIKIN-RXN	1*ATP[c]+1*THIAMINE[c] --> 1*ADP[c]+1*THIAMINE-P[c]+2*PROTON[c]	MONOMER97N-5510 (Thiamin kinase)
THYKI-RXN	1*ATP[c]+1*THYMIDINE[c] --> 1*ADP[c]+1*TMP[c]+2*PROTON[c]	MGA-0502
URIDINEKIN-RXN	1*ADP[c]+1*UMP[c]+2*PROTON[c] --> 1*ATP[c]+1*URIDINE[c]	MGA-0106
URKI-RXN	1*GTP[c]+1*URIDINE[c] --> 1*GDP[c]+1*UMP[c]+1*PROTON[c]	MGA-0106
PROTEIN-KINASE-RXN	1*ATP[c]+1*General-Protein-Substrates[c] --> 1*ADP[c]+1*General-Phos-Protein-Substrates[c]	MGA-0459
ACETATEKIN-RXN	1*ACETYL-P[c]+1*ADP[c]+1*PROTON[c] --> 1*ACET[c]+1*ATP[c]	MGA-0169
3.6.3.2-RXN	1*ATP[c]+1*WATER[c]+1*MG-2[e] --> 1*ADP[c]+1*Pi[c]+1*MG-2[c]	MGA-1061
PHOSGLYPHOS-RXN	1*ATP[c]+1*G3P[c] <--> 1*ADP[c]+1*DPG[c]+1*PROTON[c]	MGA-1187
RXN-7958	1*PROPIONATE[c]+1*ATP[c] --> 1*PROPIONYL-P[c]+1*ADP[c]+1*PROTON[c]	MGA-0169
2.7.3.9-RXN	1*Protein-Histidines[c]+1*PHOSPHO-ENOL-PYRUVATE[c] --> 1*Protein-3-phospho-L-histidines[c]+1*PYRUVATE[c]	MGA-0763
2.7.4.22-RXN	1*UMP[c]+1*ATP[c] --> 1*UDP[c]+1*ADP[c]+1*PROTON[c]	MGA-0783
ADENYL-KIN-RXN	1*ATP[c]+1*AMP[c] --> 2*ADP[c]+1*PROTON[c]	MGA-0743
CDPKIN-RXN	1*ATP[c]+1*CDP[c] <--> 1*ADP[c]+1*CTP[c]+1*PROTON[c]	MGA-0156
CMPKI-RXN	1*CMP[c]+1*ATP[c] --> 1*CDP[c]+1*ADP[c]+1*PROTON[c]	MGA-0900
DADPKIN-RXN	1*ATP[c]+1*DADP[c] --> 1*ADP[c]+1*DATP[c]	MGA-0156
3.6.3.27-RXN	1*Pi[e]+1*WATER[c]+1*ATP[c] --> 2*Pi[c]+1*ADP[c]	MGA-0693
DCDPKIN-RXN	1*ATP[c]+1*DCDP[c] --> 1*ADP[c]+1*DCTP[c]+1*PROTON[c]	MGA-0156
DGDPKIN-RXN	1*ATP[c]+1*DGDP[c] --> 1*ADP[c]+1*DGTP[c]+1*PROTON[c]	MGA-0156
DTDPKIN-RXN	1*ATP[c]+1*TDP[c] --> 1*ADP[c]+1*TTP[c]+1*PROTON[c]	MGA-0156
DTMPKI-RXN	1*TMP[c]+1*ATP[c] --> 1*TDP[c]+1*ADP[c]+1*PROTON[c]	MGA-0606
DUDPKIN-RXN	1*ATP[c]+1*DUDP[c] --> 1*ADP[c]+1*DUTP[c]+1*PROTON[c]	MGA-0156
GDPKIN-RXN	1*ATP[c]+1*GDP[c] --> 1*ADP[c]+1*GTP[c]+1*PROTON[c]	MGA-0156
GUANYL-KIN-RXN	1*ATP[c]+1*GMP[c] --> 1*ADP[c]+1*GDP[c]+1*PROTON[c]	MGA-0462
RXN-7913	1*DCMP[c]+1*ATP[c] --> 1*DCDP[c]+1*ADP[c]+1*PROTON[c]	MGA-0900
THI-P-KIN-RXN	1*ATP[c]+1*THIAMINE-P[c] --> 1*ADP[c]+1*THIAMINE-PYROPHOSPHATE[c]+1*PROTON[c]	MONOMER97N-5666 (Thiamine-monophosphate kinase)
UDPKIN-RXN	1*ATP[c]+1*UDP[c] --> 1*ADP[c]+1*UTP[c]+1*PROTON[c]	MGA-0156
3.6.3.29-RXN	1*ATP[c]+1*WATER[c]+1*CPD-3[e] --> 1*ADP[c]+1*Pi[c]+1*CPD-3[c]	MONOMER7TV-43 (molybdate-transporting atpase)
UMPKI-RXN	1*UMP[c]+1*ATP[c] --> 1*UDP[c]+1*ADP[c]+1*PROTON[c]	MGA-0900
GDPPYPHOSKIN-RXN	1*GDP[c]+1*ATP[c] --> 1*GUANOSINE-5DP-3DP[c]+1*AMP[c]+2*PROTON[c]	MGA-0950
PRPPSYN-RXN	1*RIBOSE-5P[c]+1*ATP[c] --> 1*AMP[c]+1*PRPP[c]+2*PROTON[c]	MGA-0348
2.7.7.15-RXN	1*CTP[c]+1*PHOSPHORYL-CHOLINE[c] --> 1*PPI[c]+1*CDP-CHOLINE[c]	MONOMER97N-1669 (Phosphorylcholine transferase)
2.7.7.60-RXN	1*CTP[c]+1*2-C-METHYL-D-ERYTHRITOL-4-PHOSPHATE[c]+1*PROTON[c] --> 1*PPI[c]+1*4-CYTIDINE-5-DIPHOSPHO-2-C[c]	MGA-1069
CDPDIGLYSYN-RXN	1*L-PHOSPHATIDATE[c]+1*CTP[c] --> 1*PPI[c]+1*CDPDIACYLGLYCEROL[c]	MGA-0785
DNA-DIRECTED-DNA-POLYMERASE-RXN	1*DNA-N[c]+1*Deoxy-Ribonucleoside-Triphosphates[c] --> 1*DNA-N[c]+1*PPI[c]	MGA-0618,MGA-0605,MGA-0401,MGA-1048,MGA-0791,MGA-0344,MGA-0336
DNA-DIRECTED-RNA-POLYMERASE-RXN	1*RNA-N[c]+1*Nucleoside-Triphosphates[c] --> 1*RNA-N[c]+1*PPI[c]	MGA-0443,MGA-1005,MGA-1000,MGA-0497
FADSYN-RXN	1*ATP[c]+1*FMN[c] --> 1*PPI[c]+1*FAD[c]	MGA-0832
NICONUCADENYLYLTRAN-RXN	1*NICOTINATE_NUCLEOTIDE[c]+1*ATP[c] --> 1*DEAMIDO-NAD[c]+1*PPI[c]	MGA-0052
3.6.3.35-RXN	1*ATP[c]+1*WATER[c]+1*MN-2[e] --> 1*ADP[c]+1*Pi[c]+1*MN-2[c]	MGA-1061
RXN-8654	1*LIPOIC-ACID[c]+1*ATP[c] --> 1*LIPOYL-AMP[c]+1*PPI[c]	MGA-0158
RXN-8655	1*General-Protein-Substrates[c]+1*LIPOYL-AMP[c] --> 1*AMP[c]+1*Protein-6-N-lipoyl-lysine[c]	MGA-0158
RXN0-5515	1*2-3-4-Saturated-L-Phosphatidates[c]+1*CTP[c] --> 1*CDP-2-3-4-Saturated-Diacylglycerols[c]+1*PPI[c]	MGA-0785
2.7.8.27-RXN	1*PHOSPHATIDYLCHOLINE[c]+1*Ceramides[c] --> 1*DIACYLGLYCEROL[c]+1*Sphingomyelins[c]	MONOMER97N-5687 (Sphingomyelin synthase)
CARDIOLIPSYN-RXN	2*L-1-PHOSPHATIDYL-GLYCEROL[c] --> 1*GLYCEROL[c]+1*CARDIOLIPIN[c]	MONOMER97N-1654 (Cardiolipin synthase)
HOLO-ACP-SYNTH-RXN	1*CO-A[c]+1*apo-ACP[c] --> 1*ACP[c]+1*3-5-ADP[c]	MGA-0041
PHOSPHAGLYPSYN-RXN	1*GLYCEROL-3P[c]+1*CDPDIACYLGLYCEROL[c] --> 1*CMP[c]+1*L-1-PHOSPHATIDYL-GLYCEROL-P[c]	MGA-1067
GAPDHSYNEC-RXN	1*Pi[c]+1*GAP[c]+1*NAD(P)[c] <--> 1*DPG[c]+1*NAD(P)H[c]	MGA-0860
RXN-5781	1*CDP-CHOLINE[c]+1*DIACYLGLYCEROL[c] --> 1*CMP[c]+1*PHOSPHATIDYLCHOLINE[c]	MONOMER97N-1677 (Diacylglycerol cholinephosphotransferase)
PEPSYNTH-RXN	1*ATP[c]+1*PYRUVATE[c]+1*WATER[c] --> 1*AMP[c]+1*PHOSPHO-ENOL-PYRUVATE[c]+1*Pi[c]+3*PROTON[c]	MGA-0763
RXN0-308	1*CYS[c]+1*PROT-CYS[c] --> 1*L-ALPHA-ALANINE[c]+1*ENZYME-S-SULFANYLCYSTEINE[c]	MGA-1128
3.6.3.4-RXN	1*ATP[c]+1*WATER[c]+1*CU-2[e] --> 1*ADP[c]+1*Pi[c]+1*CU-2[c]	MGA-1061
R11-RXN	1*ACET[c]+1*BUTYRYL-COA[c] --> 1*ACETYL-COA[c]+1*BUTYRIC_ACID[c]	MONOMER97N-35 (Coenzyme A Transphorase), MGA-0833
RXNI-2	1*3-KETOBUTYRATE[c]+1*SUC-COA[c] --> 1*ACETOACETYL-COA[c]+1*SUC[c]	MONOMER97N-50 (Coenzyme A Transphorase)
AMINOCYL-TRNA-HYDROLASE-RXN	1*N-Substituted-Aminoacyl-tRNA[c]+1*WATER[c] --> 1*N-Substituted-Amino-Acids[c]+1*Some-tRNA[c]	MGA-0506
ACETYL-COA-HYDROLASE-RXN	1*ACETYL-COA[c]+1*WATER[c] --> 1*CO-A[c]+1*ACET[c]+1*PROTON[c]	MGA-0833
3.1.21.2-RXN	1*AP-Site-Created[c] --> 1*CPD-8532[c]	MGA-1293
RXN0-2582	1*CPD-8533[c] --> 1*CPD-8532[c]	MGA-1293
3.1.26.5-RXN	1*tRNA-precursors[c] --> 1*Some-tRNA[c]	MGA-0630
325-BISPHOSPHATE-NUCLEOTIDASE-RXN	1*WATER[c]+1*3-5-ADP[c] --> 1*AMP[c]+1*Pi[c]	MONOMER97N-7997
AMP-DEPHOSPHORYLATION-RXN	1*WATER[c]+1*AMP[c] --> 1*Pi[c]+1*ADENOSINE[c]	MONOMER97N-384
PGPPHOSPHA-RXN	1*WATER[c]+1*L-1-PHOSPHATIDYL-GLYCEROL-P[c] --> 1*Pi[c]+1*L-1-PHOSPHATIDYL-GLYCEROL[c]	MONOMER97N-525
ACH1-RXN	1*NA[e]+1*CHOLINE[e] --> 1*NA[c]+1*CHOLINE[c]	MONOMER7TV-185
PHOSPHATIDATE-PHOSPHATASE-RXN	1*WATER[c]+1*L-PHOSPHATIDATE[c] --> 1*Pi[c]+1*DIACYLGLYCEROL[c]	MONOMER97N-2
RXN-7609	1*WATER[c]+1*GMP[c] --> 1*Pi[c]+1*GUANOSINE[c]	MONOMER97N-392
RXN7TV-27	1*WATER[c]+1*DAMP[c] --> 1*PROTON[c]+1*Pi[c]+1*DEOXYADENOSINE[c]	MONOMER97N-417
CYCPHOSDIESTER-RXN	1*WATER[c]+1*Cyclic-2-3-Ribonucleoside-Monophosphates[c] --> 1*3-Prime-Ribonucleoside-Monophosphates[c]	MGA-0141
PPGPPSYN-RXN	1*WATER[c]+1*GUANOSINE-5DP-3DP[c] --> 1*GDP[c]+1*PPI[c]	MGA-0950
RXN0-2584	1*DNA-with-Uracils[c] --> 1*URACIL[c]+1*AP-Site-Created[c]	MGA-0415
3.4.11.1-RXN	1*WATER[c]+1*Peptides[c] --> 1*Peptides[c]+1*Amino-Acids-20[c]	MGA-0114
3.4.21.89-RXN	1*Peptides-with-Leader-Sequence[c] --> 1*Leader-Sequences[c]+1*Peptides[c]	MGA-1091
3.5.1.88-RXN	1*FORMYL-L-METHIONYL-PEPTIDE[c]+1*WATER[c] --> 1*FORMATE[c]+1*METHIONYL-PEPTIDE[c]+1*PROTON[c]	MGA-0463
ARGININE-DEIMINASE-RXN	1*ARG[c]+1*WATER[c] --> 1*L-CITRULLINE[c]+1*AMMONIA[c]+1*PROTON[c]	MGA-0105,MGA-1220
TRANS-RXN-185	1*K[e] --> 1*K[c]	MGA-0171
CYTIDEAM-RXN	1*DEOXYCYTIDINE[c]+1*WATER[c] --> 1*AMMONIA[c]+1*DEOXYURIDINE[c]	G97N-539, MGA-0361
CYTIDEAM2-RXN	1*CYTIDINE[c]+1*WATER[c] <--> 1*AMMONIA[c]+1*URIDINE[c]	MGA-0361
DCMP-DEAMINASE-RXN	1*WATER[c]+1*DCMP[c] --> 1*DUMP[c]+1*AMMONIA[c]	MGA-0701
METHENYLTHFCYCLOHYDRO-RXN	1*5-10-METHENYL-THF[c]+1*WATER[c] <--> 1*10-FORMYL-THF[c]+1*PROTON[c]	MGA-0596
RXN-6282	1*WATER[c]+1*CPD-5727[c] --> 1*FORMYL-THF-GLU-N[c]	MGA-0596
EXOPOLYPHOSPHATASE-RXN	1*WATER[c]+1*Long-Chain-Polyphosphate[c] --> 1*Pi[c]+1*Long-Chain-Polyphosphate[c]	MGA-0683
INORGPYROPHOSPHAT-RXN	1*PPI[c]+1*WATER[c] --> 2*Pi[c]+1*PROTON[c]	MGA-1121
RXN0-5462	1*WATER[c]+1*GTP[c] --> 1*Pi[c]+1*GDP[c]+1*PROTON[c]	MGA-0339,MGA-0110,MGA-0053,MGA-0898
F16ALDOLASE-RXN	1*FRUCTOSE-16-DIPHOSPHATE[c] <--> 1*GAP[c]+1*DIHYDROXY-ACETONE-PHOSPHATE[c]	MGA-0498
RXN-8631	1*FRU1P[c] --> 1*GLYCERALD[c]+1*DIHYDROXY-ACETONE-PHOSPHATE[c]	MGA-0498
TRANS-RXN7TV-0	1*PROTON[e]+1*RIBOFLAVIN[e] --> 1*PROTON[c]+1*RIBOFLAVIN[c]	MONOMER7TV-1
2PGADEHYDRAT-RXN	1*2-PG[c] <--> 1*WATER[c]+1*PHOSPHO-ENOL-PYRUVATE[c]	MGA-0209
4.2.99.18-RXN	1*DNA-containing-abasic-Sites[c] --> 1*3-terminal-unsaturated-sugars[c]+1*5-Phosphopolynucleotides[c]	MGA-1053
RXN0-2601	1*Damaged-DNA-Pyrimidine[c] --> 1*DNA-containing-a-Apyrimidinic-Sites[c]	MGA-1053
AMPSYN-RXN	1*ADENYLOSUCC[c] --> 1*AMP[c]+1*FUM[c]	MONOMER97N-503
SELENOCYSTEINE-LYASE-RXN	1*L-SELENOCYSTEINE[c]+1*Donor-H2[c] --> 1*CPD-678[c]+1*L-ALPHA-ALANINE[c]+1*Acceptor[c]	MGA-1128
RXN0-302	1*2-PHOSPHO-4-CYTIDINE-5-DIPHOSPHO-2-C-MET[c] --> 1*CMP[c]+1*2C-METH-D-ERYTHRITOL-CYCLODIPHOSPHATE[c]	MGA-0657
RIBULP3EPIM-RXN	1*RIBULOSE-5P[c] <--> 1*XYLULOSE-5-PHOSPHATE[c]	MGA-0455
LACTOSE-6-PHOSPHATE-ISOMERASE-RXN	1*CPD-1241[c] --> 1*TAGATOSE-6-PHOSPHATE[c]	MGA-0866
MANNPISOM-RXN	1*MANNOSE-6P[c] <--> 1*FRUCTOSE-6P[c]	MGA-0514
PGLUCISOM-RXN	1*GLC-6-P[c] <--> 1*FRUCTOSE-6P[c]	MGA-0457
TRANS-RXN7TV-102	1*FE-2[e] --> 1*FE-2[c]	MGA-0171
RIB5PISOM-RXN	1*RIBULOSE-5P[c] <--> 1*RIBOSE-5P[c]	MGA-0886
RXN-6182	1*ALPHA-GLC-6-P[c] --> 1*FRUCTOSE-6P[c]	MGA-0457
TRIOSEPISOMERIZATION-RXN	1*DIHYDROXY-ACETONE-PHOSPHATE[c] <--> 1*GAP[c]	MGA-0357
3PGAREARR-RXN	1*G3P[c] <--> 1*2-PG[c]	MGA-0356
BETA-PHOSPHOGLUCOMUTASE-RXN	1*CPD-448[c] --> 1*GLC-6-P[c]	MGA-1263
PHOSMANMUT-RXN	1*MANNOSE-6P[c] --> 1*MANNOSE-1P[c]	MGA-0358
PPENTOMUT-RXN	1*RIBOSE-1P[c] --> 1*RIBOSE-5P[c]	MGA-0358
TRNA-PSEUDOURIDINE-SYNTHASE-I-RXN	1*CPD-8538[c] --> 1*CPD-8537[c]+1*PROTON[c]	MGA-1331D,MGA-0831
ALANINE--TRNA-LIGASE-RXN	1*ATP[c]+1*L-ALPHA-ALANINE[c]+1*ALA-tRNAs[c] --> 1*AMP[c]+1*PPI[c]+1*Charged-ALA-tRNAs[c]	MGA-0834
ARGININE--TRNA-LIGASE-RXN	1*ATP[c]+1*ARG[c]+1*ARG-tRNAs[c] --> 1*AMP[c]+1*PPI[c]+1*Charged-ARG-tRNAs[c]	MGA-0636
TRANS-RXN7TV-104	1*FE-3[e] --> 1*FE-3[c]	MGA-0171
ASPARAGINE--TRNA-LIGASE-RXN	1*ATP[c]+1*ASN[c]+1*ASN-tRNAs[c] --> 1*AMP[c]+1*PPI[c]+1*Charged-ASN-tRNAs[c]	MGA-1065,MGA-1100
ASPARTATE--TRNA-LIGASE-RXN	1*ATP[c]+1*L-ASPARTATE[c]+1*ASP-tRNAs[c] --> 1*AMP[c]+1*PPI[c]+1*Charged-ASP-tRNAs[c]	MGA-0948
CYSTEINE--TRNA-LIGASE-RXN	1*ATP[c]+1*CYS[c]+1*CYS-tRNAs[c] --> 1*AMP[c]+1*PPI[c]+1*Charged-CYS-tRNAs[c]	MGA-0533
GLURS-RXN	1*ATP[c]+1*GLT[c]+1*GLT-tRNAs[c] --> 1*AMP[c]+1*PPI[c]+1*Charged-GLT-tRNAs[c]	MGA-0594
GLUTAMINE--TRNA-LIGASE-RXN	1*ATP[c]+1*GLN[c]+1*GLN-tRNAs[c] --> 1*AMP[c]+1*PPI[c]+1*Charged-GLN-tRNAs[c]	MGA-0594
GLYCINE--TRNA-LIGASE-RXN	1*ATP[c]+1*GLY[c]+1*GLY-tRNAs[c] --> 1*AMP[c]+1*PPI[c]+1*Charged-GLY-tRNAs[c]	MGA-0015
HISTIDINE--TRNA-LIGASE-RXN	1*ATP[c]+1*HIS[c]+1*HIS-tRNAs[c] --> 1*AMP[c]+1*PPI[c]+1*Charged-HIS-tRNAs[c]	MGA-0947
ISOLEUCINE--TRNA-LIGASE-RXN	1*ATP[c]+1*ILE[c]+1*ILE-tRNAs[c] --> 1*AMP[c]+1*PPI[c]+1*Charged-ILE-tRNAs[c]	MGA-1196
LEUCINE--TRNA-LIGASE-RXN	1*ATP[c]+1*LEU-tRNAs[c]+1*LEU[c] --> 1*AMP[c]+1*PPI[c]+1*Charged-LEU-tRNAs[c]	MGA-0087
LYSINE--TRNA-LIGASE-RXN	1*ATP[c]+1*LYS[c]+1*LYS-tRNAs[c] --> 1*AMP[c]+1*PPI[c]+1*Charged-LYS-tRNAs[c]	MGA-0753
TRANS-RXN7TV-109	1*PROTON[e]+1*THYMINE[e] --> 1*PROTON[c]+1*THYMINE[c]	MONOMER7TV-110
METHIONINE--TRNA-LIGASE-RXN	1*ATP[c]+1*MET[c]+1*MET-tRNAs[c] --> 1*AMP[c]+1*PPI[c]+1*Charged-MET-tRNAs[c]	MGA-0893,MGA-0884
PHENYLALANINE--TRNA-LIGASE-RXN	1*ATP[c]+1*PHE[c]+1*PHE-tRNAs[c] --> 1*AMP[c]+1*PPI[c]+1*Charged-PHE-tRNAs[c]	MGA-1281,MGA-1278
PROLINE--TRNA-LIGASE-RXN	1*ATP[c]+1*PRO-tRNAs[c]+1*PRO[c] --> 1*AMP[c]+1*PPI[c]+1*Charged-PRO-tRNAs[c]	MGA-1022
RXN0-2161	1*ATP[c]+1*SER[c]+1*SEC-tRNAs[c] --> 1*AMP[c]+1*PPI[c]+1*L-seryl-SEC-tRNAs[c]	MGA-0608
RXN490-3616	1*ATP[c]+1*L-ASPARTATE[c]+1*ASN-tRNAs[c] --> 1*AMP[c]+1*PPI[c]+1*L-aspartyl-tRNAAsn[c]	MGA-1065
SERINE--TRNA-LIGASE-RXN	1*ATP[c]+1*SER[c]+1*SER-tRNAs[c] --> 1*AMP[c]+1*PPI[c]+1*Charged-SER-tRNAs[c]	MGA-0608
THREONINE--TRNA-LIGASE-RXN	1*ATP[c]+1*THR[c]+1*THR-tRNAs[c] --> 1*AMP[c]+1*PPI[c]+1*Charged-THR-tRNAs[c]	MGA-0925
TRYPTOPHAN--TRNA-LIGASE-RXN	1*TRP[c]+1*TRP-tRNAs[c]+1*ATP[c] --> 1*Charged-TRP-tRNAs[c]+1*PPI[c]+1*AMP[c]	MGA-0293
TYROSINE--TRNA-LIGASE-RXN	1*ATP[c]+1*TYR-tRNAs[c]+1*TYR[c] --> 1*AMP[c]+1*PPI[c]+1*Charged-TYR-tRNAs[c]	MGA-1144
VALINE--TRNA-LIGASE-RXN	1*ATP[c]+1*VAL[c]+1*VAL-tRNAs[c] --> 1*AMP[c]+1*PPI[c]+1*Charged-VAL-tRNAs[c]	MGA-0338
TRANS-RXN7TV-11	1*ACYL-COA[e] --> 1*ACYL-COA[c]	MONOMER7TV-12
ACYLACPSYNTH-RXN	1*ATP[c]+1*ACP[c]+1*Fatty-Acids[c] --> 1*PPI[c]+1*AMP[c]+1*ACYL-ACP[c]	MONOMER97N-5692
ASNSYNA-RXN	1*ATP[c]+1*L-ASPARTATE[c]+1*AMMONIA[c] --> 1*AMP[c]+1*PPI[c]+1*ASN[c]+1*PROTON[c]	MGA-0424
5-FORMYL-THF-CYCLO-LIGASE-RXN	1*ATP[c]+1*5-FORMYL-THF[c]+1*PROTON[c] <--> 1*Pi[c]+1*ADP[c]+1*5-10-METHENYL-THF[c]	MGA-1310
ADENYLOSUCCINATE-SYNTHASE-RXN	1*GTP[c]+1*IMP[c]+1*L-ASPARTATE[c] --> 1*GDP[c]+1*Pi[c]+1*ADENYLOSUCC[c]+2*PROTON[c]	MONOMER97N-473
CTPSYN-RXN	1*WATER[c]+1*GLN[c]+1*UTP[c]+1*ATP[c] --> 1*GLT[c]+1*CTP[c]+1*Pi[c]+1*ADP[c]+3*PROTON[c]	MGA-0953
6.3.5.7-RXN	1*ATP[c]+1*GLUTAMYL-TRNA-GLN[c]+1*GLN[c] --> 1*ADP[c]+1*Pi[c]+1*GLUTAMINYL-TRNA-GLN[c]+1*GLT[c]	MGA-0413
GMP-SYN-GLUT-RXN	1*ATP[c]+1*GLN[c]+1*WATER[c]+1*XANTHOSINE-5-PHOSPHATE[c] --> 1*AMP[c]+1*PPI[c]+1*GMP[c]+1*GLT[c]+3*PROTON[c]	MGA-0650
RXN490-3617	1*ATP[c]+1*L-aspartyl-tRNAAsn[c]+1*GLN[c] --> 1*ADP[c]+1*Pi[c]+1*Charged-ASN-tRNAs[c]+1*GLT[c]	MGA-0413
PYRUVATE-CARBOXYLASE-RXN	1*ATP[c]+1*PYRUVATE[c]+1*HCO3[c] --> 1*ADP[c]+1*OXALACETIC_ACID[c]+1*Pi[c]+2*PROTON[c]	MONOMER97N-316
DNA-LIGASE-NAD+-RXN	1*NAD[c]+1*DEOXYNUCLEOTIDESM[c]+1*Deoxynucleotides[c] --> 1*AMP[c]+1*NICOTINAMIDE_NUCLEOTIDE[c]+1*Deoxynucleotides[c]	MGA-0569
TRANS-RXN7TV-12	1*WATER[c]+1*ATP[c]+1*CO-2[e] --> 1*Pi[c]+1*PROTON[c]+1*ADP[c]+1*CO-2[c]	MGA-0353, MGA-0351
RXN-9591	1*Acyl-Phosphates[c]+1*GLYCEROL-3P[c] --> 1*Pi[c]+1*ACYL-SN-GLYCEROL-3P[c]	MGA-0008
RXN-9590	1*Pi[c]+1*ACYL-ACP[c] --> 1*ACP[c]+1*Acyl-Phosphates[c]	MGA-0181
TRANS-RXN7TV-13	1*DGTP[e] --> 1*DGTP[c]	MONOMER7TV-14
TRANS-RXN7TV-17	1*PROTON[e]+1*ADENINE[e] <--> 1*PROTON[c]+1*ADENINE[c]	MONOMER7TV-18
TRANS-RXN7TV-1717	1*PROTON[e]+1*2-KETOGLUTARATE[e] <--> 1*PROTON[c]+1*2-KETOGLUTARATE[c]	MONOMER7TV-6
TRANS-RXN7TV-1719	1*PROTON[c]+1*ACET[c] --> 1*PROTON[e]+1*ACET[e]	MONOMER7TV-0
TRANS-RXN7TV-18	1*PROTON[e]+1*CYTOSINE[e] --> 1*PROTON[c]+1*CYTOSINE[c]	MONOMER7TV-19
TRANS-RXN7TV-19	1*PHOSPHO-ENOL-PYRUVATE[c]+1*MANNOSE[e] --> 1*PYRUVATE[c]+1*MANNOSE-6P[c]	MONOMER7TV-20
TRANS-RXN7TV-2	1*CO-A[e] --> 1*CO-A[c]	MONOMER7TV-3
3.6.3.7-RXN	1*WATER[c]+1*ATP[c]+1*NA[c] --> 1*ADP[c]+1*Pi[c]+1*NA[e]
TRANS-RXN7TV-22	1*PROTON[e]+1*THIAMINE[e] --> 1*PROTON[c]+1*THIAMINE[c]	MONOMER7TV-23
TRANS-RXN7TV-23	1*AMMONIUM[e] <--> 1*AMMONIUM[c]	MGA-0171,MONOMER7TV-24
TRANS-RXN7TV-25	1*PHOSPHO-ENOL-PYRUVATE[c]+1*FRU[e] --> 1*PYRUVATE[c]+1*FRU1P[c]	MONOMER7TV-26
TRANS-RXN7TV-258	1*ZN-2[e] <--> 1*ZN-2[c]	MGA-0171
TRANS-RXN7TV-27	1*PROTON[e]+1*DIHYDROFOLATE[e] --> 1*PROTON[c]+1*DIHYDROFOLATE[c]	MONOMER7TV-28
TRANS-RXN7TV-28	1*PROTON[e]+1*THYMIDINE[e] --> 1*PROTON[c]+1*THYMIDINE[c]	MONOMER7TV-98,MONOMER7TV-29
TRANS-RXN7TV-304	1*PROTON[e]+1*ARG[e] --> 1*PROTON[c]+1*ARG[c]	MGA-1188,MGA-0963,MGA-0287
TRANS-RXN7TV-310	1*PROTON[e]+1*ASN[e] --> 1*PROTON[c]+1*ASN[c]	MGA-1188,MGA-0963,MGA-0287
TRANS-RXN7TV-313	1*PROTON[e]+1*GLT[e] --> 1*PROTON[c]+1*GLT[c]	MGA-1188,MGA-0963,MGA-0287
TRANS-RXN7TV-315	1*PROTON[e]+1*HIS[e] --> 1*PROTON[c]+1*HIS[c]	MGA-1188,MGA-0963,MGA-0287
3.6.3.19-RXN	1*ATP[c]+1*WATER[c]+1*MALTOSE[e] --> 1*ADP[c]+1*Pi[c]+1*MALTOSE[c]
TRANS-RXN7TV-317	1*PROTON[e]+1*ILE[e] --> 1*PROTON[c]+1*ILE[c]	MGA-1188,MGA-0963,MGA-0287
TRANS-RXN7TV-320	1*PROTON[e]+1*LEU[e] --> 1*PROTON[c]+1*LEU[c]	MGA-1188,MGA-0963,MGA-0287
TRANS-RXN7TV-323	1*PROTON[e]+1*LYS[e] --> 1*PROTON[c]+1*LYS[c]	MGA-1188,MGA-0963,MGA-0287
TRANS-RXN7TV-325	1*PROTON[e]+1*MET[e] --> 1*PROTON[c]+1*MET[c]	MGA-1188,MGA-0963,MGA-0287
TRANS-RXN7TV-327	1*PROTON[e]+1*PHE[e] --> 1*PROTON[c]+1*PHE[c]	MGA-1188,MGA-0963,MGA-0287
TRANS-RXN7TV-329	1*PROTON[e]+1*PRO[e] --> 1*PROTON[c]+1*PRO[c]	MGA-1188,MGA-0963,MGA-0287
TRANS-RXN7TV-331	1*PROTON[e]+1*SER[e] --> 1*PROTON[c]+1*SER[c]	MGA-1188,MGA-0963,MGA-0287
TRANS-RXN7TV-333	1*PROTON[e]+1*TRP[e] --> 1*PROTON[c]+1*TRP[c]	MGA-1188,MGA-0963,MGA-0287
TRANS-RXN7TV-335	1*PROTON[e]+1*VAL[e] --> 1*PROTON[c]+1*VAL[c]	MGA-1188,MGA-0963,MGA-0287
TRANS-RXN7TV-338	1*PROTON[e]+1*TYR[e] --> 1*PROTON[c]+1*TYR[c]	MGA-1188,MGA-0963,MGA-0287
TRANS-RXN7TV-8750	1*GMP[e] --> 1*GMP[c]
TRANS-RXN7TV-53	1*NIACINE[e] --> 1*NIACINE[c]	MGA-1188
TRANS-RXN7TV-56	1*PYRIDOXAL[e] --> 1*PYRIDOXAL[c]	MONOMER7TV-57
TRANS-RXN7TV-60	1*GTP[e] --> 1*GTP[c]	MONOMER7TV-61
TRANS-RXN7TV-62	1*PROTON[e]+1*SULFATE[e] --> 1*PROTON[c]+1*SULFATE[c]	MONOMER7TV-64
TRANS-RXN7TV-63	1*CA-2[e] <--> 1*CA-2[c]	MGA-0171
TRANS-RXN7TV-65	1*PROTON[e]+1*PROPIONATE[e] <--> 1*PROTON[c]+1*PROPIONATE[c]	MONOMER7TV-66
TRANS-RXN7TV-7	1*DATP[e] --> 1*DATP[c]	MONOMER7TV-8
TRANS-RXN7TV-77	1*PROTON[e]+1*URACIL[e] --> 1*PROTON[c]+1*URACIL[c]	MONOMER7TV-78
TRANS-RXN7TV-8	1*PHOSPHO-ENOL-PYRUVATE[c]+1*CPD-1142[e] --> 1*PYRUVATE[c]+1*CPD-1181[c]	MONOMER7TV-9
TRANS-RXN7TV-82	1*PROTON[e]+1*GUANINE[e] --> 1*GUANINE[c]+1*PROTON[c]	MONOMER7TV-84
TRANS-RXN7TV-8749	1*UMP[e] --> 1*UMP[c]
TRANS-RXN7TV-9	1*L-LACTATE[c] <--> 1*L-LACTATE[e]	G7TV-11
TRANS-RXN7TV-96	1*PROTON[e]+1*Deoxy-Ribonucleosides[e] --> 1*PROTON[c]+1*Deoxy-Ribonucleosides[c]	MONOMER7TV-98
TRANS-RXN7TV-3950	1*PROTON[e]+1*Amino-Acids-20[e] --> 1*PROTON[c]+1*Amino-Acids-20[c]	MGA-0287,MGA-0963,MGA-1188
TRANS-RXN7TV-3966	1*PROTON[e]+1*GLYCEROL[e] --> 1*PROTON[c]+1*GLYCEROL[c]	MGA-0641
TRANS-RXN7TV-21	1*WATER[c]+1*ATP[c]+1*LIPID[e] --> 1*Pi[c]+1*ADP[c]+1*LIPID[c]	MGA-0625A,MGA-0626
TRANS-RXN7TV-24	1*WATER[c]+1*ATP[c]+1*Multidrug[e] --> 1*Pi[c]+1*ADP[c]+1*Multidrug[c]	MGA-0625A,MGA-0626,MGA-0806,MGA-1287,,MGA-1140,,MGA-1138
TRANS-RXN7TV-36	1*WATER[c]+1*ATP[c]+1*Cations[e] --> 1*Pi[c]+1*ADP[c]+1*Cations[c]	MGA-1061												762.1
TRANS-RXN7TV-3933	1*WATER[c]+1*ATP[c]+1*SPERMIDINE[e] --> 1*Pi[c]+1*ADP[c]+1*SPERMIDINE[c]	MGA-0131,MGA-0132, MGA-0132												241.87
TRANS-RXN7TV-3939	1*WATER[c]+1*ATP[c]+1*NI-2[e] --> 1*Pi[c]+1*ADP[c]+1*NI-2[c]	MGA-1061,MGA-0224,MGA-0220,MGA-0218,MGA-0223,MGA-0221,MGA-0230, MGA-0232, MGA-0234,MGA-0235
TRANS-RXN7TV-3942	1*WATER[c]+1*ATP[c]+1*OLIGOPEPTIDE[e] --> 1*Pi[c]+1*ADP[c]+1*OLIGOPEPTIDE[c]	MGA-0224,MGA-0220,MGA-0218,MGA-0223,MGA-0221,MGA-0230, MGA-0232, MGA-0234,MGA-0235,MGA-0237
TRANS-RXN7TV-8748	1*CMP[e] --> 1*CMP[c]
TRANS-RXN7TV-3945	1*WATER[c]+1*ATP[c]+1*DIPEPTIDES[e] --> 1*Pi[c]+1*ADP[c]+1*DIPEPTIDES[c]	MGA-0224,MGA-0220,MGA-0218,MGA-0223,MGA-0221,MGA-0230, MGA-0232, MGA-0234,MGA-0235
TRANS-RXN7TV-3969	1*WATER[c]+1*ATP[c]+1*GLYCEROL-3P[e] --> 1*Pi[c]+1*ADP[c]+1*GLYCEROL-3P[c]	MGA-0682, MGA-0680, MGA-0677
TRANS-RXN7TV-3989	1*WATER[c]+1*ATP[c]+1*PUTRESCINE[e] --> 1*Pi[c]+1*ADP[c]+1*PUTRESCINE[c]	MGA-0132, MGA-0134
TRANS-RXN7TV-4008	1*WATER[c]+1*ATP[c]+1*Pi[e] --> 2*Pi[c]+1*ADP[c]	MGA-0689, MGA-0687
TRANS-RXN7TV-43	1*WATER[c]+1*ATP[c]+1*Sugar[e] --> 1*Pi[c]+1*ADP[c]+1*Sugar[c]	MGA-1078, MGA-1077, MGA-1076
TRANS-RXN7TV-3953	1*PHOSPHO-ENOL-PYRUVATE[c]+1*GLC[e] --> 1*PYRUVATE[c]+1*GLC-6-P[c]	MGA-0289
TRANS-RXN7TV-3984	1*PHOSPHO-ENOL-PYRUVATE[c]+1*MANNITOL[e] --> 1*PYRUVATE[c]+1*MANNITOL-1P[c]	MGA-1283
TRANS-RXN7TV-16	1*Cations[e] --> 1*Cations[c]	MGA-0171
TRANS-RXN7TV-31	1*Pi[e] --> 1*Pi[c]	MGA-0694
TRANS-RXN7TV-3930	1*PROTON[e]+1*K[e] --> 1*PROTON[c]+1*K[c]	MGA-0085
TRANS-RXN7TV-8747	1*AMP[e] --> 1*AMP[c]
ATP_maintenance_requirement	1*WATER[c]+1*ATP[c] --> 1*Pi[c]+1*PROTON[c]+1*ADP[c]
ammonia_conversion_spontaneous	1*PROTON[c]+1*AMMONIA[c] --> 1*AMMONIUM[c]
DEOXYADENPHOSPHOR-RXN	1*Pi[c]+1*DEOXYADENOSINE[c] --> 1*DEOXY-RIBOSE-1P[c]+1*ADENINE[c]	MGA-0364
DEOXYGUANPHOSPHOR-RXN	1*Pi[c]+1*DEOXYGUANOSINE[c] <--> 1*DEOXY-RIBOSE-1P[c]+1*GUANINE[c]	MGA-0364
DEOXYINOPHOSPHOR-RXN	1*Pi[c]+1*DEOXYINOSINE[c] <--> 1*DEOXY-RIBOSE-1P[c]+1*HYPOXANTHINE[c]	MGA-0364
GCVMULTI-RXN	1*NAD[c]+1*THF[c]+1*GLY[c] <--> 1*NADH[c]+1*CARBON-DIOXIDE[c]+1*METHYLENE-THF[c]+1*AMMONIA[c]+1*PROTON[c]	MGA-0161
RXN-6321	1*WATER[c]+1*5-10-METHENYL-THF[c] --> 1*5-FORMYL-THF[c]+3*PROTON[c]	MGA-1146
RXN-9386	1*ATP[c]+1*GLT[c]+1*GLN-tRNAs[c] --> 1*PPI[c]+1*AMP[c]+1*GLUTAMYL-TRNA-GLN[c]	MGA-0594
URA-PHOSPH-RXN	1*DEOXYURIDINE[c]+1*Pi[c] --> 1*URACIL[c]+1*DEOXY-RIBOSE-1P[c]	MGA-0362
1.1.1.34-RXN	1*3-HYDROXY-3-METHYL-GLUTARYL-COA[c]+2*NADPH[c]+2*PROTON[c] --> 1*MEVALONATE[c]+1*CO-A[c]+2*NADP[c]	MONOMER97N-281
2.3.1.15-RXN	1*Fatty-Acyl-CoA[c]+1*GLYCEROL-3P[c] --> 1*CO-A[c]+1*ACYL-SN-GLYCEROL-3P[c]
6.2.1.3-RXN	1*ATP[c]+1*CO-A[c]+1*Fatty-Acids[c] <--> 1*AMP[c]+1*PPI[c]+1*Fatty-Acyl-CoA[c]
ATPSYN-RXN	1*ATP[c]+1*WATER[c]+3*PROTON[c] <--> 1*ADP[c]+1*Pi[c]+4*PROTON[e]	MGA-1168,MGA-1164,MGA-1167,MGA-1170,MGA-1172,MGA-1174,MGA-1177,MGA-1179,MGA-0488,MGA-0491
NAD-SYNTH-GLN-RXN	1*ATP[c]+1*DEAMIDO-NAD[c]+1*GLN[c]+1*WATER[c] --> 1*PROTON[c]+1*GLT[c]+1*AMP[c]+1*PPI[c]+1*NAD[c]
Biomass	17.03*WATER[c]+22.169*ATP[c]+0.00705*N-formyl-L-methionyl-tRNAfmet[c]+0.37908*Charged-VAL-tRNAs[c]+0.13695*Charged-TYR-tRNAs[c]+0.06711*Charged-TRP-tRNAs[c]+0.23027*Charged-THR-tRNAs[c]+0.26722*Charged-SER-tRNAs[c]+0.1985*Charged-PRO-tRNAs[c]+0.21741*Charged-PHE-tRNAs[c]+0.14004*Charged-MET-tRNAs[c]+0.39935*Charged-LYS-tRNAs[c]+0.42815*Charged-LEU-tRNAs[c]+0.3336*Charged-ILE-tRNAs[c]+0.10098*Char…	22.0854*PROTON_CCO-CYTOSOL+0.3463*PPI_CCO-CYTOSOL+22.067*Pi_CCO-CYTOSOL+22.085*ADP_CCO-CYTOSOL+1*BIOMASS_CCO-CYTOSOL+0.00705*FORMATE_CCO-CYTOSOL+0.00705*MET-tRNAs_CCO-CYTOSOL+0.37908*VAL-tRNAs_CCO-CYTOSOL+0.13695*TYR-tRNAs_CCO-CYTOSOL+0.06711*TRP-tRNAs_CCO-CYTOSOL+0.23027*THR-tRNAs_CCO-CYTOSOL+0.26722*SER-tRNAs_CCO-CYTOSOL+0.1985*PRO-tRNAs_CCO-CYTOSOL+0.21741*PHE-tRNAs_CCO-CYTOSOL+0.14004*MET-tRN…

## Sheet: Exchange_flux
name	reaction	low boundary	up boundary
2-KETOGLUTARATE-Ex-Flux	1*2-KETOGLUTARATE[e] <-->	-1000	1000
CYTOSINE-Ex-Flux	1*CYTOSINE[e] <-->	-1000	1000
GLC-Ex-Flux	1*GLC[e] <-->	-16.53	-16.53
DIHYDROFOLATE-Ex-Flux	1*DIHYDROFOLATE[e] <-->	-1000	1000
GLYCEROL-Ex-Flux	1*GLYCEROL[e] <-->	-1000	1000
GLYCEROL-3P-Ex-Flux	1*GLYCEROL-3P[e] <-->	-1000	1000
WATER-Ex-Flux	1*WATER[e] <-->	-1000	1000
FE-2-Ex-Flux	1*FE-2[e] <-->	-1000	1000
FE-3-Ex-Flux	1*FE-3[e] <-->	-1000	1000
L-LACTATE-Ex-Flux	1*L-LACTATE[e] <-->	10.29	10.29
MG-2-Ex-Flux	1*MG-2[e] <-->	-1000	1000
ACET-Ex-Flux	1*ACET[e] <-->	0	1000
MN-2-Ex-Flux	1*MN-2[e] <-->	-1000	1000
CPD-3-Ex-Flux	1*CPD-3[e] <-->	-1000	1000
NI-2-Ex-Flux	1*NI-2[e] <-->	-1000	1000
NIACINE-Ex-Flux	1*NIACINE[e] <-->	-1000	1000
Pi-Ex-Flux	1*Pi[e] <-->	-1000	1000
K-Ex-Flux	1*K[e] <-->	-1000	1000
PUTRESCINE-Ex-Flux	1*PUTRESCINE[e] <-->	-1000	1000
RIBOFLAVIN-Ex-Flux	1*RIBOFLAVIN[e] <-->	-1000	1000
SPERMIDINE-Ex-Flux	1*SPERMIDINE[e] <-->	-1000	1000
THIAMINE-Ex-Flux	1*THIAMINE[e] <-->	-1000	1000
ADENINE-Ex-Flux	1*ADENINE[e] <-->	-1000	1000
THYMIDINE-Ex-Flux	1*THYMIDINE[e] <-->	-1000	1000
URACIL-Ex-Flux	1*URACIL[e] <-->	-1000	1000
ZN-2-Ex-Flux	1*ZN-2[e] <-->	-1000	1000
CYTIDINE-Ex-Flux	1*CYTIDINE[c] <-->	-1000	1000
PYRIDOXAL-Ex-Flux	1*PYRIDOXAL[e] <-->	-1000	1000
CHOLINE-Ex-Flux	1*CHOLINE[e] <-->	-1000	1000
SULFATE-Ex-Flux	1*SULFATE[e] <-->	-1000	1000
Fatty-Acids-Ex-Flux	1*Fatty-Acids[e] <-->	-1000	1000
Triacylglycerols-Ex-Flux	1*Triacylglycerols[e] <-->	-1000	1000
CHOLESTEROL-Ex-Flux	1*CHOLESTEROL[e] <-->	-1000	1000
AMMONIUM-Ex-Flux	1*AMMONIUM[e] <-->	-1000	1000
Cholesterol-esters-Ex-Flux	1*Cholesterol-esters[e] <-->	-1000	1000
HYDROGEN-PEROXIDE-Ex-Flux	1*HYDROGEN-PEROXIDE[c] <-->	0	1000
AMP-Ex-Flux	1*AMP[e] <-->	-1000	1000
CMP-Ex-Flux	1*CMP[e] <-->	-1000	1000
UMP-Ex-Flux	1*UMP[e] <-->	-1000	1000
GMP-Ex-Flux	1*GMP[e] <-->	-1000	1000
BIOMASS-Ex-Flux	1*BIOMASS[c] <-->	0	1000
OXYGEN-MOLECULE-Ex-Flux	1*OXYGEN-MOLECULE[c] <-->	-46	1000
CL-Ex-Flux	1*CL[c] <-->	-1000	1000
GLN-Ex-Flux	1*GLN[c] <-->	-1000	1000
CA-2-Ex-Flux	1*CA-2[e] <-->	-1000	1000
CYS-Ex-Flux	1*CYS[c] <-->	-1000	1000
THR-Ex-Flux	1*THR[c] <-->	-1000	1000
L-ALPHA-ALANINE-Ex-Flux	1*L-ALPHA-ALANINE[c] <-->	-1000	1000
ARG-Ex-Flux	1*ARG[e] <-->	-1000	1000
ASN-Ex-Flux	1*ASN[e] <-->	-1000	1000
L-ASPARTATE-Ex-Flux	1*L-ASPARTATE[c] <-->	-1000	1000
GLT-Ex-Flux	1*GLT[e] <-->	-1000	1000
GLY-Ex-Flux	1*GLY[c] <-->	-1000	1000
HIS-Ex-Flux	1*HIS[e] <-->	-1000	1000
ILE-Ex-Flux	1*ILE[e] <-->	-1000	1000
CARBON-DIOXIDE-Ex-Flux	1*CARBON-DIOXIDE[c] <-->	-1000	1000
LEU-Ex-Flux	1*LEU[e] <-->	-1000	1000
LYS-Ex-Flux	1*LYS[e] <-->	-1000	1000
MET-Ex-Flux	1*MET[e] <-->	-1000	1000
PHE-Ex-Flux	1*PHE[e] <-->	-1000	1000
PRO-Ex-Flux	1*PRO[e] <-->	-1000	1000
SER-Ex-Flux	1*SER[e] <-->	-1000	1000
TRP-Ex-Flux	1*TRP[e] <-->	-1000	1000
TYR-Ex-Flux	1*TYR[e] <-->	-1000	1000
VAL-Ex-Flux	1*VAL[e] <-->	-1000	1000
Ceramides-Ex-Flux	1*Ceramides[e] <-->	-1000	1000
CO-2-Ex-Flux	1*CO-2[e] <-->	-1000	1000
NA-Ex-Flux	1*NA-[e] <-->	-1000	1000
HCO3-Ex-Flux	1*HCO3[c] <-->	0	1000
MAL-Ex-Flux	1*MAL[c] <-->	0	1000
CO-A-Ex-Flux	1*CO-A[e] <-->	-1000	1000
CU-2-Ex-Flux	1*CU-2[e] <-->	-1000	1000
PROTON-Ex-Flux	PROTON[e] <-->	0	1000

## Sheet: Biomass rxn
REACTANTS
name	stoichiometric coefficients
GTP	0.0631318
CTP	0.0389752
UTP	0.0687248
dATP	0.0317998
dGTP	0.0147448
dCTP	0.0147448
dTTP	0.0316615
Ca	0.0041152
Chloride	0.00609202
Co2+	0.00406135
Cu2+	0.00406135
Fe2+	0.00913803
Fe3+	0.0043724
K	0.908302
Mg	0.130786
Mn2+	0.00406135
Molybdate	0.00406135
Ammonium	0.0152301
Sulfate	0.00507669
Zn2+	0.00406135
10-Formyltetrahydrofolate **	0.0005144
S-Adenosyl-L-methionine	0.000287207
Coenzyme A	0.000740993
FAD	0.000287207
5,10-Methylenetetrahydrofolate	0.000287207
NAD	0.0208332
NADP	0.0011574
Putrescine	0.04501
Pyridoxal 5'-phosphate	0.000287207
Riboflavin	0.000287207
Spermidine	0.009002
Tetrahydrofolate	0.000287207
Thiamine diphosphate	0.000287207
cardiolipin	0.0358324
a 1,2-diacylglycerol-3-phosphate	0.0127097
a phosphatidyl-choline	0.0320541
a sphingomyelin	0.0131564
an L-1-Phosphatidyl-glycerol	0.0136698
cholesterol	0.080556
a cholesterol ester	0.00496756
a triacylglycerol	0.0152233
charged-ALA-trnas	0.329888
charged-ARG-trnas	0.238548
charged-ASN-trnas	0.182928
charged-ASP-trnas	0.182928
Charged-CYS-tRNAs	0.0700812
Charged-GLN-tRNAs	0.321731
Charged-GLT-tRNAs	0.321854
Charged-GLY-tRNAs	0.504659
Charged-HIS-tRNAs	0.100981
Charged-ILE-tRNAs	0.333596
Charged-LEU-tRNAs	0.42815
Charged-LYS-tRNAs	0.399352
Charged-MET-tRNAs	0.140039
Charged-PHE-tRNAs	0.217412
Charged-PRO-tRNAs	0.198502
Charged-SER-tRNAs	0.267223
Charged-THR-tRNAs	0.230267
Charged-TRP-tRNAs	0.0671148
Charged-TYR-tRNAs	0.136949
Charged-VAL-tRNAs	0.379081
N-Formyl-L-methionyl-tRNAfmet	0.0070452
ATP	73.2236
water	68.0887
PRODUCTS
name	stoichiometric coefficients
ALA-trnas	0.329888
ARG-trnas	0.238548
ASN-trnas	0.182928
ASP-trnas	0.182928
CYS-tRNAs	0.0700812
GLN-tRNAs	0.321731
GLT-tRNAs	0.321854
GLY-tRNAs	0.504659
HIS-tRNAs	0.100981
ILE-tRNAs	0.333596
LEU-tRNAs	0.42815
LYS-tRNAs	0.399352
MET-tRNAs	0.140039
PHE-tRNAs	0.217412
PRO-tRNAs	0.198502
SER-tRNAs	0.267223
THR-tRNAs	0.230267
TRP-tRNAs	0.0671148
TYR-tRNAs	0.136949
VAL-tRNAs	0.379081
MET-tRNAs (*)	0.0070452
formate	0.00705
biomass	1
ADP	73.14
PI	73.1215
PPI	0.346254
Protons	73.14

## Sheet: measured_flux
Measured Fluxes
Flux name	low boundary	up boundary
ATP_maintenance_requirement	8.4	1000
GLC-Ex-Flux	-16.53	-16.53
L-LACTATE-Ex-Flux	10.29	10.29
