# Supplementary material for: Semi-automated Curation of Metabolic Models via Flux Balance Analysis: A Case Study with Mycoplasma gallisepticum
Source: PLoS Comput Biol. 2013 Sep 5;9(9):e1003208. doi: 10.1371/journal.pcbi.1003208 (PMC3764002; doi:10.1371/journal.pcbi.1003208)
Supplement: Data S2 — A description of the FBA model for M. gallisepticum in SBML format. (TXT) [file pcbi.1003208.s002.txt]

<?xml version="1.0" encoding="UTF-8"?>
<sbml xmlns="http://www.sbml.org/sbml/level2" version="1" level="2">
<model id="RLC2" name="Generated from BioCyc Pathway/Genome Database">
<listOfCompartments>
   <compartment id="CCO__45__CYTOSOL" name="CCO-CYTOSOL"/>
  <compartment id="CCO__45__EXTRACELLULAR" name="CCO-EXTRACELLULAR"/>
</listOfCompartments>
<listOfSpecies>
   <species id="Cations_CCO__45__EXTRACELLULAR" name="a cation: "  initialAmount="0" compartment="CCO__45__EXTRACELLULAR" boundaryCondition="false"/>
  <species id="Cations_CCO__45__CYTOSOL" name="a cation: "  initialAmount="0" compartment="CCO__45__CYTOSOL" boundaryCondition="false"/>
  <species id="GLYCEROL_CCO__45__EXTRACELLULAR" name="glycerol: C3H8O3"  initialAmount="0" compartment="CCO__45__EXTRACELLULAR" boundaryCondition="false"/>
  <species id="Amino__45__Acids__45__20_CCO__45__EXTRACELLULAR" name="a standard alpha amino acid: C2H4NO2R"  initialAmount="0" compartment="CCO__45__EXTRACELLULAR" boundaryCondition="false"/>
  <species id="PROTON_CCO__45__EXTRACELLULAR" name="H+: H"  initialAmount="0" compartment="CCO__45__EXTRACELLULAR" boundaryCondition="false"/>
  <species id="K__43___CCO__45__EXTRACELLULAR" name="K+: K"  initialAmount="0" compartment="CCO__45__EXTRACELLULAR" boundaryCondition="false"/>
  <species id="K__43___CCO__45__CYTOSOL" name="K+: K"  initialAmount="0" compartment="CCO__45__CYTOSOL" boundaryCondition="false"/>
 <species id="Acyl__45__Phosphates_CCO__45__CYTOSOL" name="an acyl phosphate: CH2O5RP"  initialAmount="0" compartment="CCO__45__CYTOSOL" boundaryCondition="false"/>
  <species id="GLYCEROL__45__3P_CCO__45__EXTRACELLULAR" name="sn-glycerol-3-phosphate: C3H7O6P"  initialAmount="0" compartment="CCO__45__EXTRACELLULAR" boundaryCondition="false"/>
  <species id="Multidrug_CCO__45__EXTRACELLULAR" name="multidrug: "  initialAmount="0" compartment="CCO__45__EXTRACELLULAR" boundaryCondition="false"/>
  <species id="Multidrug_CCO__45__CYTOSOL" name="multidrug: "  initialAmount="0" compartment="CCO__45__CYTOSOL" boundaryCondition="false"/>
  <species id="LIPID_CCO__45__EXTRACELLULAR" name="lipid: "  initialAmount="0" compartment="CCO__45__EXTRACELLULAR" boundaryCondition="false"/>
  <species id="LIPID_CCO__45__CYTOSOL" name="lipid: "  initialAmount="0" compartment="CCO__45__CYTOSOL" boundaryCondition="false"/>
  <species id="DIPEPTIDES_CCO__45__EXTRACELLULAR" name="a dipeptide: C4H6N2O3R1R2"  initialAmount="0" compartment="CCO__45__EXTRACELLULAR" boundaryCondition="false"/>
  <species id="DIPEPTIDES_CCO__45__CYTOSOL" name="a dipeptide: C4H6N2O3R1R2"  initialAmount="0" compartment="CCO__45__CYTOSOL" boundaryCondition="false"/>
  <species id="NI__43__2_CCO__45__EXTRACELLULAR" name="Ni2+: Ni"  initialAmount="0" compartment="CCO__45__EXTRACELLULAR" boundaryCondition="false"/>
  <species id="NI__43__2_CCO__45__CYTOSOL" name="Ni2+: Ni"  initialAmount="0" compartment="CCO__45__CYTOSOL" boundaryCondition="false"/>
  <species id="PUTRESCINE_CCO__45__EXTRACELLULAR" name="putrescine: C4H14N2"  initialAmount="0" compartment="CCO__45__EXTRACELLULAR" boundaryCondition="false"/>
  <species id="SPERMIDINE_CCO__45__EXTRACELLULAR" name="spermidine: C7H22N3"  initialAmount="0" compartment="CCO__45__EXTRACELLULAR" boundaryCondition="false"/>
  <species id="SPERMIDINE_CCO__45__CYTOSOL" name="spermidine: C7H22N3"  initialAmount="0" compartment="CCO__45__CYTOSOL" boundaryCondition="false"/>
  <species id="Deoxynucleotides_CCO__45__CYTOSOL" name="a deoxynucleotide: "  initialAmount="0" compartment="CCO__45__CYTOSOL" boundaryCondition="false"/>
  <species id="DEOXYNUCLEOTIDESM_CCO__45__CYTOSOL" name="(deoxynucleotides)(m): C15H25O13RR1R2P2"  initialAmount="0" compartment="CCO__45__CYTOSOL" boundaryCondition="false"/>
  <species id="HCO3_CCO__45__CYTOSOL" name="bicarbonate: CHO3"  initialAmount="0" compartment="CCO__45__CYTOSOL" boundaryCondition="false"/>
  <species id="GLUTAMINYL__45__TRNA__45__GLN_CCO__45__CYTOSOL" name="L-glutaminyl-tRNAGln: "  initialAmount="0" compartment="CCO__45__CYTOSOL" boundaryCondition="false"/>
  <species id="Fatty__45__Acids_CCO__45__CYTOSOL" name="a fatty acid: C4H6O2R"  initialAmount="0" compartment="CCO__45__CYTOSOL" boundaryCondition="false"/>
  <species id="VAL__45__tRNAs_CCO__45__CYTOSOL" name="tRNAval: "  initialAmount="0" compartment="CCO__45__CYTOSOL" boundaryCondition="false"/>
  <species id="VAL_CCO__45__CYTOSOL" name="L-valine: C5H11NO2"  initialAmount="0" compartment="CCO__45__CYTOSOL" boundaryCondition="false"/>
  <species id="Charged__45__VAL__45__tRNAs_CCO__45__CYTOSOL" name="L-valyl-tRNAval: "  initialAmount="0" compartment="CCO__45__CYTOSOL" boundaryCondition="false"/>
  <species id="TYR_CCO__45__CYTOSOL" name="L-tyrosine: C9H11NO3"  initialAmount="0" compartment="CCO__45__CYTOSOL" boundaryCondition="false"/>
  <species id="TYR__45__tRNAs_CCO__45__CYTOSOL" name="tRNAtyr: "  initialAmount="0" compartment="CCO__45__CYTOSOL" boundaryCondition="false"/>
  <species id="Charged__45__TYR__45__tRNAs_CCO__45__CYTOSOL" name="L-tyrosyl-tRNAtyr: "  initialAmount="0" compartment="CCO__45__CYTOSOL" boundaryCondition="false"/>
  <species id="TRP__45__tRNAs_CCO__45__CYTOSOL" name="tRNAtrp: "  initialAmount="0" compartment="CCO__45__CYTOSOL" boundaryCondition="false"/>
  <species id="TRP_CCO__45__CYTOSOL" name="L-tryptophan: C11H12N2O2"  initialAmount="0" compartment="CCO__45__CYTOSOL" boundaryCondition="false"/>
  <species id="Charged__45__TRP__45__tRNAs_CCO__45__CYTOSOL" name="L-tryptophanyl-tRNAtrp: "  initialAmount="0" compartment="CCO__45__CYTOSOL" boundaryCondition="false"/>
  <species id="THR__45__tRNAs_CCO__45__CYTOSOL" name="tRNAthr: "  initialAmount="0" compartment="CCO__45__CYTOSOL" boundaryCondition="false"/>
  <species id="THR_CCO__45__CYTOSOL" name="L-threonine: C4H9NO3"  initialAmount="0" compartment="CCO__45__CYTOSOL" boundaryCondition="false"/>
  <species id="Charged__45__THR__45__tRNAs_CCO__45__CYTOSOL" name="L-threonyl-tRNAthr: "  initialAmount="0" compartment="CCO__45__CYTOSOL" boundaryCondition="false"/>
  <species id="SER__45__tRNAs_CCO__45__CYTOSOL" name="tRNAser: "  initialAmount="0" compartment="CCO__45__CYTOSOL" boundaryCondition="false"/>
  <species id="Charged__45__SER__45__tRNAs_CCO__45__CYTOSOL" name="L-seryl-tRNAser: "  initialAmount="0" compartment="CCO__45__CYTOSOL" boundaryCondition="false"/>
  <species id="L__45__aspartyl__45__tRNAAsn_CCO__45__CYTOSOL" name="L-aspartyl-tRNAasn: "  initialAmount="0" compartment="CCO__45__CYTOSOL" boundaryCondition="false"/>
  <species id="SEC__45__tRNAs_CCO__45__CYTOSOL" name="tRNAsec: "  initialAmount="0" compartment="CCO__45__CYTOSOL" boundaryCondition="false"/>
  <species id="L__45__seryl__45__SEC__45__tRNAs_CCO__45__CYTOSOL" name="L-seryl-tRNAsec: "  initialAmount="0" compartment="CCO__45__CYTOSOL" boundaryCondition="false"/>
  <species id="PRO_CCO__45__CYTOSOL" name="L-proline: C5H9NO2"  initialAmount="0" compartment="CCO__45__CYTOSOL" boundaryCondition="false"/>
  <species id="PRO__45__tRNAs_CCO__45__CYTOSOL" name="tRNApro: "  initialAmount="0" compartment="CCO__45__CYTOSOL" boundaryCondition="false"/>
  <species id="Charged__45__PRO__45__tRNAs_CCO__45__CYTOSOL" name="L-prolyl-tRNApro: "  initialAmount="0" compartment="CCO__45__CYTOSOL" boundaryCondition="false"/>
  <species id="PHE__45__tRNAs_CCO__45__CYTOSOL" name="tRNAphe: "  initialAmount="0" compartment="CCO__45__CYTOSOL" boundaryCondition="false"/>
  <species id="PHE_CCO__45__CYTOSOL" name="L-phenylalanine: C9H11NO2"  initialAmount="0" compartment="CCO__45__CYTOSOL" boundaryCondition="false"/>
  <species id="Charged__45__PHE__45__tRNAs_CCO__45__CYTOSOL" name="L-phenylalanyl-tRNAphe: "  initialAmount="0" compartment="CCO__45__CYTOSOL" boundaryCondition="false"/>
  <species id="MET__45__tRNAs_CCO__45__CYTOSOL" name="tRNAmet: "  initialAmount="0" compartment="CCO__45__CYTOSOL" boundaryCondition="false"/>
  <species id="Charged__45__MET__45__tRNAs_CCO__45__CYTOSOL" name="L-methionyl-tRNAmet: "  initialAmount="0" compartment="CCO__45__CYTOSOL" boundaryCondition="false"/>
  <species id="LYS__45__tRNAs_CCO__45__CYTOSOL" name="tRNAlys: "  initialAmount="0" compartment="CCO__45__CYTOSOL" boundaryCondition="false"/>
  <species id="LYS_CCO__45__CYTOSOL" name="L-lysine: C6H15N2O2"  initialAmount="0" compartment="CCO__45__CYTOSOL" boundaryCondition="false"/>
  <species id="Charged__45__LYS__45__tRNAs_CCO__45__CYTOSOL" name="L-lysyl-tRNAlys: "  initialAmount="0" compartment="CCO__45__CYTOSOL" boundaryCondition="false"/>
  <species id="LEU_CCO__45__CYTOSOL" name="L-leucine: C6H13NO2"  initialAmount="0" compartment="CCO__45__CYTOSOL" boundaryCondition="false"/>
  <species id="LEU__45__tRNAs_CCO__45__CYTOSOL" name="tRNAleu: "  initialAmount="0" compartment="CCO__45__CYTOSOL" boundaryCondition="false"/>
  <species id="Charged__45__LEU__45__tRNAs_CCO__45__CYTOSOL" name="L-leucyl-tRNAleu: "  initialAmount="0" compartment="CCO__45__CYTOSOL" boundaryCondition="false"/>
  <species id="ILE__45__tRNAs_CCO__45__CYTOSOL" name="tRNAile: "  initialAmount="0" compartment="CCO__45__CYTOSOL" boundaryCondition="false"/>
  <species id="ILE_CCO__45__CYTOSOL" name="L-isoleucine: C6H13NO2"  initialAmount="0" compartment="CCO__45__CYTOSOL" boundaryCondition="false"/>
  <species id="Charged__45__ILE__45__tRNAs_CCO__45__CYTOSOL" name="L-isoleucyl-tRNAile: "  initialAmount="0" compartment="CCO__45__CYTOSOL" boundaryCondition="false"/>
  <species id="HIS__45__tRNAs_CCO__45__CYTOSOL" name="tRNAhis: "  initialAmount="0" compartment="CCO__45__CYTOSOL" boundaryCondition="false"/>
  <species id="HIS_CCO__45__CYTOSOL" name="L-histidine: C6H9N3O2"  initialAmount="0" compartment="CCO__45__CYTOSOL" boundaryCondition="false"/>
  <species id="Charged__45__HIS__45__tRNAs_CCO__45__CYTOSOL" name="L-histidyl-tRNAhis: "  initialAmount="0" compartment="CCO__45__CYTOSOL" boundaryCondition="false"/>
  <species id="GLY__45__tRNAs_CCO__45__CYTOSOL" name="tRNAgly: "  initialAmount="0" compartment="CCO__45__CYTOSOL" boundaryCondition="false"/>
  <species id="Charged__45__GLY__45__tRNAs_CCO__45__CYTOSOL" name="glycyl-tRNAgly: "  initialAmount="0" compartment="CCO__45__CYTOSOL" boundaryCondition="false"/>
  <species id="Charged__45__GLN__45__tRNAs_CCO__45__CYTOSOL" name="L-glutaminyl-tRNAgln: "  initialAmount="0" compartment="CCO__45__CYTOSOL" boundaryCondition="false"/>
  <species id="GLT__45__tRNAs_CCO__45__CYTOSOL" name="tRNAGlu: "  initialAmount="0" compartment="CCO__45__CYTOSOL" boundaryCondition="false"/>
  <species id="Charged__45__GLT__45__tRNAs_CCO__45__CYTOSOL" name="L-glutamyl-tRNAGlu: C5H8NO3tRNAGlu"  initialAmount="0" compartment="CCO__45__CYTOSOL" boundaryCondition="false"/>
  <species id="CYS__45__tRNAs_CCO__45__CYTOSOL" name="tRNAcys: "  initialAmount="0" compartment="CCO__45__CYTOSOL" boundaryCondition="false"/>
  <species id="Charged__45__CYS__45__tRNAs_CCO__45__CYTOSOL" name="L-cysteinyl-tRNAcys: "  initialAmount="0" compartment="CCO__45__CYTOSOL" boundaryCondition="false"/>
  <species id="ASP__45__tRNAs_CCO__45__CYTOSOL" name="tRNAasp: "  initialAmount="0" compartment="CCO__45__CYTOSOL" boundaryCondition="false"/>
  <species id="Charged__45__ASP__45__tRNAs_CCO__45__CYTOSOL" name="L-aspartyl-tRNAasp: "  initialAmount="0" compartment="CCO__45__CYTOSOL" boundaryCondition="false"/>
  <species id="ASN__45__tRNAs_CCO__45__CYTOSOL" name="tRNAasn: "  initialAmount="0" compartment="CCO__45__CYTOSOL" boundaryCondition="false"/>
  <species id="ASN_CCO__45__CYTOSOL" name="L-asparagine: C4H8N2O3"  initialAmount="0" compartment="CCO__45__CYTOSOL" boundaryCondition="false"/>
  <species id="Charged__45__ASN__45__tRNAs_CCO__45__CYTOSOL" name="L-asparaginyl-tRNAasn: "  initialAmount="0" compartment="CCO__45__CYTOSOL" boundaryCondition="false"/>
  <species id="ARG__45__tRNAs_CCO__45__CYTOSOL" name="tRNAarg: "  initialAmount="0" compartment="CCO__45__CYTOSOL" boundaryCondition="false"/>
  <species id="Charged__45__ARG__45__tRNAs_CCO__45__CYTOSOL" name="L-arginyl-tRNAarg: "  initialAmount="0" compartment="CCO__45__CYTOSOL" boundaryCondition="false"/>
  <species id="ALA__45__tRNAs_CCO__45__CYTOSOL" name="tRNAala: "  initialAmount="0" compartment="CCO__45__CYTOSOL" boundaryCondition="false"/>
  <species id="Charged__45__ALA__45__tRNAs_CCO__45__CYTOSOL" name="L-alanyl-tRNAala: "  initialAmount="0" compartment="CCO__45__CYTOSOL" boundaryCondition="false"/>
  <species id="CPD__45__8538_CCO__45__CYTOSOL" name="tRNA uridine: C37H49N13O32R1P5"  initialAmount="0" compartment="CCO__45__CYTOSOL" boundaryCondition="false"/>
  <species id="CPD__45__8537_CCO__45__CYTOSOL" name="tRNA pseudouridine: C37H49N13O32R2P5"  initialAmount="0" compartment="CCO__45__CYTOSOL" boundaryCondition="false"/>
  <species id="ALPHA__45__GLC__45__6__45__P_CCO__45__CYTOSOL" name="alpha-D-glucose 6-phosphate: C6H11O9P"  initialAmount="0" compartment="CCO__45__CYTOSOL" boundaryCondition="false"/>
  <species id="MANNOSE__45__6P_CCO__45__CYTOSOL" name="D-mannose-6-phosphate: C6H11O9P"  initialAmount="0" compartment="CCO__45__CYTOSOL" boundaryCondition="false"/>
  <species id="CPD__45__1241_CCO__45__CYTOSOL" name="D-galactose 6-phosphate: C6H11O9P"  initialAmount="0" compartment="CCO__45__CYTOSOL" boundaryCondition="false"/>
  <species id="TAGATOSE__45__6__45__PHOSPHATE_CCO__45__CYTOSOL" name="tagatose-6-phosphate: C6H11O9P"  initialAmount="0" compartment="CCO__45__CYTOSOL" boundaryCondition="false"/>
  <species id="L__45__SELENOCYSTEINE_CCO__45__CYTOSOL" name="L-selenocysteine: C3H6NO2Se"  initialAmount="0" compartment="CCO__45__CYTOSOL" boundaryCondition="false"/>
  <species id="CPD__45__678_CCO__45__CYTOSOL" name="hydrogen selenide: Se"  initialAmount="0" compartment="CCO__45__CYTOSOL" boundaryCondition="false"/>
  <species id="ADENYLOSUCC_CCO__45__CYTOSOL" name="adenylo-succinate: C14H14N5O11P"  initialAmount="0" compartment="CCO__45__CYTOSOL" boundaryCondition="false"/>
  <species id="Damaged__45__DNA__45__Pyrimidine_CCO__45__CYTOSOL" name="a damaged DNA pyrimidine: "  initialAmount="0" compartment="CCO__45__CYTOSOL" boundaryCondition="false"/>
  <species id="DNA__45__containing__45__a__45__Apyrimidinic__45__Sites_CCO__45__CYTOSOL" name="a DNA containing a apyrimidinic site: "  initialAmount="0" compartment="CCO__45__CYTOSOL" boundaryCondition="false"/>
  <species id="DNA__45__containing__45__abasic__45__Sites_CCO__45__CYTOSOL" name="a DNA containing abasic site: "  initialAmount="0" compartment="CCO__45__CYTOSOL" boundaryCondition="false"/>
  <species id="_5__45__Phosphopolynucleotides_CCO__45__CYTOSOL" name="a 5'-phosphopolynucleotide: "  initialAmount="0" compartment="CCO__45__CYTOSOL" boundaryCondition="false"/>
  <species id="_3__45__terminal__45__unsaturated__45__sugars_CCO__45__CYTOSOL" name="a 3'-terminal unsaturated sugar: "  initialAmount="0" compartment="CCO__45__CYTOSOL" boundaryCondition="false"/>
  <species id="_2__45__PG_CCO__45__CYTOSOL" name="2-phospho-D-glycerate: C3H4O7P"  initialAmount="0" compartment="CCO__45__CYTOSOL" boundaryCondition="false"/>
  <species id="RIBULOSE__45__5P_CCO__45__CYTOSOL" name="D-ribulose-5-phosphate: C5H9O8P"  initialAmount="0" compartment="CCO__45__CYTOSOL" boundaryCondition="false"/>
  <species id="GLYCERALD_CCO__45__CYTOSOL" name="D-glyceraldehyde: C3H6O3"  initialAmount="0" compartment="CCO__45__CYTOSOL" boundaryCondition="false"/>
  <species id="Pi_CCO__45__EXTRACELLULAR" name="phosphate: HO4P"  initialAmount="0" compartment="CCO__45__EXTRACELLULAR" boundaryCondition="false"/>
  <species id="Long__45__Chain__45__Polyphosphate_CCO__45__CYTOSOL" name="long chain polyphosphate: H7O16P5"  initialAmount="0" compartment="CCO__45__CYTOSOL" boundaryCondition="false"/>
  <species id="CPD__45__5727_CCO__45__CYTOSOL" name="5,10-methenyl-tetrahydropteroyl-[gamma-Glu](n): C8H10N6OR"  initialAmount="0" compartment="CCO__45__CYTOSOL" boundaryCondition="false"/>
  <species id="FORMYL__45__THF__45__GLU__45__N_CCO__45__CYTOSOL" name="an N10-formyl-tetrahydrofolate: C20H23N7O6R1"  initialAmount="0" compartment="CCO__45__CYTOSOL" boundaryCondition="false"/>
  <species id="DEOXYCYTIDINE_CCO__45__CYTOSOL" name="deoxycytidine: C9H13N3O4"  initialAmount="0" compartment="CCO__45__CYTOSOL" boundaryCondition="false"/>
  <species id="CYTOSINE_CCO__45__CYTOSOL" name="cytosine: C4H5N3O"  initialAmount="0" compartment="CCO__45__CYTOSOL" boundaryCondition="false"/>
  <species id="ARG_CCO__45__CYTOSOL" name="L-arginine: C6H15N4O2"  initialAmount="0" compartment="CCO__45__CYTOSOL" boundaryCondition="false"/>
  <species id="L__45__CITRULLINE_CCO__45__CYTOSOL" name="L-citrulline: C6H13N3O3"  initialAmount="0" compartment="CCO__45__CYTOSOL" boundaryCondition="false"/>
  <species id="FORMYL__45__L__45__METHIONYL__45__PEPTIDE_CCO__45__CYTOSOL" name="formyl-L-methionyl peptide: C12H17N4O6R3S"  initialAmount="0" compartment="CCO__45__CYTOSOL" boundaryCondition="false"/>
  <species id="METHIONYL__45__PEPTIDE_CCO__45__CYTOSOL" name="methionyl peptide: C11H17N4O5R3S"  initialAmount="0" compartment="CCO__45__CYTOSOL" boundaryCondition="false"/>
  <species id="Peptides__45__with__45__Leader__45__Sequence_CCO__45__CYTOSOL" name="a peptide with a leader sequence: "  initialAmount="0" compartment="CCO__45__CYTOSOL" boundaryCondition="false"/>
  <species id="Leader__45__Sequences_CCO__45__CYTOSOL" name="a leader sequence: "  initialAmount="0" compartment="CCO__45__CYTOSOL" boundaryCondition="false"/>
  <species id="Peptides_CCO__45__CYTOSOL" name="a peptide: "  initialAmount="0" compartment="CCO__45__CYTOSOL" boundaryCondition="false"/>
  <species id="Amino__45__Acids__45__20_CCO__45__CYTOSOL" name="a standard alpha amino acid: C2H4NO2R"  initialAmount="0" compartment="CCO__45__CYTOSOL" boundaryCondition="false"/>
  <species id="DNA__45__with__45__Uracils_CCO__45__CYTOSOL" name="a DNA with uracil: "  initialAmount="0" compartment="CCO__45__CYTOSOL" boundaryCondition="false"/>
  <species id="NICOTINAMIDE_NUCLEOTIDE_CCO__45__CYTOSOL" name="nicotinamide mononucleotide: C11H14N2O8P"  initialAmount="0" compartment="CCO__45__CYTOSOL" boundaryCondition="false"/>
  <species id="Cyclic__45__2__45__3__45__Ribonucleoside__45__Monophosphates_CCO__45__CYTOSOL" name="a nucleoside 2',3'-cyclic phosphate: C5H8O6RP"  initialAmount="0" compartment="CCO__45__CYTOSOL" boundaryCondition="false"/>
  <species id="_3__45__Prime__45__Ribonucleoside__45__Monophosphates_CCO__45__CYTOSOL" name="a nucleoside 3'-phosphate: C5H10O7RP"  initialAmount="0" compartment="CCO__45__CYTOSOL" boundaryCondition="false"/>
  <species id="tRNA__45__precursors_CCO__45__CYTOSOL" name="a tRNA precursor: "  initialAmount="0" compartment="CCO__45__CYTOSOL" boundaryCondition="false"/>
  <species id="CPD__45__8533_CCO__45__CYTOSOL" name="AP site on DNA created by glycosylase in repair process: "  initialAmount="0" compartment="CCO__45__CYTOSOL" boundaryCondition="false"/>
  <species id="AP__45__Site__45__Created_CCO__45__CYTOSOL" name="an AP(apurinic or apyrimidinic) site created by glycosylic bond cleavage: "  initialAmount="0" compartment="CCO__45__CYTOSOL" boundaryCondition="false"/>
  <species id="CPD__45__8532_CCO__45__CYTOSOL" name="AP site removed from DNA: "  initialAmount="0" compartment="CCO__45__CYTOSOL" boundaryCondition="false"/>
  <species id="N__45__Substituted__45__Aminoacyl__45__tRNA_CCO__45__CYTOSOL" name="N-substituted aminoacyl-tRNA: "  initialAmount="0" compartment="CCO__45__CYTOSOL" boundaryCondition="false"/>
  <species id="N__45__Substituted__45__Amino__45__Acids_CCO__45__CYTOSOL" name="an N-substituted amino acid: C2H4NO2R1"  initialAmount="0" compartment="CCO__45__CYTOSOL" boundaryCondition="false"/>
  <species id="SUC__45__COA_CCO__45__CYTOSOL" name="succinyl-CoA: C25H35N7O19P3S"  initialAmount="0" compartment="CCO__45__CYTOSOL" boundaryCondition="false"/>
  <species id="_3__45__KETOBUTYRATE_CCO__45__CYTOSOL" name="acetoacetate: C4H5O3"  initialAmount="0" compartment="CCO__45__CYTOSOL" boundaryCondition="false"/>
  <species id="BUTYRIC_ACID_CCO__45__CYTOSOL" name="butyrate: C4H7O2"  initialAmount="0" compartment="CCO__45__CYTOSOL" boundaryCondition="false"/>
  <species id="PROT__45__CYS_CCO__45__CYTOSOL" name="a protein L-cysteine: C3H6N2OProtein2S"  initialAmount="0" compartment="CCO__45__CYTOSOL" boundaryCondition="false"/>
  <species id="CYS_CCO__45__CYTOSOL" name="L-cysteine: C3H7NO2S"  initialAmount="0" compartment="CCO__45__CYTOSOL" boundaryCondition="false"/>
  <species id="ENZYME__45__S__45__SULFANYLCYSTEINE_CCO__45__CYTOSOL" name="a protein-S-sulfanylcysteine: C3H5NOProtein2S2"  initialAmount="0" compartment="CCO__45__CYTOSOL" boundaryCondition="false"/>
  <species id="L__45__ALPHA__45__ALANINE_CCO__45__CYTOSOL" name="L-alanine: C3H7NO2"  initialAmount="0" compartment="CCO__45__CYTOSOL" boundaryCondition="false"/>
  <species id="L__45__1__45__PHOSPHATIDYL__45__GLYCEROL__45__P_CCO__45__CYTOSOL" name="an L-1-phosphatidylglycerol-phosphate: C8H14O13R2P2"  initialAmount="0" compartment="CCO__45__CYTOSOL" boundaryCondition="false"/>
  <species id="apo__45__ACP_CCO__45__CYTOSOL" name="an apo-[acp]: "  initialAmount="0" compartment="CCO__45__CYTOSOL" boundaryCondition="false"/>
  <species id="_3__45__5__45__ADP_CCO__45__CYTOSOL" name="adenosine 3',5'-bisphosphate: C10H11N5O10P2"  initialAmount="0" compartment="CCO__45__CYTOSOL" boundaryCondition="false"/>
  <species id="L__45__1__45__PHOSPHATIDYL__45__GLYCEROL_CCO__45__CYTOSOL" name="an L-1-phosphatidyl-glycerol: C8H13O10R12P"  initialAmount="0" compartment="CCO__45__CYTOSOL" boundaryCondition="false"/>
  <species id="CARDIOLIPIN_CCO__45__CYTOSOL" name="cardiolipin: C13H20O17R4P2"  initialAmount="0" compartment="CCO__45__CYTOSOL" boundaryCondition="false"/>
  <species id="Ceramides_CCO__45__CYTOSOL" name="a ceramide: C19H36NO3R"  initialAmount="0" compartment="CCO__45__CYTOSOL" boundaryCondition="false"/>
  <species id="PHOSPHATIDYLCHOLINE_CCO__45__CYTOSOL" name="a phosphatidylcholine: C10H19NO8R2R1P"  initialAmount="0" compartment="CCO__45__CYTOSOL" boundaryCondition="false"/>
  <species id="Sphingomyelins_CCO__45__CYTOSOL" name="a sphingomyelin: C24H49N2O6R1P"  initialAmount="0" compartment="CCO__45__CYTOSOL" boundaryCondition="false"/>
  <species id="CDP__45__2__45__3__45__4__45__Saturated__45__Diacylglycerols_CCO__45__CYTOSOL" name="a CDP-2,3,4-saturated-diacylglycerol: C20H29N3O15R2RP2"  initialAmount="0" compartment="CCO__45__CYTOSOL" boundaryCondition="false"/>
  <species id="Protein__45__6__45__N__45__lipoyl__45__lysine_CCO__45__CYTOSOL" name="a protein 6-N-(lipoyl)lysine: "  initialAmount="0" compartment="CCO__45__CYTOSOL" boundaryCondition="false"/>
  <species id="LIPOIC__45__ACID_CCO__45__CYTOSOL" name="lipoate: C8H13O2S2"  initialAmount="0" compartment="CCO__45__CYTOSOL" boundaryCondition="false"/>
  <species id="LIPOYL__45__AMP_CCO__45__CYTOSOL" name="lipoyl-AMP: C18H25N5O8PS2"  initialAmount="0" compartment="CCO__45__CYTOSOL" boundaryCondition="false"/>
  <species id="DEAMIDO__45__NAD_CCO__45__CYTOSOL" name="nicotinate adenine dinucleotide: C21H24N6O15P2"  initialAmount="0" compartment="CCO__45__CYTOSOL" boundaryCondition="false"/>
  <species id="FAD_CCO__45__CYTOSOL" name="FAD: C27H30N9O15P2"  initialAmount="0" compartment="CCO__45__CYTOSOL" boundaryCondition="false"/>
  <species id="Nucleoside__45__Triphosphates_CCO__45__CYTOSOL" name="a nucleoside triphosphate: C5H12O13RP3"  initialAmount="0" compartment="CCO__45__CYTOSOL" boundaryCondition="false"/>
  <species id="RNA__45__N_CCO__45__CYTOSOL" name="RNA(n): "  initialAmount="0" compartment="CCO__45__CYTOSOL" boundaryCondition="false"/>
  <species id="Deoxy__45__Ribonucleoside__45__Triphosphates_CCO__45__CYTOSOL" name="a 2'-deoxyribonucleoside triphosphate: C5H12O12R1P3"  initialAmount="0" compartment="CCO__45__CYTOSOL" boundaryCondition="false"/>
  <species id="DNA__45__N_CCO__45__CYTOSOL" name="DNAn: "  initialAmount="0" compartment="CCO__45__CYTOSOL" boundaryCondition="false"/>
  <species id="CDPDIACYLGLYCEROL_CCO__45__CYTOSOL" name="a CDP-diacylglycerol: C14H19N3O15R1R2P2"  initialAmount="0" compartment="CCO__45__CYTOSOL" boundaryCondition="false"/>
  <species id="CDP__45__CHOLINE_CCO__45__CYTOSOL" name="CDP-choline: C14H27N4O11P2"  initialAmount="0" compartment="CCO__45__CYTOSOL" boundaryCondition="false"/>
  <species id="MANNOSE__45__1P_CCO__45__CYTOSOL" name="alpha-D-mannose 1-phosphate: C6H11O9P"  initialAmount="0" compartment="CCO__45__CYTOSOL" boundaryCondition="false"/>
  <species id="GUANOSINE__45__5DP__45__3DP_CCO__45__CYTOSOL" name="ppGpp: C10H11N5O17P4"  initialAmount="0" compartment="CCO__45__CYTOSOL" boundaryCondition="false"/>
  <species id="UTP_CCO__45__CYTOSOL" name="UTP: C9H11N2O15P3"  initialAmount="0" compartment="CCO__45__CYTOSOL" boundaryCondition="false"/>
  <species id="THIAMINE__45__PYROPHOSPHATE_CCO__45__CYTOSOL" name="thiamine diphosphate: C12H16N4O7P2S"  initialAmount="0" compartment="CCO__45__CYTOSOL" boundaryCondition="false"/>
  <species id="DCMP_CCO__45__CYTOSOL" name="dCMP: C9H12N3O7P"  initialAmount="0" compartment="CCO__45__CYTOSOL" boundaryCondition="false"/>
  <species id="DUTP_CCO__45__CYTOSOL" name="dUTP: C9H11N2O14P3"  initialAmount="0" compartment="CCO__45__CYTOSOL" boundaryCondition="false"/>
  <species id="TDP_CCO__45__CYTOSOL" name="dTDP: C10H13N2O11P2"  initialAmount="0" compartment="CCO__45__CYTOSOL" boundaryCondition="false"/>
  <species id="TTP_CCO__45__CYTOSOL" name="dTTP: C10H13N2O14P3"  initialAmount="0" compartment="CCO__45__CYTOSOL" boundaryCondition="false"/>
  <species id="DCTP_CCO__45__CYTOSOL" name="dCTP: C9H12N3O13P3"  initialAmount="0" compartment="CCO__45__CYTOSOL" boundaryCondition="false"/>
  <species id="DATP_CCO__45__CYTOSOL" name="dATP: C10H13N5O12P3"  initialAmount="0" compartment="CCO__45__CYTOSOL" boundaryCondition="false"/>
  <species id="CTP_CCO__45__CYTOSOL" name="CTP: C9H12N3O14P3"  initialAmount="0" compartment="CCO__45__CYTOSOL" boundaryCondition="false"/>
  <species id="DGTP_CCO__45__CYTOSOL" name="dGTP: C10H12N5O13P3"  initialAmount="0" compartment="CCO__45__CYTOSOL" boundaryCondition="false"/>
  <species id="PROPIONATE_CCO__45__CYTOSOL" name="propionate: C3H5O2"  initialAmount="0" compartment="CCO__45__CYTOSOL" boundaryCondition="false"/>
  <species id="PROPIONYL__45__P_CCO__45__CYTOSOL" name="propionyl-P: C3H5O5P"  initialAmount="0" compartment="CCO__45__CYTOSOL" boundaryCondition="false"/>
  <species id="ACET_CCO__45__CYTOSOL" name="acetate: C2H3O2"  initialAmount="0" compartment="CCO__45__CYTOSOL" boundaryCondition="false"/>
  <species id="General__45__Protein__45__Substrates_CCO__45__CYTOSOL" name="a protein: "  initialAmount="0" compartment="CCO__45__CYTOSOL" boundaryCondition="false"/>
  <species id="General__45__Phos__45__Protein__45__Substrates_CCO__45__CYTOSOL" name="a phosphoprotein: "  initialAmount="0" compartment="CCO__45__CYTOSOL" boundaryCondition="false"/>
  <species id="THIAMINE_CCO__45__CYTOSOL" name="thiamin: C12H17N4OS"  initialAmount="0" compartment="CCO__45__CYTOSOL" boundaryCondition="false"/>
  <species id="FMN_CCO__45__CYTOSOL" name="FMN: C17H18N4O9P"  initialAmount="0" compartment="CCO__45__CYTOSOL" boundaryCondition="false"/>
  <species id="PYRIDOXAL_CCO__45__CYTOSOL" name="pyridoxal: C8H9NO3"  initialAmount="0" compartment="CCO__45__CYTOSOL" boundaryCondition="false"/>
  <species id="PHOSPHO__45__ENOL__45__PYRUVATE_CCO__45__CYTOSOL" name="phosphoenolpyruvate: C3H2O6P"  initialAmount="0" compartment="CCO__45__CYTOSOL" boundaryCondition="false"/>
   <species id="LACTOSE_CCO__45__CYTOSOL" name="lactose: C12H22O11"  initialAmount="0" compartment="CCO__45__CYTOSOL" boundaryCondition="false"/>
  <species id="LACTOSE__45__6P_CCO__45__CYTOSOL" name="lactose 6-phosphate: C12H21O14P"  initialAmount="0" compartment="CCO__45__CYTOSOL" boundaryCondition="false"/>
  <species id="GLYCEROL_CCO__45__CYTOSOL" name="glycerol: C3H8O3"  initialAmount="0" compartment="CCO__45__CYTOSOL" boundaryCondition="false"/>
  <species id="GLC__45__6__45__P_CCO__45__CYTOSOL" name="beta-D-glucose-6-phosphate: C6H11O9P"  initialAmount="0" compartment="CCO__45__CYTOSOL" boundaryCondition="false"/>
  <species id="FRU_CCO__45__CYTOSOL" name="D-fructose: C6H12O6"  initialAmount="0" compartment="CCO__45__CYTOSOL" boundaryCondition="false"/>
  <species id="DEPHOSPHO__45__COA_CCO__45__CYTOSOL" name="dephospho-CoA: C21H33N7O13P2S"  initialAmount="0" compartment="CCO__45__CYTOSOL" boundaryCondition="false"/>
  <species id="DGMP_CCO__45__CYTOSOL" name="dGMP: C10H12N5O7P"  initialAmount="0" compartment="CCO__45__CYTOSOL" boundaryCondition="false"/>
  <species id="DAMP_CCO__45__CYTOSOL" name="dAMP: C10H12N5O6P"  initialAmount="0" compartment="CCO__45__CYTOSOL" boundaryCondition="false"/>
  <species id="CYTIDINE_CCO__45__CYTOSOL" name="cytidine: C9H13N3O5"  initialAmount="0" compartment="CCO__45__CYTOSOL" boundaryCondition="false"/>
  <species id="GTP_CCO__45__CYTOSOL" name="GTP: C10H12N5O14P3"  initialAmount="0" compartment="CCO__45__CYTOSOL" boundaryCondition="false"/>
  <species id="CMP_CCO__45__CYTOSOL" name="CMP: C9H12N3O8P"  initialAmount="0" compartment="CCO__45__CYTOSOL" boundaryCondition="false"/>
  <species id="CHOLINE_CCO__45__CYTOSOL" name="choline: C5H14NO"  initialAmount="0" compartment="CCO__45__CYTOSOL" boundaryCondition="false"/>
  <species id="PHOSPHORYL__45__CHOLINE_CCO__45__CYTOSOL" name="phosphoryl-choline: C5H13NO4P"  initialAmount="0" compartment="CCO__45__CYTOSOL" boundaryCondition="false"/>
  <species id="Protein__45__3__45__phospho__45__L__45__histidines_CCO__45__CYTOSOL" name="a protein-Npi-phospho-L-histidine: C6H8N3O5Protein2P"  initialAmount="0" compartment="CCO__45__CYTOSOL" boundaryCondition="false"/>
  <species id="Sugar_CCO__45__CYTOSOL" name="a sugar: "  initialAmount="0" compartment="CCO__45__CYTOSOL" boundaryCondition="false"/>
  <species id="Protein__45__Histidines_CCO__45__CYTOSOL" name="a protein histidine: C6H7N3OProtein2"  initialAmount="0" compartment="CCO__45__CYTOSOL" boundaryCondition="false"/>
  <species id="Sugar__45__Phosphate_CCO__45__CYTOSOL" name="a sugar phosphate: "  initialAmount="0" compartment="CCO__45__CYTOSOL" boundaryCondition="false"/>
  <species id="_4__45__CYTIDINE__45__5__45__DIPHOSPHO__45__2__45__C_CCO__45__CYTOSOL" name="4-(cytidine 5'-diphospho)-2-C-methyl-D-erythritol: C14H23N3O14P2"  initialAmount="0" compartment="CCO__45__CYTOSOL" boundaryCondition="false"/>
  <species id="_2__45__PHOSPHO__45__4__45__CYTIDINE__45__5__45__DIPHOSPHO__45__2__45__C__45__MET_CCO__45__CYTOSOL" name="2-phospho-4-(cytidine 5'-diphospho)-2-C-methyl-D-erythritol: C14H22N3O17P3"  initialAmount="0" compartment="CCO__45__CYTOSOL" boundaryCondition="false"/>
  <species id="Deoxy__45__Ribonucleosides_CCO__45__CYTOSOL" name="a deoxynucleoside: C5H9O3R"  initialAmount="0" compartment="CCO__45__CYTOSOL" boundaryCondition="false"/>
  <species id="Deoxy__45__Ribonucleoside__45__Monophosphates_CCO__45__CYTOSOL" name="a 2'-deoxyribonucleoside monophosphate: C5H10O6RP"  initialAmount="0" compartment="CCO__45__CYTOSOL" boundaryCondition="false"/>
  <species id="FRU1P_CCO__45__CYTOSOL" name="fructose-1-phosphate: C6H11O9P"  initialAmount="0" compartment="CCO__45__CYTOSOL" boundaryCondition="false"/>
  <species id="FRUCTOSE__45__16__45__DIPHOSPHATE_CCO__45__CYTOSOL" name="fructose-1,6-bisphosphate: C6H10O12P2"  initialAmount="0" compartment="CCO__45__CYTOSOL" boundaryCondition="false"/>
  <species id="PUTRESCINE_CCO__45__CYTOSOL" name="putrescine: C4H14N2"  initialAmount="0" compartment="CCO__45__CYTOSOL" boundaryCondition="false"/>
  <species id="GLN_CCO__45__CYTOSOL" name="L-glutamine: C5H10N2O3"  initialAmount="0" compartment="CCO__45__CYTOSOL" boundaryCondition="false"/>
  <species id="L__45__ASPARTATE_CCO__45__CYTOSOL" name="L-aspartate: C4H6NO4"  initialAmount="0" compartment="CCO__45__CYTOSOL" boundaryCondition="false"/>
  <species id="tRNA__45__Containing__45__6Isopentenyladenosine_CCO__45__CYTOSOL" name="tRNA containing N6-dimethylallyladenosine: "  initialAmount="0" compartment="CCO__45__CYTOSOL" boundaryCondition="false"/>
  <species id="THIAMINE__45__P_CCO__45__CYTOSOL" name="thiamine-phosphate: C12H16N4O4PS"  initialAmount="0" compartment="CCO__45__CYTOSOL" boundaryCondition="false"/>
  <species id="Prenyl__45__tRNAs_CCO__45__CYTOSOL" name="prenyl-tRNA: "  initialAmount="0" compartment="CCO__45__CYTOSOL" boundaryCondition="false"/>
  <species id="RIBOFLAVIN_CCO__45__CYTOSOL" name="riboflavin: C17H19N4O6"  initialAmount="0" compartment="CCO__45__CYTOSOL" boundaryCondition="false"/>
  <species id="URIDINE_CCO__45__CYTOSOL" name="uridine: C9H12N2O6"  initialAmount="0" compartment="CCO__45__CYTOSOL" boundaryCondition="false"/>
  <species id="UMP_CCO__45__CYTOSOL" name="uridine-5'-phosphate: C9H11N2O9P"  initialAmount="0" compartment="CCO__45__CYTOSOL" boundaryCondition="false"/>
  <species id="THYMIDINE_CCO__45__CYTOSOL" name="thymidine: C10H14N2O5"  initialAmount="0" compartment="CCO__45__CYTOSOL" boundaryCondition="false"/>
  <species id="THYMINE_CCO__45__CYTOSOL" name="thymine: C5H6N2O2"  initialAmount="0" compartment="CCO__45__CYTOSOL" boundaryCondition="false"/>
  <species id="GUANOSINE_CCO__45__CYTOSOL" name="guanosine: C10H13N5O5"  initialAmount="0" compartment="CCO__45__CYTOSOL" boundaryCondition="false"/>
  <species id="ARSENATE_CCO__45__CYTOSOL" name="arsenate: HO4As"  initialAmount="0" compartment="CCO__45__CYTOSOL" boundaryCondition="false"/>
  <species id="RIBOSE__45__1__45__ARSENATE_CCO__45__CYTOSOL" name="ribose-1-arsenate: C5H9O8As"  initialAmount="0" compartment="CCO__45__CYTOSOL" boundaryCondition="false"/>
  <species id="Purine__45__Ribonucleosides_CCO__45__CYTOSOL" name="a purine ribonucleoside: "  initialAmount="0" compartment="CCO__45__CYTOSOL" boundaryCondition="false"/>
  <species id="Purine__45__Bases_CCO__45__CYTOSOL" name="a purine base: "  initialAmount="0" compartment="CCO__45__CYTOSOL" boundaryCondition="false"/>
  <species id="NICOTINATE_NUCLEOTIDE_CCO__45__CYTOSOL" name="nicotinate mononucleotide: C11H12NO9P"  initialAmount="0" compartment="CCO__45__CYTOSOL" boundaryCondition="false"/>
  <species id="NIACINE_CCO__45__CYTOSOL" name="nicotinate: C6H4NO2"  initialAmount="0" compartment="CCO__45__CYTOSOL" boundaryCondition="false"/>
  <species id="INOSINE_CCO__45__CYTOSOL" name="inosine: C10H12N4O5"  initialAmount="0" compartment="CCO__45__CYTOSOL" boundaryCondition="false"/>
  <species id="GMP_CCO__45__CYTOSOL" name="guanosine-5'-phosphate: C10H12N5O8P"  initialAmount="0" compartment="CCO__45__CYTOSOL" boundaryCondition="false"/>
  <species id="DEOXY__45__D__45__RIBOSE__45__1__45__PHOSPHATE_CCO__45__CYTOSOL" name="deoxy-D-ribose 1-phosphate: C5H9O7P"  initialAmount="0" compartment="CCO__45__CYTOSOL" boundaryCondition="false"/>
  <species id="PRPP_CCO__45__CYTOSOL" name="5-phosphoribosyl 1-pyrophosphate: C5H8O14P3"  initialAmount="0" compartment="CCO__45__CYTOSOL" boundaryCondition="false"/>
  <species id="ADENOSINE_CCO__45__CYTOSOL" name="adenosine: C10H13N5O4"  initialAmount="0" compartment="CCO__45__CYTOSOL" boundaryCondition="false"/>
  <species id="CPD__45__10363_CCO__45__CYTOSOL" name="a beta,beta digalactosyldiacylglycerol: C17H26O15R1R2"  initialAmount="0" compartment="CCO__45__CYTOSOL" boundaryCondition="false"/>
  <species id="MALTOSE_CCO__45__CYTOSOL" name="maltose: C12H22O11"  initialAmount="0" compartment="CCO__45__CYTOSOL" boundaryCondition="false"/>
  <species id="CPD__45__448_CCO__45__CYTOSOL" name="beta-D-glucose 1-phosphate: C6H11O9P"  initialAmount="0" compartment="CCO__45__CYTOSOL" boundaryCondition="false"/>
  <species id="GLC_CCO__45__CYTOSOL" name="beta-D-glucose: C6H12O6"  initialAmount="0" compartment="CCO__45__CYTOSOL" boundaryCondition="false"/>
  <species id="DIACYLGLYCEROL_CCO__45__CYTOSOL" name="a 1,2-diacylglycerol: C5H6O5R1R2"  initialAmount="0" compartment="CCO__45__CYTOSOL" boundaryCondition="false"/>
  <species id="UDP__45__GALACTOSE_CCO__45__CYTOSOL" name="UDP-D-galactose: C15H22N2O17P2"  initialAmount="0" compartment="CCO__45__CYTOSOL" boundaryCondition="false"/>
  <species id="D__45__Galactosyl__45__12__45__diacyl__45__glycerols_CCO__45__CYTOSOL" name="a monogalactosyldiacylgycerol: C11H16O10R1R2"  initialAmount="0" compartment="CCO__45__CYTOSOL" boundaryCondition="false"/>
   <species id="Saturated__45__2__45__Lysophosphatidates_CCO__45__CYTOSOL" name="a 2,3,4-saturated 2-lysophosphatidate: C7H12O7RP"  initialAmount="0" compartment="CCO__45__CYTOSOL" boundaryCondition="false"/>
  <species id="Saturated__45__Fatty__45__Acyl__45__ACPs_CCO__45__CYTOSOL" name="a 2,3,4-saturated fatty acyl-[acp]: C4H6Oa holo-[acp]R"  initialAmount="0" compartment="CCO__45__CYTOSOL" boundaryCondition="false"/>
  <species id="_2__45__3__45__4__45__Saturated__45__L__45__Phosphatidates_CCO__45__CYTOSOL" name="a 2,3,4-saturated L-phosphatidate: C11H17O8RR2P"  initialAmount="0" compartment="CCO__45__CYTOSOL" boundaryCondition="false"/>
  <species id="Fatty__45__Acyl__45__CoA_CCO__45__CYTOSOL" name="a fatty acyl CoA: C22H35N7O17RP3S"  initialAmount="0" compartment="CCO__45__CYTOSOL" boundaryCondition="false"/>
  <species id="ACETYL__45__P_CCO__45__CYTOSOL" name="acetylphosphate: C2H3O5P"  initialAmount="0" compartment="CCO__45__CYTOSOL" boundaryCondition="false"/>
  <species id="ACYL__45__ACP_CCO__45__CYTOSOL" name="an acyl-[acp]: COa holo-[acp]R"  initialAmount="0" compartment="CCO__45__CYTOSOL" boundaryCondition="false"/>
  <species id="L__45__PHOSPHATIDATE_CCO__45__CYTOSOL" name="a 1,2-diacylglycerol-3-phosphate: C5H7O8R1R2P"  initialAmount="0" compartment="CCO__45__CYTOSOL" boundaryCondition="false"/>
  <species id="ACP_CCO__45__CYTOSOL" name="a holo-[acp]: C14H25N3O8a holo-[acp]2PS"  initialAmount="0" compartment="CCO__45__CYTOSOL" boundaryCondition="false"/>
  <species id="CPD__45__10226_CCO__45__CYTOSOL" name="3-amino-3-deoxy-D-fructose 6-phosphate: C6H13NO8P"  initialAmount="0" compartment="CCO__45__CYTOSOL" boundaryCondition="false"/>
  <species id="CPD__45__10227_CCO__45__CYTOSOL" name="1-deoxy-1-imino-D-erythrose 4-phosphate: C4H9NO6P"  initialAmount="0" compartment="CCO__45__CYTOSOL" boundaryCondition="false"/>
  <species id="ERYTHROSE__45__4P_CCO__45__CYTOSOL" name="D-erythrose-4-phosphate: C4H7O7P"  initialAmount="0" compartment="CCO__45__CYTOSOL" boundaryCondition="false"/>
  <species id="FRUCTOSE__45__6P_CCO__45__CYTOSOL" name="D-fructose-6-phosphate: C6H11O9P"  initialAmount="0" compartment="CCO__45__CYTOSOL" boundaryCondition="false"/>
  <species id="D__45__SEDOHEPTULOSE__45__7__45__P_CCO__45__CYTOSOL" name="D-sedoheptulose-7-phosphate: C7H13O10P"  initialAmount="0" compartment="CCO__45__CYTOSOL" boundaryCondition="false"/>
  <species id="RIBOSE__45__5P_CCO__45__CYTOSOL" name="D-ribose-5-phosphate: C5H9O8P"  initialAmount="0" compartment="CCO__45__CYTOSOL" boundaryCondition="false"/>
  <species id="XYLULOSE__45__5__45__PHOSPHATE_CCO__45__CYTOSOL" name="D-xylulose-5-phosphate: C5H9O8P"  initialAmount="0" compartment="CCO__45__CYTOSOL" boundaryCondition="false"/>
    <species id="N__45__formyl__45__L__45__methionyl__45__tRNAfmet_CCO__45__CYTOSOL" name="N-formyl-L-methionyl-tRNAfmet: "  initialAmount="0" compartment="CCO__45__CYTOSOL" boundaryCondition="false"/>
  <species id="SER_CCO__45__CYTOSOL" name="L-serine: C3H7NO3"  initialAmount="0" compartment="CCO__45__CYTOSOL" boundaryCondition="false"/>
  <species id="_10__45__FORMYL__45__THF_CCO__45__CYTOSOL" name="10-formyl-tetrahydrofolate: C20H23N7O7"  initialAmount="0" compartment="CCO__45__CYTOSOL" boundaryCondition="false"/>
  <species id="tRNAs__45__with__45__N7__45__methyl__45__guanine_CCO__45__CYTOSOL" name="a tRNA containing N7-methylguanine: "  initialAmount="0" compartment="CCO__45__CYTOSOL" boundaryCondition="false"/>
  <species id="Some__45__tRNA_CCO__45__CYTOSOL" name="a tRNA: "  initialAmount="0" compartment="CCO__45__CYTOSOL" boundaryCondition="false"/>
  <species id="ADENOSYL__45__HOMO__45__CYS_CCO__45__CYTOSOL" name="S-adenosyl-L-homocysteine: C14H20N6O5S"  initialAmount="0" compartment="CCO__45__CYTOSOL" boundaryCondition="false"/>
  <species id="tRNA__45__Containing__45__N1__45__Methylguanine_CCO__45__CYTOSOL" name="tRNA containing N1-methylguanine: "  initialAmount="0" compartment="CCO__45__CYTOSOL" boundaryCondition="false"/>
  <species id="DUMP_CCO__45__CYTOSOL" name="dUMP: C9H11N2O8P"  initialAmount="0" compartment="CCO__45__CYTOSOL" boundaryCondition="false"/>
  <species id="TMP_CCO__45__CYTOSOL" name="dTMP: C10H13N2O8P"  initialAmount="0" compartment="CCO__45__CYTOSOL" boundaryCondition="false"/>
  <species id="CPD__45__8989_CCO__45__CYTOSOL" name="L-methionine-(S)-S-oxide: C5H11NO3S"  initialAmount="0" compartment="CCO__45__CYTOSOL" boundaryCondition="false"/>
  <species id="Protein__45__L__45__methionine_CCO__45__CYTOSOL" name="a protein L-methionine: "  initialAmount="0" compartment="CCO__45__CYTOSOL" boundaryCondition="false"/>
  <species id="Protein__45__L__45__methionine__45__R__45__S__45__oxides_CCO__45__CYTOSOL" name="a protein-L-methionine-(R)-S-oxide: "  initialAmount="0" compartment="CCO__45__CYTOSOL" boundaryCondition="false"/>
  <species id="Pyruvate__45__dehydrogenase__45__dihydrolipoate_CCO__45__CYTOSOL" name="lipoate acetyltransferase N6-(dihydrolipoyl)lysine: "  initialAmount="0" compartment="CCO__45__CYTOSOL" boundaryCondition="false"/>
  <species id="DIHYDROLIPOYL__45__GCVH_CCO__45__CYTOSOL" name="H-Gcv-protein-(dihydrolipoyl)lysine: C8H15OS2Apo-GcvH"  initialAmount="0" compartment="CCO__45__CYTOSOL" boundaryCondition="false"/>
  <species id="PROTEIN__45__LIPOYLLYSINE_CCO__45__CYTOSOL" name="H-Gcv-protein-(lipoyl)lysine: C8H13OS2Apo-GcvH"  initialAmount="0" compartment="CCO__45__CYTOSOL" boundaryCondition="false"/>
  <species id="BCAA__45__dehydrogenase__45__DH__45__lipoyl_CCO__45__CYTOSOL" name="lipoamide acyltransferase N6-(dihydrolipoyl)lysine: "  initialAmount="0" compartment="CCO__45__CYTOSOL" boundaryCondition="false"/>
  <species id="BCAA__45__dehydrogenase__45__lipoyl_CCO__45__CYTOSOL" name="lipoamide acyltransferase N6-(lipoyl)lysine: "  initialAmount="0" compartment="CCO__45__CYTOSOL" boundaryCondition="false"/>
  <species id="Oxo__45__glutarate__45__dehydrogenase__45__DH__45__lipoyl_CCO__45__CYTOSOL" name="dihydrolipoyltranssuccinylase N6-(dihydrolipoyl)lysine: "  initialAmount="0" compartment="CCO__45__CYTOSOL" boundaryCondition="false"/>
  <species id="Oxo__45__glutarate__45__dehydrogenase__45__lipoyl_CCO__45__CYTOSOL" name="dihydrolipoyltranssuccinylase N6-(lipoyl)lysine: "  initialAmount="0" compartment="CCO__45__CYTOSOL" boundaryCondition="false"/>
  <species id="DIHYDROLIPOAMIDE_CCO__45__CYTOSOL" name="dihydrolipoamide: C8H17NOS2"  initialAmount="0" compartment="CCO__45__CYTOSOL" boundaryCondition="false"/>
  <species id="Dihydro__45__Lipoyl__45__Proteins_CCO__45__CYTOSOL" name="protein N6-(dihydrolipoyl)lysine: "  initialAmount="0" compartment="CCO__45__CYTOSOL" boundaryCondition="false"/>
  <species id="Lipoyl__45__Protein_CCO__45__CYTOSOL" name="protein N6-(lipoyl)lysine: "  initialAmount="0" compartment="CCO__45__CYTOSOL" boundaryCondition="false"/>
  <species id="CPD0__45__1147_CCO__45__CYTOSOL" name="methyl red: C15H14N3O2"  initialAmount="0" compartment="CCO__45__CYTOSOL" boundaryCondition="false"/>
  <species id="ANTHRANILATE_CCO__45__CYTOSOL" name="anthranilate: C7H6NO2"  initialAmount="0" compartment="CCO__45__CYTOSOL" boundaryCondition="false"/>
  <species id="CPD0__45__1148_CCO__45__CYTOSOL" name="N,N'-dimethyl-p-phenylenediamine: C8H12N2"  initialAmount="0" compartment="CCO__45__CYTOSOL" boundaryCondition="false"/>
  <species id="DIHYDROFOLATE_CCO__45__CYTOSOL" name="7,8-dihydrofolate: C19H21N7O6"  initialAmount="0" compartment="CCO__45__CYTOSOL" boundaryCondition="false"/>
  <species id="PYRIDOXAL_PHOSPHATE_CCO__45__CYTOSOL" name="pyridoxal 5'-phosphate: C8H8NO6P"  initialAmount="0" compartment="CCO__45__CYTOSOL" boundaryCondition="false"/>
  <species id="BUTYRYL__45__COA_CCO__45__CYTOSOL" name="butyryl-CoA: C25H38N7O17P3S"  initialAmount="0" compartment="CCO__45__CYTOSOL" boundaryCondition="false"/>
  <species id="Pyruvate__45__dehydrogenase__45__lipoate_CCO__45__CYTOSOL" name="lipoate acetyltransferase N6-(lipoyl)lysine: "  initialAmount="0" compartment="CCO__45__CYTOSOL" boundaryCondition="false"/>
  <species id="Pyruvate__45__dehydrogenase__45__acetylDHlipoyl_CCO__45__CYTOSOL" name="lipoate acetyltransferase N6-(S-acetyldihydrolipoyl)lysine: "  initialAmount="0" compartment="CCO__45__CYTOSOL" boundaryCondition="false"/>
  <species id="LIPOAMIDE_CCO__45__CYTOSOL" name="lipoamide: C8H15NOS2"  initialAmount="0" compartment="CCO__45__CYTOSOL" boundaryCondition="false"/>
  <species id="S__45__ACETYLDIHYDROLIPOAMIDE_CCO__45__CYTOSOL" name="S-acetyldihydrolipoamide: C10H19NO2S2"  initialAmount="0" compartment="CCO__45__CYTOSOL" boundaryCondition="false"/>
  <species id="DPG_CCO__45__CYTOSOL" name="1,3-diphosphateglycerate: C3H4O10P2"  initialAmount="0" compartment="CCO__45__CYTOSOL" boundaryCondition="false"/>
  <species id="_4__45__AMINO__45__BUTYRALDEHYDE_CCO__45__CYTOSOL" name="4-aminobutanal: C4H10NO"  initialAmount="0" compartment="CCO__45__CYTOSOL" boundaryCondition="false"/>
  <species id="ACETYL__45__COA_CCO__45__CYTOSOL" name="acetyl-CoA: C23H34N7O17P3S"  initialAmount="0" compartment="CCO__45__CYTOSOL" boundaryCondition="false"/>
  <species id="CPD__45__6124_CCO__45__CYTOSOL" name="1-pyrroline: C4H8N"  initialAmount="0" compartment="CCO__45__CYTOSOL" boundaryCondition="false"/>
  <species id="_4__45__AMINO__45__BUTYRATE_CCO__45__CYTOSOL" name="4-aminobutyrate: C4H9NO2"  initialAmount="0" compartment="CCO__45__CYTOSOL" boundaryCondition="false"/>
  <species id="GAP_CCO__45__CYTOSOL" name="D-glyceraldehyde-3-phosphate: C3H5O6P"  initialAmount="0" compartment="CCO__45__CYTOSOL" boundaryCondition="false"/>
  <species id="G3P_CCO__45__CYTOSOL" name="3-phospho-D-glycerate: C3H4O7P"  initialAmount="0" compartment="CCO__45__CYTOSOL" boundaryCondition="false"/>
  <species id="Oxidized__45__ferredoxins_CCO__45__CYTOSOL" name="an oxidized ferredoxin: "  initialAmount="0" compartment="CCO__45__CYTOSOL" boundaryCondition="false"/>
  <species id="_2C__45__METH__45__D__45__ERYTHRITOL__45__CYCLODIPHOSPHATE_CCO__45__CYTOSOL" name="2-C-methyl-D-erythritol-2,4-cyclodiphosphate: C5H10O9P2"  initialAmount="0" compartment="CCO__45__CYTOSOL" boundaryCondition="false"/>
  <species id="Reduced__45__ferredoxins_CCO__45__CYTOSOL" name="a reduced ferredoxin: "  initialAmount="0" compartment="CCO__45__CYTOSOL" boundaryCondition="false"/>
  <species id="UDP_CCO__45__CYTOSOL" name="uridine-5'-diphosphate: C9H11N2O12P2"  initialAmount="0" compartment="CCO__45__CYTOSOL" boundaryCondition="false"/>
  <species id="DUDP_CCO__45__CYTOSOL" name="dUDP: C9H11N2O11P2"  initialAmount="0" compartment="CCO__45__CYTOSOL" boundaryCondition="false"/>
  <species id="Reduced__45__NrdH__45__Proteins_CCO__45__CYTOSOL" name="a reduced NrdH glutaredoxin-like protein: "  initialAmount="0" compartment="CCO__45__CYTOSOL" boundaryCondition="false"/>
  <species id="Oxidized__45__NrdH__45__Proteins_CCO__45__CYTOSOL" name="an oxidized NrdH glutaredoxin-like protein: "  initialAmount="0" compartment="CCO__45__CYTOSOL" boundaryCondition="false"/>
  <species id="Deoxy__45__Ribonucleoside__45__Diphosphates_CCO__45__CYTOSOL" name="a 2'-deoxyribonucleoside diphosphate: C5H11O9R1P2"  initialAmount="0" compartment="CCO__45__CYTOSOL" boundaryCondition="false"/>
  <species id="Ribonucleoside__45__Diphosphates_CCO__45__CYTOSOL" name="a ribonucleoside diphosphate: "  initialAmount="0" compartment="CCO__45__CYTOSOL" boundaryCondition="false"/>
  <species id="DGDP_CCO__45__CYTOSOL" name="2'-deoxyguanosine-5'-diphosphate: C10H12N5O10P2"  initialAmount="0" compartment="CCO__45__CYTOSOL" boundaryCondition="false"/>
  <species id="GDP_CCO__45__CYTOSOL" name="GDP: C10H12N5O11P2"  initialAmount="0" compartment="CCO__45__CYTOSOL" boundaryCondition="false"/>
  <species id="DCDP_CCO__45__CYTOSOL" name="dCDP: C9H12N3O10P2"  initialAmount="0" compartment="CCO__45__CYTOSOL" boundaryCondition="false"/>
  <species id="CDP_CCO__45__CYTOSOL" name="CDP: C9H12N3O11P2"  initialAmount="0" compartment="CCO__45__CYTOSOL" boundaryCondition="false"/>
  <species id="DADP_CCO__45__CYTOSOL" name="2'-deoxyadenosine-5'-diphosphate: C10H12N5O9P2"  initialAmount="0" compartment="CCO__45__CYTOSOL" boundaryCondition="false"/>
  <species id="Ox__45__Thioredoxin_CCO__45__CYTOSOL" name="an oxidized thioredoxin: "  initialAmount="0" compartment="CCO__45__CYTOSOL" boundaryCondition="false"/>
  <species id="ADP_CCO__45__CYTOSOL" name="ADP: C10H12N5O10P2"  initialAmount="0" compartment="CCO__45__CYTOSOL" boundaryCondition="false"/>
  <species id="Red__45__Thioredoxin_CCO__45__CYTOSOL" name="a reduced thioredoxin: "  initialAmount="0" compartment="CCO__45__CYTOSOL" boundaryCondition="false"/>
   <species id="CPD__45__4211_CCO__45__CYTOSOL" name="dimethylallyl diphosphate: C5H9O7P2"  initialAmount="0" compartment="CCO__45__CYTOSOL" boundaryCondition="false"/>
  <species id="HYDROXY__45__METHYL__45__BUTENYL__45__DIP_CCO__45__CYTOSOL" name="1-hydroxy-2-methyl-2-(E)-butenyl 4-diphosphate: C5H9O8P2"  initialAmount="0" compartment="CCO__45__CYTOSOL" boundaryCondition="false"/>
  <species id="Acceptor_CCO__45__CYTOSOL" name="an oxidized electron acceptor: "  initialAmount="0" compartment="CCO__45__CYTOSOL" boundaryCondition="false"/>
  <species id="Donor__45__H2_CCO__45__CYTOSOL" name="a reduced electron acceptor: "  initialAmount="0" compartment="CCO__45__CYTOSOL" boundaryCondition="false"/>
  <species id="GLYOX_CCO__45__CYTOSOL" name="glyoxylate: C2HO3"  initialAmount="0" compartment="CCO__45__CYTOSOL" boundaryCondition="false"/>
  <species id="OXYGEN__45__MOLECULE_CCO__45__CYTOSOL" name="oxygen: O2"  initialAmount="0" compartment="CCO__45__CYTOSOL" boundaryCondition="false"/>
  <species id="HYDROGEN__45__PEROXIDE_CCO__45__CYTOSOL" name="hydrogen peroxide: H2O2"  initialAmount="0" compartment="CCO__45__CYTOSOL" boundaryCondition="false"/>
  <species id="ACYL__45__SN__45__GLYCEROL__45__3P_CCO__45__CYTOSOL" name="a 1-acyl-sn-glycerol-3-phosphate: C4H8O7RP"  initialAmount="0" compartment="CCO__45__CYTOSOL" boundaryCondition="false"/>
  <species id="ACETOACETYL__45__COA_CCO__45__CYTOSOL" name="acetoacetyl-CoA: C25H36N7O18P3S"  initialAmount="0" compartment="CCO__45__CYTOSOL" boundaryCondition="false"/>
  <species id="MAL_CCO__45__CYTOSOL" name="(S)-malate: C4H4O5"  initialAmount="0" compartment="CCO__45__CYTOSOL" boundaryCondition="false"/>
  <species id="OXALACETIC_ACID_CCO__45__CYTOSOL" name="oxaloacetate: C4H2O5"  initialAmount="0" compartment="CCO__45__CYTOSOL" boundaryCondition="false"/>
  <species id="L__45__LACTATE_CCO__45__CYTOSOL" name="L-lactate: C3H5O3"  initialAmount="0" compartment="CCO__45__CYTOSOL" boundaryCondition="false"/>
  <species id="_2__45__KETOGLUTARATE_CCO__45__CYTOSOL" name="2-oxoglutarate: C5H4O5"  initialAmount="0" compartment="CCO__45__CYTOSOL" boundaryCondition="false"/>
  <species id="IMP_CCO__45__CYTOSOL" name="inosine-5'-phosphate: C10H11N4O8P"  initialAmount="0" compartment="CCO__45__CYTOSOL" boundaryCondition="false"/>
  <species id="XANTHOSINE__45__5__45__PHOSPHATE_CCO__45__CYTOSOL" name="xanthosine-5-phosphate: C10H11N4O9P"  initialAmount="0" compartment="CCO__45__CYTOSOL" boundaryCondition="false"/>
  <species id="GLYCEROL__45__3P_CCO__45__CYTOSOL" name="sn-glycerol-3-phosphate: C3H7O6P"  initialAmount="0" compartment="CCO__45__CYTOSOL" boundaryCondition="false"/>
  <species id="NAD__45__P__45__OR__45__NOP_CCO__45__CYTOSOL" name="NAD(P)+: "  initialAmount="0" compartment="CCO__45__CYTOSOL" boundaryCondition="false"/>
  <species id="DIHYDROXY__45__ACETONE__45__PHOSPHATE_CCO__45__CYTOSOL" name="dihydroxyacetone phosphate: C3H5O6P"  initialAmount="0" compartment="CCO__45__CYTOSOL" boundaryCondition="false"/>
  <species id="NADH__45__P__45__OR__45__NOP_CCO__45__CYTOSOL" name="NAD(P)H: "  initialAmount="0" compartment="CCO__45__CYTOSOL" boundaryCondition="false"/>
  <species id="_2__45__C__45__METHYL__45__D__45__ERYTHRITOL__45__4__45__PHOSPHATE_CCO__45__CYTOSOL" name="2-C-methyl-D-erythritol-4-phosphate: C5H11O7P"  initialAmount="0" compartment="CCO__45__CYTOSOL" boundaryCondition="false"/>
  <species id="DEOXYXYLULOSE__45__5P_CCO__45__CYTOSOL" name="1-deoxy-D-xylulose 5-phosphate: C5H9O7P"  initialAmount="0" compartment="CCO__45__CYTOSOL" boundaryCondition="false"/>
  <species id="PYRUVATE_CCO__45__CYTOSOL" name="pyruvate: C3H3O3"  initialAmount="0" compartment="CCO__45__CYTOSOL" boundaryCondition="false"/>
  <species id="NADP_CCO__45__CYTOSOL" name="NADP+: C21H25N7O17P3"  initialAmount="0" compartment="CCO__45__CYTOSOL" boundaryCondition="false"/>
  <species id="CO__45__A_CCO__45__CYTOSOL" name="coenzyme A: C21H32N7O16P3S"  initialAmount="0" compartment="CCO__45__CYTOSOL" boundaryCondition="false"/>
  <species id="MEVALONATE_CCO__45__CYTOSOL" name="(R)-mevalonate: C6H11O4"  initialAmount="0" compartment="CCO__45__CYTOSOL" boundaryCondition="false"/>
  <species id="NADPH_CCO__45__CYTOSOL" name="NADPH: C21H26N7O17P3"  initialAmount="0" compartment="CCO__45__CYTOSOL" boundaryCondition="false"/>
  <species id="_3__45__HYDROXY__45__3__45__METHYL__45__GLUTARYL__45__COA_CCO__45__CYTOSOL" name="(S)-3-hydroxy-3-methylglutaryl-CoA: C27H39N7O20P3S"  initialAmount="0" compartment="CCO__45__CYTOSOL" boundaryCondition="false"/>
  <species id="FUM_CCO__45__CYTOSOL" name="fumarate: C4H2O4"  initialAmount="0" compartment="CCO__45__CYTOSOL" boundaryCondition="false"/>
  <species id="SUC_CCO__45__CYTOSOL" name="succinate: C4H4O4"  initialAmount="0" compartment="CCO__45__CYTOSOL" boundaryCondition="false"/>
  <species id="RIBOSE__45__1P_CCO__45__CYTOSOL" name="alpha-D-ribose-1-phosphate: C5H9O8P"  initialAmount="0" compartment="CCO__45__CYTOSOL" boundaryCondition="false"/>
  <species id="DEOXYURIDINE_CCO__45__CYTOSOL" name="deoxyuridine: C9H12N2O5"  initialAmount="0" compartment="CCO__45__CYTOSOL" boundaryCondition="false"/>
  <species id="URACIL_CCO__45__CYTOSOL" name="uracil: C4H4N2O2"  initialAmount="0" compartment="CCO__45__CYTOSOL" boundaryCondition="false"/>
  <species id="GLN__45__tRNAs_CCO__45__CYTOSOL" name="tRNAgln: "  initialAmount="0" compartment="CCO__45__CYTOSOL" boundaryCondition="false"/>
  <species id="GLT_CCO__45__CYTOSOL" name="L-glutamate: C5H8NO4"  initialAmount="0" compartment="CCO__45__CYTOSOL" boundaryCondition="false"/>
  <species id="ATP_CCO__45__CYTOSOL" name="ATP: C10H13N5O13P3"  initialAmount="0" compartment="CCO__45__CYTOSOL" boundaryCondition="false"/>
  <species id="GLUTAMYL__45__TRNA__45__GLN_CCO__45__CYTOSOL" name="L-glutamyl-tRNAGln: "  initialAmount="0" compartment="CCO__45__CYTOSOL" boundaryCondition="false"/>
  <species id="AMP_CCO__45__CYTOSOL" name="AMP: C10H12N5O7P"  initialAmount="0" compartment="CCO__45__CYTOSOL" boundaryCondition="false"/>
  <species id="PPI_CCO__45__CYTOSOL" name="diphosphate: HO7P2"  initialAmount="0" compartment="CCO__45__CYTOSOL" boundaryCondition="false"/>
  <species id="_5__45__10__45__METHENYL__45__THF_CCO__45__CYTOSOL" name="5,10-methenyltetrahydrofolate: C20H22N7O6"  initialAmount="0" compartment="CCO__45__CYTOSOL" boundaryCondition="false"/>
  <species id="_5__45__FORMYL__45__THF_CCO__45__CYTOSOL" name="5-formyl-tetrahydrofolate: C20H21N7O7"  initialAmount="0" compartment="CCO__45__CYTOSOL" boundaryCondition="false"/>
   <species id="S__45__ADENOSYLMETHIONINE_CCO__45__CYTOSOL" name="S-adenosyl-L-methionine: C15H23N6O5S"  initialAmount="0" compartment="CCO__45__CYTOSOL" boundaryCondition="false"/>
    <species id="MET_CCO__45__CYTOSOL" name="L-methionine: C5H11NO2S"  initialAmount="0" compartment="CCO__45__CYTOSOL" boundaryCondition="false"/> 
   <species id="GLY_CCO__45__CYTOSOL" name="glycine: C2H5NO2"  initialAmount="0" compartment="CCO__45__CYTOSOL" boundaryCondition="false"/>
  <species id="THF_CCO__45__CYTOSOL" name="tetrahydrofolate: C19H23N7O6"  initialAmount="0" compartment="CCO__45__CYTOSOL" boundaryCondition="false"/>
  <species id="NAD_CCO__45__CYTOSOL" name="NAD+: C21H26N7O14P2"  initialAmount="0" compartment="CCO__45__CYTOSOL" boundaryCondition="false"/>
  <species id="METHYLENE__45__THF_CCO__45__CYTOSOL" name="5,10-methylene-THF: C20H23N7O6"  initialAmount="0" compartment="CCO__45__CYTOSOL" boundaryCondition="false"/>
  <species id="NADH_CCO__45__CYTOSOL" name="NADH: C21H27N7O14P2"  initialAmount="0" compartment="CCO__45__CYTOSOL" boundaryCondition="false"/>
  <species id="PROTON_CCO__45__CYTOSOL" name="H+: H"  initialAmount="0" compartment="CCO__45__CYTOSOL" boundaryCondition="false"/>
  <species id="FORMATE_CCO__45__CYTOSOL" name="formate: CHO2"  initialAmount="0" compartment="CCO__45__CYTOSOL" boundaryCondition="false"/>
  <species id="CARBON__45__DIOXIDE_CCO__45__CYTOSOL" name="CO2: CO2"  initialAmount="0" compartment="CCO__45__CYTOSOL" boundaryCondition="false"/>
  <species id="HYPOXANTHINE_CCO__45__CYTOSOL" name="hypoxanthine: C5H4N4O"  initialAmount="0" compartment="CCO__45__CYTOSOL" boundaryCondition="false"/>
  <species id="DEOXYGUANOSINE_CCO__45__CYTOSOL" name="deoxyguanosine: C10H13N5O4"  initialAmount="0" compartment="CCO__45__CYTOSOL" boundaryCondition="false"/>
  <species id="GUANINE_CCO__45__CYTOSOL" name="guanine: C5H5N5O"  initialAmount="0" compartment="CCO__45__CYTOSOL" boundaryCondition="false"/>
  <species id="ADENINE_CCO__45__CYTOSOL" name="adenine: C5H5N5"  initialAmount="0" compartment="CCO__45__CYTOSOL" boundaryCondition="false"/>
  <species id="DEOXY__45__RIBOSE__45__1P_CCO__45__CYTOSOL" name="deoxyribose-1-phosphate: C5H9O7P"  initialAmount="0" compartment="CCO__45__CYTOSOL" boundaryCondition="false"/>
  <species id="Pi_CCO__45__CYTOSOL" name="phosphate: HO4P"  initialAmount="0" compartment="CCO__45__CYTOSOL" boundaryCondition="false"/>
  <species id="WATER_CCO__45__CYTOSOL" name="H2O: H2O"  initialAmount="0" compartment="CCO__45__CYTOSOL" boundaryCondition="false"/>
  <species id="DEOXYADENOSINE_CCO__45__CYTOSOL" name="2'-deoxyadenosine: C10H13N5O3"  initialAmount="0" compartment="CCO__45__CYTOSOL" boundaryCondition="false"/>
  <species id="AMMONIA_CCO__45__CYTOSOL" name="ammonia: H3N"  initialAmount="0" compartment="CCO__45__CYTOSOL" boundaryCondition="false"/>
  <species id="DEOXYINOSINE_CCO__45__CYTOSOL" name="deoxyinosine: C10H12N4O4"  initialAmount="0" compartment="CCO__45__CYTOSOL" boundaryCondition="false"/>
  <species id="MGA_0641__45__MONOMER" name="glycerol uptake facilitator protein GlpF: "  initialAmount="0" compartment="CCO__45__CYTOPLASM" boundaryCondition="false">
      <annotation xmlns:fbml="http://arep.med.harvard.edu/fbml">
         <fbml:gene id="MGA_0641" name="MGA_0641"/>
      </annotation>
  </species>
  <species id="MGA_1188__45__MONOMER" name="Amino acid permease: "  initialAmount="0" compartment="CCO__45__CYTOPLASM" boundaryCondition="false">
      <annotation xmlns:fbml="http://arep.med.harvard.edu/fbml">
         <fbml:gene id="MGA_1188" name="MGA_1188"/>
      </annotation>
  </species>
  <species id="MGA_0171__45__MONOMER" name="Cation transport protein: "  initialAmount="0" compartment="CCO__45__CYTOPLASM" boundaryCondition="false">
      <annotation xmlns:fbml="http://arep.med.harvard.edu/fbml">
         <fbml:gene id="MGA_0171" name="MGA_0171"/>
      </annotation>
  </species>
  <species id="MGA_0677__45__MONOMER" name="putative ABC-type sn-glycerol-3-phosphate transport system ATP-binding protein: "  initialAmount="0" compartment="CCO__45__CYTOPLASM" boundaryCondition="false">
      <annotation xmlns:fbml="http://arep.med.harvard.edu/fbml">
         <fbml:gene id="MGA_0677" name="MGA_0677"/>
      </annotation>
  </species>
  <species id="MGA_0625A__45__MONOMER" name="ABC-type multidrug/protein/lipid (MdlB-like) transport system component fragment: "  initialAmount="0" compartment="CCO__45__CYTOPLASM" boundaryCondition="false">
      <annotation xmlns:fbml="http://arep.med.harvard.edu/fbml">
         <fbml:gene id="MGA_0625A" name="MGA_0625A"/>
      </annotation>
  </species>
  <species id="MGA_0218__45__MONOMER" name="ABC-type dipeptide/oligopeptide/nickel transport ATP-binding protein: "  initialAmount="0" compartment="CCO__45__CYTOPLASM" boundaryCondition="false">
      <annotation xmlns:fbml="http://arep.med.harvard.edu/fbml">
         <fbml:gene id="MGA_0218" name="MGA_0218"/>
      </annotation>
  </species>
  <species id="MGA_0131__45__MONOMER" name="putative ABC-type spermidine/putrescine-binding periplasmic transport protein potD: "  initialAmount="0" compartment="CCO__45__CYTOPLASM" boundaryCondition="false">
      <annotation xmlns:fbml="http://arep.med.harvard.edu/fbml">
         <fbml:gene id="MGA_0131" name="MGA_0131"/>
      </annotation>
  </species>
  <species id="MGA_0132__45__MONOMER" name="ABC-type spermidine/putrescine transport system permease component II: "  initialAmount="0" compartment="CCO__45__CYTOPLASM" boundaryCondition="false">
      <annotation xmlns:fbml="http://arep.med.harvard.edu/fbml">
         <fbml:gene id="MGA_0132" name="MGA_0132"/>
      </annotation>
  </species>
  <species id="MGA_0181__45__MONOMER" name="Fatty acid/phospholipid synthesis protein PlsX: "  initialAmount="0" compartment="CCO__45__CYTOPLASM" boundaryCondition="false">
      <annotation xmlns:fbml="http://arep.med.harvard.edu/fbml">
         <fbml:gene id="MGA_0181" name="MGA_0181"/>
      </annotation>
  </species>
  <species id="MGA_0569__45__MONOMER" name="DNA ligase: "  initialAmount="0" compartment="CCO__45__CYTOPLASM" boundaryCondition="false">
      <annotation xmlns:fbml="http://arep.med.harvard.edu/fbml">
         <fbml:gene id="MGA_0569" name="MGA_0569"/>
      </annotation>
  </species>
  <species id="MONOMER97N__45__316" name="Pyruvate Carboxylase: "  initialAmount="0" compartment="CCO__45__CYTOPLASM" boundaryCondition="false">
  </species>
  <species id="MGA_0650__45__MONOMER" name="GMP synthase PP-ATPase domain protein: "  initialAmount="0" compartment="CCO__45__CYTOPLASM" boundaryCondition="false">
      <annotation xmlns:fbml="http://arep.med.harvard.edu/fbml">
         <fbml:gene id="MGA_0650" name="MGA_0650"/>
      </annotation>
  </species>
  <species id="MGA_0413__45__MONOMER" name="Glutamyl-tRNA(Gln) amidotransferase subunit A: "  initialAmount="0" compartment="CCO__45__CYTOPLASM" boundaryCondition="false">
      <annotation xmlns:fbml="http://arep.med.harvard.edu/fbml">
         <fbml:gene id="MGA_0413" name="MGA_0413"/>
      </annotation>
  </species>
  <species id="MGA_0953__45__MONOMER" name="CTP synthase: "  initialAmount="0" compartment="CCO__45__CYTOPLASM" boundaryCondition="false">
      <annotation xmlns:fbml="http://arep.med.harvard.edu/fbml">
         <fbml:gene id="MGA_0953" name="MGA_0953"/>
      </annotation>
  </species>
  <species id="MONOMER97N__45__473" name="adenylosuccinate synthetase: "  initialAmount="0" compartment="CCO__45__CYTOPLASM" boundaryCondition="false">
  </species>
  <species id="MGA_1310__45__MONOMER" name="5-formyltetrahydrofolate cyclo-ligase: "  initialAmount="0" compartment="CCO__45__CYTOPLASM" boundaryCondition="false">
      <annotation xmlns:fbml="http://arep.med.harvard.edu/fbml">
         <fbml:gene id="MGA_1310" name="MGA_1310"/>
      </annotation>
  </species>
  <species id="MGA_0424__45__MONOMER" name="Aspartate-ammonia ligase (asparagine synthetase A): "  initialAmount="0" compartment="CCO__45__CYTOPLASM" boundaryCondition="false">
      <annotation xmlns:fbml="http://arep.med.harvard.edu/fbml">
         <fbml:gene id="MGA_0424" name="MGA_0424"/>
      </annotation>
  </species>
  <species id="MONOMER97N__45__5692" name="Acyl-ACP synthase: "  initialAmount="0" compartment="CCO__45__CYTOPLASM" boundaryCondition="false">
  </species>
  <species id="MGA_0338__45__MONOMER" name="valyl-tRNA synthetase: "  initialAmount="0" compartment="CCO__45__CYTOPLASM" boundaryCondition="false">
      <annotation xmlns:fbml="http://arep.med.harvard.edu/fbml">
         <fbml:gene id="MGA_0338" name="MGA_0338"/>
      </annotation>
  </species>
  <species id="MGA_1144__45__MONOMER" name="tyrosyl-tRNA synthetase: "  initialAmount="0" compartment="CCO__45__CYTOPLASM" boundaryCondition="false">
      <annotation xmlns:fbml="http://arep.med.harvard.edu/fbml">
         <fbml:gene id="MGA_1144" name="MGA_1144"/>
      </annotation>
  </species>
  <species id="MGA_0293__45__MONOMER" name="Tryptophanyl-tRNA synthetase: "  initialAmount="0" compartment="CCO__45__CYTOPLASM" boundaryCondition="false">
      <annotation xmlns:fbml="http://arep.med.harvard.edu/fbml">
         <fbml:gene id="MGA_0293" name="MGA_0293"/>
      </annotation>
  </species>
  <species id="MGA_0925__45__MONOMER" name="threonyl-tRNA synthetase: "  initialAmount="0" compartment="CCO__45__CYTOPLASM" boundaryCondition="false">
      <annotation xmlns:fbml="http://arep.med.harvard.edu/fbml">
         <fbml:gene id="MGA_0925" name="MGA_0925"/>
      </annotation>
  </species>
  <species id="MGA_0608__45__MONOMER" name="Seryl-tRNA synthetase: "  initialAmount="0" compartment="CCO__45__CYTOPLASM" boundaryCondition="false">
      <annotation xmlns:fbml="http://arep.med.harvard.edu/fbml">
         <fbml:gene id="MGA_0608" name="MGA_0608"/>
      </annotation>
  </species>
  <species id="MGA_1022__45__MONOMER" name="Prolyl-tRNA synthetase: "  initialAmount="0" compartment="CCO__45__CYTOPLASM" boundaryCondition="false">
      <annotation xmlns:fbml="http://arep.med.harvard.edu/fbml">
         <fbml:gene id="MGA_1022" name="MGA_1022"/>
      </annotation>
  </species>
  <species id="MGA_1281__45__MONOMER" name="Phenylalanyl-tRNA synthetase beta chain: "  initialAmount="0" compartment="CCO__45__CYTOPLASM" boundaryCondition="false">
      <annotation xmlns:fbml="http://arep.med.harvard.edu/fbml">
         <fbml:gene id="MGA_1281" name="MGA_1281"/>
      </annotation>
  </species>
  <species id="MGA_1278__45__MONOMER" name="Phenylalanyl-tRNA synthetase alpha chain: "  initialAmount="0" compartment="CCO__45__CYTOPLASM" boundaryCondition="false">
      <annotation xmlns:fbml="http://arep.med.harvard.edu/fbml">
         <fbml:gene id="MGA_1278" name="MGA_1278"/>
      </annotation>
  </species>
  <species id="MGA_0893__45__MONOMER" name="methionyl-tRNA synthetase: "  initialAmount="0" compartment="CCO__45__CYTOPLASM" boundaryCondition="false">
      <annotation xmlns:fbml="http://arep.med.harvard.edu/fbml">
         <fbml:gene id="MGA_0893" name="MGA_0893"/>
      </annotation>
  </species>
  <species id="MGA_0884__45__MONOMER" name="methionyl-tRNA synthetase (MetRS) fragment: "  initialAmount="0" compartment="CCO__45__CYTOPLASM" boundaryCondition="false">
      <annotation xmlns:fbml="http://arep.med.harvard.edu/fbml">
         <fbml:gene id="MGA_0884" name="MGA_0884"/>
      </annotation>
  </species>
  <species id="MGA_0753__45__MONOMER" name="lysyl-tRNA synthetase: "  initialAmount="0" compartment="CCO__45__CYTOPLASM" boundaryCondition="false">
      <annotation xmlns:fbml="http://arep.med.harvard.edu/fbml">
         <fbml:gene id="MGA_0753" name="MGA_0753"/>
      </annotation>
  </species>
  <species id="MGA_0087__45__MONOMER" name="leucyl-tRNA synthetase: "  initialAmount="0" compartment="CCO__45__CYTOPLASM" boundaryCondition="false">
      <annotation xmlns:fbml="http://arep.med.harvard.edu/fbml">
         <fbml:gene id="MGA_0087" name="MGA_0087"/>
      </annotation>
  </species>
  <species id="MGA_1196__45__MONOMER" name="Isoleucyl-tRNA synthetase: "  initialAmount="0" compartment="CCO__45__CYTOPLASM" boundaryCondition="false">
      <annotation xmlns:fbml="http://arep.med.harvard.edu/fbml">
         <fbml:gene id="MGA_1196" name="MGA_1196"/>
      </annotation>
  </species>
  <species id="MGA_0947__45__MONOMER" name="Histidyl-tRNA synthetase: "  initialAmount="0" compartment="CCO__45__CYTOPLASM" boundaryCondition="false">
      <annotation xmlns:fbml="http://arep.med.harvard.edu/fbml">
         <fbml:gene id="MGA_0947" name="MGA_0947"/>
      </annotation>
  </species>
  <species id="MGA_0015__45__MONOMER" name="glycyl-tRNA synthetase: "  initialAmount="0" compartment="CCO__45__CYTOPLASM" boundaryCondition="false">
      <annotation xmlns:fbml="http://arep.med.harvard.edu/fbml">
         <fbml:gene id="MGA_0015" name="MGA_0015"/>
      </annotation>
  </species>
  <species id="MGA_0533__45__MONOMER" name="Cysteinyl-tRNA synthetase: "  initialAmount="0" compartment="CCO__45__CYTOPLASM" boundaryCondition="false">
      <annotation xmlns:fbml="http://arep.med.harvard.edu/fbml">
         <fbml:gene id="MGA_0533" name="MGA_0533"/>
      </annotation>
  </species>
  <species id="MGA_0948__45__MONOMER" name="Aspartyl-tRNA synthetase: "  initialAmount="0" compartment="CCO__45__CYTOPLASM" boundaryCondition="false">
      <annotation xmlns:fbml="http://arep.med.harvard.edu/fbml">
         <fbml:gene id="MGA_0948" name="MGA_0948"/>
      </annotation>
  </species>
  <species id="MGA_1065__45__MONOMER" name="Asparaginyl-tRNA synthetase: "  initialAmount="0" compartment="CCO__45__CYTOPLASM" boundaryCondition="false">
      <annotation xmlns:fbml="http://arep.med.harvard.edu/fbml">
         <fbml:gene id="MGA_1065" name="MGA_1065"/>
      </annotation>
  </species>
  <species id="MGA_1100__45__MONOMER" name="Asparaginyl-tRNA synthetase: "  initialAmount="0" compartment="CCO__45__CYTOPLASM" boundaryCondition="false">
      <annotation xmlns:fbml="http://arep.med.harvard.edu/fbml">
         <fbml:gene id="MGA_1100" name="MGA_1100"/>
      </annotation>
  </species>
  <species id="MGA_0636__45__MONOMER" name="arginyl-tRNA synthetase: "  initialAmount="0" compartment="CCO__45__CYTOPLASM" boundaryCondition="false">
      <annotation xmlns:fbml="http://arep.med.harvard.edu/fbml">
         <fbml:gene id="MGA_0636" name="MGA_0636"/>
      </annotation>
  </species>
  <species id="MGA_0834__45__MONOMER" name="alanyl-tRNA synthetase: "  initialAmount="0" compartment="CCO__45__CYTOPLASM" boundaryCondition="false">
      <annotation xmlns:fbml="http://arep.med.harvard.edu/fbml">
         <fbml:gene id="MGA_0834" name="MGA_0834"/>
      </annotation>
  </species>
  <species id="MGA_1331D__45__MONOMER" name="tRNA pseudouridine synthase A: "  initialAmount="0" compartment="CCO__45__CYTOPLASM" boundaryCondition="false">
      <annotation xmlns:fbml="http://arep.med.harvard.edu/fbml">
         <fbml:gene id="MGA_1331D" name="MGA_1331D"/>
      </annotation>
  </species>
  <species id="MGA_0831__45__MONOMER" name="tRNA pseudouridine synthase B: "  initialAmount="0" compartment="CCO__45__CYTOPLASM" boundaryCondition="false">
      <annotation xmlns:fbml="http://arep.med.harvard.edu/fbml">
         <fbml:gene id="MGA_0831" name="MGA_0831"/>
      </annotation>
  </species>
  <species id="MGA_0358__45__MONOMER" name="Phosphomannomutase: "  initialAmount="0" compartment="CCO__45__CYTOPLASM" boundaryCondition="false">
      <annotation xmlns:fbml="http://arep.med.harvard.edu/fbml">
         <fbml:gene id="MGA_0358" name="MGA_0358"/>
      </annotation>
  </species>
  <species id="MGA_1263__45__MONOMER" name="putative beta-phosphoglucomutase (beta-PGM): "  initialAmount="0" compartment="CCO__45__CYTOPLASM" boundaryCondition="false">
      <annotation xmlns:fbml="http://arep.med.harvard.edu/fbml">
         <fbml:gene id="MGA_1263" name="MGA_1263"/>
      </annotation>
  </species>
  <species id="MGA_0356__45__MONOMER" name="Phosphoglyceromutase: "  initialAmount="0" compartment="CCO__45__CYTOPLASM" boundaryCondition="false">
      <annotation xmlns:fbml="http://arep.med.harvard.edu/fbml">
         <fbml:gene id="MGA_0356" name="MGA_0356"/>
      </annotation>
  </species>
  <species id="MGA_0357__45__MONOMER" name="Triosephosphate isomerase: "  initialAmount="0" compartment="CCO__45__CYTOPLASM" boundaryCondition="false">
      <annotation xmlns:fbml="http://arep.med.harvard.edu/fbml">
         <fbml:gene id="MGA_0357" name="MGA_0357"/>
      </annotation>
  </species>
  <species id="MGA_0886__45__MONOMER" name="Ribose-5-phosphate isomerase: "  initialAmount="0" compartment="CCO__45__CYTOPLASM" boundaryCondition="false">
      <annotation xmlns:fbml="http://arep.med.harvard.edu/fbml">
         <fbml:gene id="MGA_0886" name="MGA_0886"/>
      </annotation>
  </species>
  <species id="MGA_0457__45__MONOMER" name="glucose-6-phosphate isomerase: "  initialAmount="0" compartment="CCO__45__CYTOPLASM" boundaryCondition="false">
      <annotation xmlns:fbml="http://arep.med.harvard.edu/fbml">
         <fbml:gene id="MGA_0457" name="MGA_0457"/>
      </annotation>
  </species>
  <species id="MGA_0514__45__MONOMER" name="mannose-6-phosphate isomerase (phosphomannose isomerase): "  initialAmount="0" compartment="CCO__45__CYTOPLASM" boundaryCondition="false">
      <annotation xmlns:fbml="http://arep.med.harvard.edu/fbml">
         <fbml:gene id="MGA_0514" name="MGA_0514"/>
      </annotation>
  </species>
  <species id="MGA_0866__45__MONOMER" name="Ribose 5-phosphate isomerase: "  initialAmount="0" compartment="CCO__45__CYTOPLASM" boundaryCondition="false">
      <annotation xmlns:fbml="http://arep.med.harvard.edu/fbml">
         <fbml:gene id="MGA_0866" name="MGA_0866"/>
      </annotation>
  </species>
  <species id="MGA_0455__45__MONOMER" name="ribulose-phosphate 3-epimerase: "  initialAmount="0" compartment="CCO__45__CYTOPLASM" boundaryCondition="false">
      <annotation xmlns:fbml="http://arep.med.harvard.edu/fbml">
         <fbml:gene id="MGA_0455" name="MGA_0455"/>
      </annotation>
  </species>
  <species id="MGA_0657__45__MONOMER" name="2-C-methyl-D-erythritol 2,4-cyclodiphosphate synthase: "  initialAmount="0" compartment="CCO__45__CYTOPLASM" boundaryCondition="false">
      <annotation xmlns:fbml="http://arep.med.harvard.edu/fbml">
         <fbml:gene id="MGA_0657" name="MGA_0657"/>
      </annotation>
  </species>
  <species id="MONOMER97N__45__503" name="adenylosuccinate lyase: "  initialAmount="0" compartment="CCO__45__CYTOPLASM" boundaryCondition="false">
  </species>
  <species id="MGA_1053__45__MONOMER" name="Formamidopyrimidine-DNA glycosylase: "  initialAmount="0" compartment="CCO__45__CYTOPLASM" boundaryCondition="false">
      <annotation xmlns:fbml="http://arep.med.harvard.edu/fbml">
         <fbml:gene id="MGA_1053" name="MGA_1053"/>
      </annotation>
  </species>
  <species id="MGA_0209__45__MONOMER" name="Enolase: "  initialAmount="0" compartment="CCO__45__CYTOPLASM" boundaryCondition="false">
      <annotation xmlns:fbml="http://arep.med.harvard.edu/fbml">
         <fbml:gene id="MGA_0209" name="MGA_0209"/>
      </annotation>
  </species>
  <species id="MGA_0498__45__MONOMER" name="Fructose-bisphosphate aldolase: "  initialAmount="0" compartment="CCO__45__CYTOPLASM" boundaryCondition="false">
      <annotation xmlns:fbml="http://arep.med.harvard.edu/fbml">
         <fbml:gene id="MGA_0498" name="MGA_0498"/>
      </annotation>
  </species>
  <species id="MGA_0339__45__MONOMER" name="GTPase EngB: "  initialAmount="0" compartment="CCO__45__CYTOPLASM" boundaryCondition="false">
      <annotation xmlns:fbml="http://arep.med.harvard.edu/fbml">
         <fbml:gene id="MGA_0339" name="MGA_0339"/>
      </annotation>
  </species>
  <species id="MGA_0110__45__MONOMER" name="GTPase ObgE: "  initialAmount="0" compartment="CCO__45__CYTOPLASM" boundaryCondition="false">
      <annotation xmlns:fbml="http://arep.med.harvard.edu/fbml">
         <fbml:gene id="MGA_0110" name="MGA_0110"/>
      </annotation>
  </species>
  <species id="MGA_0053__45__MONOMER" name="putative GTPase: "  initialAmount="0" compartment="CCO__45__CYTOPLASM" boundaryCondition="false">
      <annotation xmlns:fbml="http://arep.med.harvard.edu/fbml">
         <fbml:gene id="MGA_0053" name="MGA_0053"/>
      </annotation>
  </species>
  <species id="MGA_0898__45__MONOMER" name="predicted GTPase EngA: "  initialAmount="0" compartment="CCO__45__CYTOPLASM" boundaryCondition="false">
      <annotation xmlns:fbml="http://arep.med.harvard.edu/fbml">
         <fbml:gene id="MGA_0898" name="MGA_0898"/>
      </annotation>
  </species>
  <species id="MGA_0491__45__MONOMER" name="F0F1 ATP synthase subunit beta: "  initialAmount="0" compartment="CCO__45__CYTOPLASM" boundaryCondition="false">
      <annotation xmlns:fbml="http://arep.med.harvard.edu/fbml">
         <fbml:gene id="MGA_0491" name="MGA_0491"/>
      </annotation>
  </species>
  <species id="MGA_0488__45__MONOMER" name="F0F1 ATP synthase subunit alpha: "  initialAmount="0" compartment="CCO__45__CYTOPLASM" boundaryCondition="false">
      <annotation xmlns:fbml="http://arep.med.harvard.edu/fbml">
         <fbml:gene id="MGA_0488" name="MGA_0488"/>
      </annotation>
  </species>
  <species id="MGA_1179__45__MONOMER" name="ATP synthase F1 epsilon chain: "  initialAmount="0" compartment="CCO__45__CYTOPLASM" boundaryCondition="false">
      <annotation xmlns:fbml="http://arep.med.harvard.edu/fbml">
         <fbml:gene id="MGA_1179" name="MGA_1179"/>
      </annotation>
  </species>
  <species id="MGA_1177__45__MONOMER" name="ATP synthase F1 subunit beta: "  initialAmount="0" compartment="CCO__45__CYTOPLASM" boundaryCondition="false">
      <annotation xmlns:fbml="http://arep.med.harvard.edu/fbml">
         <fbml:gene id="MGA_1177" name="MGA_1177"/>
      </annotation>
  </species>
  <species id="MGA_1174__45__MONOMER" name="ATP synthase F1 gamma chain: "  initialAmount="0" compartment="CCO__45__CYTOPLASM" boundaryCondition="false">
      <annotation xmlns:fbml="http://arep.med.harvard.edu/fbml">
         <fbml:gene id="MGA_1174" name="MGA_1174"/>
      </annotation>
  </species>
  <species id="MGA_1172__45__MONOMER" name="ATP synthase F1 subunit alpha: "  initialAmount="0" compartment="CCO__45__CYTOPLASM" boundaryCondition="false">
      <annotation xmlns:fbml="http://arep.med.harvard.edu/fbml">
         <fbml:gene id="MGA_1172" name="MGA_1172"/>
      </annotation>
  </species>
  <species id="MGA_1170__45__MONOMER" name="ATP synthase F1 delta chain: "  initialAmount="0" compartment="CCO__45__CYTOPLASM" boundaryCondition="false">
      <annotation xmlns:fbml="http://arep.med.harvard.edu/fbml">
         <fbml:gene id="MGA_1170" name="MGA_1170"/>
      </annotation>
  </species>
  <species id="MGA_1167__45__MONOMER" name="ATP synthase C chain: "  initialAmount="0" compartment="CCO__45__CYTOPLASM" boundaryCondition="false">
      <annotation xmlns:fbml="http://arep.med.harvard.edu/fbml">
         <fbml:gene id="MGA_1167" name="MGA_1167"/>
      </annotation>
  </species>
  <species id="MGA_1164__45__MONOMER" name="ATP synthase F0 a chain: "  initialAmount="0" compartment="CCO__45__CYTOPLASM" boundaryCondition="false">
      <annotation xmlns:fbml="http://arep.med.harvard.edu/fbml">
         <fbml:gene id="MGA_1164" name="MGA_1164"/>
      </annotation>
  </species>
  <species id="MGA_1168__45__MONOMER" name="ATP synthase B chain: "  initialAmount="0" compartment="CCO__45__CYTOPLASM" boundaryCondition="false">
      <annotation xmlns:fbml="http://arep.med.harvard.edu/fbml">
         <fbml:gene id="MGA_1168" name="MGA_1168"/>
      </annotation>
  </species>
  <species id="MGA_0135__45__MONOMER" name="ABC-type spermidine/putrescine import ATP-binding protein potA: "  initialAmount="0" compartment="CCO__45__CYTOPLASM" boundaryCondition="false">
      <annotation xmlns:fbml="http://arep.med.harvard.edu/fbml">
         <fbml:gene id="MGA_0135" name="MGA_0135"/>
      </annotation>
  </species>
  <species id="MGA_0693__45__MONOMER" name="ABC-type phosphate transport system ATP-binding protein pstB: "  initialAmount="0" compartment="CCO__45__CYTOPLASM" boundaryCondition="false">
      <annotation xmlns:fbml="http://arep.med.harvard.edu/fbml">
         <fbml:gene id="MGA_0693" name="MGA_0693"/>
      </annotation>
  </species>
  <species id="MGA_1121__45__MONOMER" name="Inorganic pyrophosphatase: "  initialAmount="0" compartment="CCO__45__CYTOPLASM" boundaryCondition="false">
      <annotation xmlns:fbml="http://arep.med.harvard.edu/fbml">
         <fbml:gene id="MGA_1121" name="MGA_1121"/>
      </annotation>
  </species>
  <species id="MGA_0683__45__MONOMER" name="exopolyphosphatase-related protein: "  initialAmount="0" compartment="CCO__45__CYTOPLASM" boundaryCondition="false">
      <annotation xmlns:fbml="http://arep.med.harvard.edu/fbml">
         <fbml:gene id="MGA_0683" name="MGA_0683"/>
      </annotation>
  </species>
  <species id="MONOMER97N__45__538" name="Deoxycytidine deaminase: "  initialAmount="0" compartment="CCO__45__CYTOPLASM" boundaryCondition="false">
      <annotation xmlns:fbml="http://arep.med.harvard.edu/fbml">
         <fbml:gene id="G97N__45__539" name="G97N-539"/>
      </annotation>
  </species>
  <species id="MGA_0361__45__MONOMER" name="Cytidine deaminase: "  initialAmount="0" compartment="CCO__45__CYTOPLASM" boundaryCondition="false">
      <annotation xmlns:fbml="http://arep.med.harvard.edu/fbml">
         <fbml:gene id="MGA_0361" name="MGA_0361"/>
      </annotation>
  </species>
  <species id="MGA_0105__45__MONOMER" name="arginine deiminase: "  initialAmount="0" compartment="CCO__45__CYTOPLASM" boundaryCondition="false">
      <annotation xmlns:fbml="http://arep.med.harvard.edu/fbml">
         <fbml:gene id="MGA_0105" name="MGA_0105"/>
      </annotation>
  </species>
  <species id="MGA_1220__45__MONOMER" name="Arginine deiminase: "  initialAmount="0" compartment="CCO__45__CYTOPLASM" boundaryCondition="false">
      <annotation xmlns:fbml="http://arep.med.harvard.edu/fbml">
         <fbml:gene id="MGA_1220" name="MGA_1220"/>
      </annotation>
  </species>
  <species id="MGA_0463__45__MONOMER" name="peptide deformylase: "  initialAmount="0" compartment="CCO__45__CYTOPLASM" boundaryCondition="false">
      <annotation xmlns:fbml="http://arep.med.harvard.edu/fbml">
         <fbml:gene id="MGA_0463" name="MGA_0463"/>
      </annotation>
  </species>
  <species id="MGA_1091__45__MONOMER" name="putative signal peptidase I: "  initialAmount="0" compartment="CCO__45__CYTOPLASM" boundaryCondition="false">
      <annotation xmlns:fbml="http://arep.med.harvard.edu/fbml">
         <fbml:gene id="MGA_1091" name="MGA_1091"/>
      </annotation>
  </species>
  <species id="MGA_0114__45__MONOMER" name="cytosol aminopeptidase: "  initialAmount="0" compartment="CCO__45__CYTOPLASM" boundaryCondition="false">
      <annotation xmlns:fbml="http://arep.med.harvard.edu/fbml">
         <fbml:gene id="MGA_0114" name="MGA_0114"/>
      </annotation>
  </species>
  <species id="MGA_0415__45__MONOMER" name="Uracil-DNA glycosylase: "  initialAmount="0" compartment="CCO__45__CYTOPLASM" boundaryCondition="false">
      <annotation xmlns:fbml="http://arep.med.harvard.edu/fbml">
         <fbml:gene id="MGA_0415" name="MGA_0415"/>
      </annotation>
  </species>
  <species id="MGA_0141__45__MONOMER" name="2',3'-cyclic-nucleotide 2'-phosphodiesterase: "  initialAmount="0" compartment="CCO__45__CYTOPLASM" boundaryCondition="false">
      <annotation xmlns:fbml="http://arep.med.harvard.edu/fbml">
         <fbml:gene id="MGA_0141" name="MGA_0141"/>
      </annotation>
  </species>
  <species id="MONOMER97N__45__417" name="dAMP phosphatase: "  initialAmount="0" compartment="CCO__45__CYTOPLASM" boundaryCondition="false">
  </species>
  <species id="MONOMER97N__45__392" name="dAMP phosphatase: "  initialAmount="0" compartment="CCO__45__CYTOPLASM" boundaryCondition="false">
  </species>
  <species id="MONOMER97N__45__2" name="Phosphatidate phosphatase: "  initialAmount="0" compartment="CCO__45__CYTOPLASM" boundaryCondition="false">
  </species>
  <species id="MONOMER97N__45__525" name="Phosphatidylglycerophosphatase: "  initialAmount="0" compartment="CCO__45__CYTOPLASM" boundaryCondition="false">
  </species>
  <species id="MONOMER97N__45__384" name="AMP Phosphatase: "  initialAmount="0" compartment="CCO__45__CYTOPLASM" boundaryCondition="false">
  </species>
  <species id="MONOMER97N__45__7997" name="DPNPase: "  initialAmount="0" compartment="CCO__45__CYTOPLASM" boundaryCondition="false">
  </species>
  <species id="MGA_0630__45__MONOMER" name="ribonuclease P protein component: "  initialAmount="0" compartment="CCO__45__CYTOPLASM" boundaryCondition="false">
      <annotation xmlns:fbml="http://arep.med.harvard.edu/fbml">
         <fbml:gene id="MGA_0630" name="MGA_0630"/>
      </annotation>
  </species>
  <species id="MGA_1293__45__MONOMER" name="Endonuclease 4: "  initialAmount="0" compartment="CCO__45__CYTOPLASM" boundaryCondition="false">
      <annotation xmlns:fbml="http://arep.med.harvard.edu/fbml">
         <fbml:gene id="MGA_1293" name="MGA_1293"/>
      </annotation>
  </species>
  <species id="MGA_0506__45__MONOMER" name="Peptidyl-tRNA hydrolase: "  initialAmount="0" compartment="CCO__45__CYTOPLASM" boundaryCondition="false">
      <annotation xmlns:fbml="http://arep.med.harvard.edu/fbml">
         <fbml:gene id="MGA_0506" name="MGA_0506"/>
      </annotation>
  </species>
  <species id="MONOMER97N__45__50" name="Coenzyme A Transphorase: "  initialAmount="0" compartment="CCO__45__CYTOPLASM" boundaryCondition="false">
  </species>
  <species id="MONOMER97N__45__35" name="Coenzyme A Transphorase: "  initialAmount="0" compartment="CCO__45__CYTOPLASM" boundaryCondition="false">
  </species>
  <species id="MGA_0833__45__MONOMER" name="acetyl-CoA hydrolase: "  initialAmount="0" compartment="CCO__45__CYTOPLASM" boundaryCondition="false">
      <annotation xmlns:fbml="http://arep.med.harvard.edu/fbml">
         <fbml:gene id="MGA_0833" name="MGA_0833"/>
      </annotation>
  </species>
  <species id="MGA_1128__45__MONOMER" name="Cysteine desulfurase: "  initialAmount="0" compartment="CCO__45__CYTOPLASM" boundaryCondition="false">
      <annotation xmlns:fbml="http://arep.med.harvard.edu/fbml">
         <fbml:gene id="MGA_1128" name="MGA_1128"/>
      </annotation>
  </species>
  <species id="MONOMER97N__45__1677" name="Diacylglycerol cholinephosphotransferase: "  initialAmount="0" compartment="CCO__45__CYTOPLASM" boundaryCondition="false">
  </species>
  <species id="MGA_1067__45__MONOMER" name="CDP-diacylglycerol--glycerol-3-phosphate 3-phosphatidyltransferase: "  initialAmount="0" compartment="CCO__45__CYTOPLASM" boundaryCondition="false">
      <annotation xmlns:fbml="http://arep.med.harvard.edu/fbml">
         <fbml:gene id="MGA_1067" name="MGA_1067"/>
      </annotation>
  </species>
  <species id="MGA_0041__45__MONOMER" name="Holo-[acyl-carrier-protein] synthase: "  initialAmount="0" compartment="CCO__45__CYTOPLASM" boundaryCondition="false">
      <annotation xmlns:fbml="http://arep.med.harvard.edu/fbml">
         <fbml:gene id="MGA_0041" name="MGA_0041"/>
      </annotation>
  </species>
  <species id="MONOMER97N__45__1654" name="Cardiolipin synthase: "  initialAmount="0" compartment="CCO__45__CYTOPLASM" boundaryCondition="false">
  </species>
  <species id="MONOMER97N__45__5687" name="Sphingomyelin synthase: "  initialAmount="0" compartment="CCO__45__CYTOPLASM" boundaryCondition="false">
  </species>
  <species id="MGA_0158__45__MONOMER" name="Lipoate-protein ligase A: "  initialAmount="0" compartment="CCO__45__CYTOPLASM" boundaryCondition="false">
      <annotation xmlns:fbml="http://arep.med.harvard.edu/fbml">
         <fbml:gene id="MGA_0158" name="MGA_0158"/>
      </annotation>
  </species>
  <species id="MGA_0052__45__MONOMER" name="Probable nicotinate-nucleotide adenylyltransferase: "  initialAmount="0" compartment="CCO__45__CYTOPLASM" boundaryCondition="false">
      <annotation xmlns:fbml="http://arep.med.harvard.edu/fbml">
         <fbml:gene id="MGA_0052" name="MGA_0052"/>
      </annotation>
  </species>
  <species id="MGA_0443__45__MONOMER" name="DNA-directed RNA polymerase subunit alpha (RpoA): "  initialAmount="0" compartment="CCO__45__CYTOPLASM" boundaryCondition="false">
      <annotation xmlns:fbml="http://arep.med.harvard.edu/fbml">
         <fbml:gene id="MGA_0443" name="MGA_0443"/>
      </annotation>
  </species>
  <species id="MGA_1005__45__MONOMER" name="DNA-directed RNA polymerase subunit beta' (RNAP subunit beta'): "  initialAmount="0" compartment="CCO__45__CYTOPLASM" boundaryCondition="false">
      <annotation xmlns:fbml="http://arep.med.harvard.edu/fbml">
         <fbml:gene id="MGA_1005" name="MGA_1005"/>
      </annotation>
  </species>
  <species id="MGA_1000__45__MONOMER" name="DNA-directed RNA polymerase subunit beta (RNAP subunit beta): "  initialAmount="0" compartment="CCO__45__CYTOPLASM" boundaryCondition="false">
      <annotation xmlns:fbml="http://arep.med.harvard.edu/fbml">
         <fbml:gene id="MGA_1000" name="MGA_1000"/>
      </annotation>
  </species>
  <species id="MGA_0497__45__MONOMER" name="DNA-directed RNA polymerase subunit delta (RpoE): "  initialAmount="0" compartment="CCO__45__CYTOPLASM" boundaryCondition="false">
      <annotation xmlns:fbml="http://arep.med.harvard.edu/fbml">
         <fbml:gene id="MGA_0497" name="MGA_0497"/>
      </annotation>
  </species>
  <species id="MGA_0618__45__MONOMER" name="DNA polymerase III beta subunit DnaN: "  initialAmount="0" compartment="CCO__45__CYTOPLASM" boundaryCondition="false">
      <annotation xmlns:fbml="http://arep.med.harvard.edu/fbml">
         <fbml:gene id="MGA_0618" name="MGA_0618"/>
      </annotation>
  </species>
  <species id="MGA_0605__45__MONOMER" name="DNA polymerase III subunit delta': "  initialAmount="0" compartment="CCO__45__CYTOPLASM" boundaryCondition="false">
      <annotation xmlns:fbml="http://arep.med.harvard.edu/fbml">
         <fbml:gene id="MGA_0605" name="MGA_0605"/>
      </annotation>
  </species>
  <species id="MGA_0401__45__MONOMER" name="DNA polymerase III subunits gamma and tau: "  initialAmount="0" compartment="CCO__45__CYTOPLASM" boundaryCondition="false">
      <annotation xmlns:fbml="http://arep.med.harvard.edu/fbml">
         <fbml:gene id="MGA_0401" name="MGA_0401"/>
      </annotation>
  </species>
  <species id="MGA_1048__45__MONOMER" name="DNA polymerase III alpha subunit: "  initialAmount="0" compartment="CCO__45__CYTOPLASM" boundaryCondition="false">
      <annotation xmlns:fbml="http://arep.med.harvard.edu/fbml">
         <fbml:gene id="MGA_1048" name="MGA_1048"/>
      </annotation>
  </species>
  <species id="MGA_0791__45__MONOMER" name="DNA polymerase III alpha subunit polC/Gram positive-type: "  initialAmount="0" compartment="CCO__45__CYTOPLASM" boundaryCondition="false">
      <annotation xmlns:fbml="http://arep.med.harvard.edu/fbml">
         <fbml:gene id="MGA_0791" name="MGA_0791"/>
      </annotation>
  </species>
  <species id="MGA_0344__45__MONOMER" name="DNA polymerase IV: "  initialAmount="0" compartment="CCO__45__CYTOPLASM" boundaryCondition="false">
      <annotation xmlns:fbml="http://arep.med.harvard.edu/fbml">
         <fbml:gene id="MGA_0344" name="MGA_0344"/>
      </annotation>
  </species>
  <species id="MGA_0336__45__MONOMER" name="putative DNA polymerase III delta subunit: "  initialAmount="0" compartment="CCO__45__CYTOPLASM" boundaryCondition="false">
      <annotation xmlns:fbml="http://arep.med.harvard.edu/fbml">
         <fbml:gene id="MGA_0336" name="MGA_0336"/>
      </annotation>
  </species>
  <species id="MGA_0785__45__MONOMER" name="Phosphatidate cytidylyltransferase: "  initialAmount="0" compartment="CCO__45__CYTOPLASM" boundaryCondition="false">
      <annotation xmlns:fbml="http://arep.med.harvard.edu/fbml">
         <fbml:gene id="MGA_0785" name="MGA_0785"/>
      </annotation>
  </species>
  <species id="MGA_1069__45__MONOMER" name="2-C-methyl-D-erythritol 4-phosphate cytidylyltransferase: "  initialAmount="0" compartment="CCO__45__CYTOPLASM" boundaryCondition="false">
      <annotation xmlns:fbml="http://arep.med.harvard.edu/fbml">
         <fbml:gene id="MGA_1069" name="MGA_1069"/>
      </annotation>
  </species>
  <species id="MONOMER97N__45__1669" name="Phosphorylcholine transferase: "  initialAmount="0" compartment="CCO__45__CYTOPLASM" boundaryCondition="false">
  </species>
  <species id="MGA_0348__45__MONOMER" name="Ribose-phosphate pyrophosphokinase: "  initialAmount="0" compartment="CCO__45__CYTOPLASM" boundaryCondition="false">
      <annotation xmlns:fbml="http://arep.med.harvard.edu/fbml">
         <fbml:gene id="MGA_0348" name="MGA_0348"/>
      </annotation>
  </species>
  <species id="MGA_0950__45__MONOMER" name="Guanosine polyphosphate pyrophosphohydrolases/synthetase: "  initialAmount="0" compartment="CCO__45__CYTOPLASM" boundaryCondition="false">
      <annotation xmlns:fbml="http://arep.med.harvard.edu/fbml">
         <fbml:gene id="MGA_0950" name="MGA_0950"/>
      </annotation>
  </species>
  <species id="MONOMER97N__45__5666" name="Thiamine-monophosphate kinase: "  initialAmount="0" compartment="CCO__45__CYTOPLASM" boundaryCondition="false">
  </species>
  <species id="MGA_0462__45__MONOMER" name="guanylate kinase: "  initialAmount="0" compartment="CCO__45__CYTOPLASM" boundaryCondition="false">
      <annotation xmlns:fbml="http://arep.med.harvard.edu/fbml">
         <fbml:gene id="MGA_0462" name="MGA_0462"/>
      </annotation>
  </species>
  <species id="MGA_0606__45__MONOMER" name="Thymidylate kinase: "  initialAmount="0" compartment="CCO__45__CYTOPLASM" boundaryCondition="false">
      <annotation xmlns:fbml="http://arep.med.harvard.edu/fbml">
         <fbml:gene id="MGA_0606" name="MGA_0606"/>
      </annotation>
  </species>
  <species id="MGA_0900__45__MONOMER" name="Cytidylate kinase: "  initialAmount="0" compartment="CCO__45__CYTOPLASM" boundaryCondition="false">
      <annotation xmlns:fbml="http://arep.med.harvard.edu/fbml">
         <fbml:gene id="MGA_0900" name="MGA_0900"/>
      </annotation>
  </species>
  <species id="MGA_0743__45__MONOMER" name="Adenylate kinase: "  initialAmount="0" compartment="CCO__45__CYTOPLASM" boundaryCondition="false">
      <annotation xmlns:fbml="http://arep.med.harvard.edu/fbml">
         <fbml:gene id="MGA_0743" name="MGA_0743"/>
      </annotation>
  </species>
  <species id="MGA_0783__45__MONOMER" name="uridylate kinase: "  initialAmount="0" compartment="CCO__45__CYTOPLASM" boundaryCondition="false">
      <annotation xmlns:fbml="http://arep.med.harvard.edu/fbml">
         <fbml:gene id="MGA_0783" name="MGA_0783"/>
      </annotation>
  </species>
  <species id="MGA_0763__45__MONOMER" name="phosphoenolpyruvate-protein kinase: "  initialAmount="0" compartment="CCO__45__CYTOPLASM" boundaryCondition="false">
      <annotation xmlns:fbml="http://arep.med.harvard.edu/fbml">
         <fbml:gene id="MGA_0763" name="MGA_0763"/>
      </annotation>
  </species>
  <species id="MGA_1187__45__MONOMER" name="Phosphoglycerate kinase: "  initialAmount="0" compartment="CCO__45__CYTOPLASM" boundaryCondition="false">
      <annotation xmlns:fbml="http://arep.med.harvard.edu/fbml">
         <fbml:gene id="MGA_1187" name="MGA_1187"/>
      </annotation>
  </species>
  <species id="MGA_0169__45__MONOMER" name="Acetate kinase: "  initialAmount="0" compartment="CCO__45__CYTOPLASM" boundaryCondition="false">
      <annotation xmlns:fbml="http://arep.med.harvard.edu/fbml">
         <fbml:gene id="MGA_0169" name="MGA_0169"/>
      </annotation>
  </species>
  <species id="MGA_0459__45__MONOMER" name="serine/threonine protein kinase: "  initialAmount="0" compartment="CCO__45__CYTOPLASM" boundaryCondition="false">
      <annotation xmlns:fbml="http://arep.med.harvard.edu/fbml">
         <fbml:gene id="MGA_0459" name="MGA_0459"/>
      </annotation>
  </species>
  <species id="MONOMER97N__45__5510" name="Thiamin kinase: "  initialAmount="0" compartment="CCO__45__CYTOPLASM" boundaryCondition="false">
  </species>
  <species id="MGA_0832__45__MONOMER" name="Trifunctional protein RibF/TrmU (FAD synthetase, Riboflavin kinase, tRNA-specific 2-thiouridylase): "  initialAmount="0" compartment="CCO__45__CYTOPLASM" boundaryCondition="false">
      <annotation xmlns:fbml="http://arep.med.harvard.edu/fbml">
         <fbml:gene id="MGA_0832" name="MGA_0832"/>
      </annotation>
  </species>
  <species id="MONOMER97N__45__1194" name="Pyridoxamine kinase: "  initialAmount="0" compartment="CCO__45__CYTOPLASM" boundaryCondition="false">
  </species>
  <species id="MGA_0156__45__MONOMER" name="Pyruvate kinase: "  initialAmount="0" compartment="CCO__45__CYTOPLASM" boundaryCondition="false">
      <annotation xmlns:fbml="http://arep.med.harvard.edu/fbml">
         <fbml:gene id="MGA_0156" name="MGA_0156"/>
      </annotation>
  </species>
  <species id="MGA_0291__45__MONOMER" name="Inorganic polyphosphate/ATP-NAD kinase: "  initialAmount="0" compartment="CCO__45__CYTOPLASM" boundaryCondition="false">
      <annotation xmlns:fbml="http://arep.med.harvard.edu/fbml">
         <fbml:gene id="MGA_0291" name="MGA_0291"/>
      </annotation>
  </species>
  <species id="MGA_0644__45__MONOMER" name="glycerol kinase GlpK: "  initialAmount="0" compartment="CCO__45__CYTOPLASM" boundaryCondition="false">
      <annotation xmlns:fbml="http://arep.med.harvard.edu/fbml">
         <fbml:gene id="MGA_0644" name="MGA_0644"/>
      </annotation>
  </species>
  <species id="MGA_0502__45__MONOMER" name="Thymidine kinase: "  initialAmount="0" compartment="CCO__45__CYTOPLASM" boundaryCondition="false">
      <annotation xmlns:fbml="http://arep.med.harvard.edu/fbml">
         <fbml:gene id="MGA_0502" name="MGA_0502"/>
      </annotation>
  </species>
  <species id="MGA_1054N__45__MONOMER" name="Dephospho-CoA kinase: "  initialAmount="0" compartment="CCO__45__CYTOPLASM" boundaryCondition="false">
      <annotation xmlns:fbml="http://arep.med.harvard.edu/fbml">
         <fbml:gene id="MGA_1054N" name="MGA_1054N"/>
      </annotation>
  </species>
  <species id="MGA_0106__45__MONOMER" name="uridine kinase: "  initialAmount="0" compartment="CCO__45__CYTOPLASM" boundaryCondition="false">
      <annotation xmlns:fbml="http://arep.med.harvard.edu/fbml">
         <fbml:gene id="MGA_0106" name="MGA_0106"/>
      </annotation>
  </species>
  <species id="MGA_0931__45__MONOMER" name="putative choline kinase: "  initialAmount="0" compartment="CCO__45__CYTOPLASM" boundaryCondition="false">
      <annotation xmlns:fbml="http://arep.med.harvard.edu/fbml">
         <fbml:gene id="MGA_0931" name="MGA_0931"/>
      </annotation>
  </species>
  <species id="MGA_0157__45__MONOMER" name="6-phosphofructokinase: "  initialAmount="0" compartment="CCO__45__CYTOPLASM" boundaryCondition="false">
      <annotation xmlns:fbml="http://arep.med.harvard.edu/fbml">
         <fbml:gene id="MGA_0157" name="MGA_0157"/>
      </annotation>
  </species>
  <species id="MGA_0508__45__MONOMER" name="PTS system fructose-specific enzyme EIIABC component: "  initialAmount="0" compartment="CCO__45__CYTOPLASM" boundaryCondition="false">
      <annotation xmlns:fbml="http://arep.med.harvard.edu/fbml">
         <fbml:gene id="MGA_0508" name="MGA_0508"/>
      </annotation>
  </species>
  <species id="MGA_0855__45__MONOMER" name="PTS system glucose-specific IIABC component: "  initialAmount="0" compartment="CCO__45__CYTOPLASM" boundaryCondition="false">
      <annotation xmlns:fbml="http://arep.med.harvard.edu/fbml">
         <fbml:gene id="MGA_0855" name="MGA_0855"/>
      </annotation>
  </species>
  <species id="MGA_0635__45__MONOMER" name="diphosphocytidyl-2C-methyl-D-erythritol 2-phosphate synthase: "  initialAmount="0" compartment="CCO__45__CYTOPLASM" boundaryCondition="false">
      <annotation xmlns:fbml="http://arep.med.harvard.edu/fbml">
         <fbml:gene id="MGA_0635" name="MGA_0635"/>
      </annotation>
  </species>
  <species id="MGA_0175__45__MONOMER" name="Deoxynucleoside kinase: "  initialAmount="0" compartment="CCO__45__CYTOPLASM" boundaryCondition="false">
      <annotation xmlns:fbml="http://arep.med.harvard.edu/fbml">
         <fbml:gene id="MGA_0175" name="MGA_0175"/>
      </annotation>
  </species>
  <species id="MGA_0174__45__MONOMER" name="Deoxynucleoside kinase: "  initialAmount="0" compartment="CCO__45__CYTOPLASM" boundaryCondition="false">
      <annotation xmlns:fbml="http://arep.med.harvard.edu/fbml">
         <fbml:gene id="MGA_0174" name="MGA_0174"/>
      </annotation>
  </species>
  <species id="MONOMER97N__45__1269" name="Fructose-1-phosphate kinase: "  initialAmount="0" compartment="CCO__45__CYTOPLASM" boundaryCondition="false">
  </species>
  <species id="MONOMER97N__45__539" name="Asparate aminotransferase: "  initialAmount="0" compartment="CCO__45__CYTOPLASM" boundaryCondition="false">
  </species>
  <species id="MGA_0128__45__MONOMER" name="S-adenosylmethionine synthetase: "  initialAmount="0" compartment="CCO__45__CYTOPLASM" boundaryCondition="false">
      <annotation xmlns:fbml="http://arep.med.harvard.edu/fbml">
         <fbml:gene id="MGA_0128" name="MGA_0128"/>
      </annotation>
  </species>
  <species id="MGA_0914__45__MONOMER" name="tRNA delta(2)-isopentenylpyrophosphate transferase: "  initialAmount="0" compartment="CCO__45__CYTOPLASM" boundaryCondition="false">
      <annotation xmlns:fbml="http://arep.med.harvard.edu/fbml">
         <fbml:gene id="MGA_0914" name="MGA_0914"/>
      </annotation>
  </species>
  <species id="MONOMER97N__45__546" name="uridine phosphorylase: "  initialAmount="0" compartment="CCO__45__CYTOPLASM" boundaryCondition="false">
  </species>
  <species id="MGA_1159__45__MONOMER" name="Uracil phosphoribosyltransferase: "  initialAmount="0" compartment="CCO__45__CYTOPLASM" boundaryCondition="false">
      <annotation xmlns:fbml="http://arep.med.harvard.edu/fbml">
         <fbml:gene id="MGA_1159" name="MGA_1159"/>
      </annotation>
  </species>
  <species id="MGA_0428__45__MONOMER" name="putative nicotinate phosphoribosyltransferase: "  initialAmount="0" compartment="CCO__45__CYTOPLASM" boundaryCondition="false">
      <annotation xmlns:fbml="http://arep.med.harvard.edu/fbml">
         <fbml:gene id="MGA_0428" name="MGA_0428"/>
      </annotation>
  </species>
  <species id="MGA_0658__45__MONOMER" name="Hypoxanthine-guanine phosphoribosyltransferase Hpt: "  initialAmount="0" compartment="CCO__45__CYTOPLASM" boundaryCondition="false">
      <annotation xmlns:fbml="http://arep.med.harvard.edu/fbml">
         <fbml:gene id="MGA_0658" name="MGA_0658"/>
      </annotation>
  </species>
  <species id="MONOMER97N__45__556" name="deoxyuridine phosphorylase: "  initialAmount="0" compartment="CCO__45__CYTOPLASM" boundaryCondition="false">
  </species>
  <species id="MGA_0955__45__MONOMER" name="Adenine phosphoribosyltransferase: "  initialAmount="0" compartment="CCO__45__CYTOPLASM" boundaryCondition="false">
      <annotation xmlns:fbml="http://arep.med.harvard.edu/fbml">
         <fbml:gene id="MGA_0955" name="MGA_0955"/>
      </annotation>
  </species>
  <species id="MGA_1265__45__MONOMER" name="putative maltose phosphorylase: "  initialAmount="0" compartment="CCO__45__CYTOPLASM" boundaryCondition="false">
      <annotation xmlns:fbml="http://arep.med.harvard.edu/fbml">
         <fbml:gene id="MGA_1265" name="MGA_1265"/>
      </annotation>
  </species>
  <species id="MGA_1315__45__MONOMER" name="conserved hypothetical protein: "  initialAmount="0" compartment="CCO__45__CYTOPLASM" boundaryCondition="false">
      <annotation xmlns:fbml="http://arep.med.harvard.edu/fbml">
         <fbml:gene id="MGA_1315" name="MGA_1315"/>
      </annotation>
  </species>
  <species id="MONOMER97N__45__294" name="Malate Synthase: "  initialAmount="0" compartment="CCO__45__CYTOPLASM" boundaryCondition="false">
  </species>
  <species id="MONOMER97N__45__9" name="HMG-CoA Synthase: "  initialAmount="0" compartment="CCO__45__CYTOPLASM" boundaryCondition="false">
  </species>
  <species id="MGA_0432__45__MONOMER" name="Phosphate acetyltransferase: "  initialAmount="0" compartment="CCO__45__CYTOPLASM" boundaryCondition="false">
      <annotation xmlns:fbml="http://arep.med.harvard.edu/fbml">
         <fbml:gene id="MGA_0432" name="MGA_0432"/>
      </annotation>
  </species>
  <species id="MGA_0162__45__MONOMER" name="Dihydrolipoamide acetyltransferase (E2) component of pyruvate dehydrogenase complex: "  initialAmount="0" compartment="CCO__45__CYTOPLASM" boundaryCondition="false">
      <annotation xmlns:fbml="http://arep.med.harvard.edu/fbml">
         <fbml:gene id="MGA_0162" name="MGA_0162"/>
      </annotation>
  </species>
  <species id="MGA_0039__45__MONOMER" name="1-acyl-sn-glycerol-3-phosphate acyltransferase: "  initialAmount="0" compartment="CCO__45__CYTOPLASM" boundaryCondition="false">
      <annotation xmlns:fbml="http://arep.med.harvard.edu/fbml">
         <fbml:gene id="MGA_0039" name="MGA_0039"/>
      </annotation>
  </species>
  <species id="MGA_1267__45__MONOMER" name="1-deoxy-D-xylulose-5-phosphate synthase: "  initialAmount="0" compartment="CCO__45__CYTOPLASM" boundaryCondition="false">
      <annotation xmlns:fbml="http://arep.med.harvard.edu/fbml">
         <fbml:gene id="MGA_1267" name="MGA_1267"/>
      </annotation>
  </species>
  <species id="MGA_0342__45__MONOMER" name="transketolase: "  initialAmount="0" compartment="CCO__45__CYTOPLASM" boundaryCondition="false">
      <annotation xmlns:fbml="http://arep.med.harvard.edu/fbml">
         <fbml:gene id="MGA_0342" name="MGA_0342"/>
      </annotation>
  </species>
  <species id="MGA_0666__45__MONOMER" name="transketolase: "  initialAmount="0" compartment="CCO__45__CYTOPLASM" boundaryCondition="false">
      <annotation xmlns:fbml="http://arep.med.harvard.edu/fbml">
         <fbml:gene id="MGA_0666" name="MGA_0666"/>
      </annotation>
  </species>
  <species id="MGA_0846__45__MONOMER" name="methionyl-tRNA formyltransferase: "  initialAmount="0" compartment="CCO__45__CYTOPLASM" boundaryCondition="false">
      <annotation xmlns:fbml="http://arep.med.harvard.edu/fbml">
         <fbml:gene id="MGA_0846" name="MGA_0846"/>
      </annotation>
  </species>
  <species id="MGA_1194__45__MONOMER" name="tRNA (guanine-N(7)-)-methyltransferase: "  initialAmount="0" compartment="CCO__45__CYTOPLASM" boundaryCondition="false">
      <annotation xmlns:fbml="http://arep.med.harvard.edu/fbml">
         <fbml:gene id="MGA_1194" name="MGA_1194"/>
      </annotation>
  </species>
  <species id="MGA_0439__45__MONOMER" name="tRNA (guanine-N(1)-)-methyltransferase: "  initialAmount="0" compartment="CCO__45__CYTOPLASM" boundaryCondition="false">
      <annotation xmlns:fbml="http://arep.med.harvard.edu/fbml">
         <fbml:gene id="MGA_0439" name="MGA_0439"/>
      </annotation>
  </species>
  <species id="MGA_0699__45__MONOMER" name="Thymidylate synthase: "  initialAmount="0" compartment="CCO__45__CYTOPLASM" boundaryCondition="false">
      <annotation xmlns:fbml="http://arep.med.harvard.edu/fbml">
         <fbml:gene id="MGA_0699" name="MGA_0699"/>
      </annotation>
  </species>
  <species id="MGA_0571__45__MONOMER" name="Peptide methionine sulfoxide reductase msrA: "  initialAmount="0" compartment="CCO__45__CYTOPLASM" boundaryCondition="false">
      <annotation xmlns:fbml="http://arep.med.harvard.edu/fbml">
         <fbml:gene id="MGA_0571" name="MGA_0571"/>
      </annotation>
  </species>
  <species id="MGA_0149__45__MONOMER" name="Peptide methionine sulfoxide reductase B msrB: "  initialAmount="0" compartment="CCO__45__CYTOPLASM" boundaryCondition="false">
      <annotation xmlns:fbml="http://arep.med.harvard.edu/fbml">
         <fbml:gene id="MGA_0149" name="MGA_0149"/>
      </annotation>
  </species>
  <species id="MGA_0124__45__MONOMER" name="thioredoxin reductase: "  initialAmount="0" compartment="CCO__45__CYTOPLASM" boundaryCondition="false">
      <annotation xmlns:fbml="http://arep.med.harvard.edu/fbml">
         <fbml:gene id="MGA_0124" name="MGA_0124"/>
      </annotation>
  </species>
  <species id="MGA_1221__45__MONOMER" name="Thioredoxin reductase: "  initialAmount="0" compartment="CCO__45__CYTOPLASM" boundaryCondition="false">
      <annotation xmlns:fbml="http://arep.med.harvard.edu/fbml">
         <fbml:gene id="MGA_1221" name="MGA_1221"/>
      </annotation>
  </species>
  <species id="MGA_0243__45__MONOMER" name="FMN-dependent NADH-azoreductase: "  initialAmount="0" compartment="CCO__45__CYTOPLASM" boundaryCondition="false">
      <annotation xmlns:fbml="http://arep.med.harvard.edu/fbml">
         <fbml:gene id="MGA_0243" name="MGA_0243"/>
      </annotation>
  </species>
  <species id="MGA_0701__45__MONOMER" name="Bifunctional protein including dihydrofolate reductase and deoxycytidylate deaminase family domains: "  initialAmount="0" compartment="CCO__45__CYTOPLASM" boundaryCondition="false">
      <annotation xmlns:fbml="http://arep.med.harvard.edu/fbml">
         <fbml:gene id="MGA_0701" name="MGA_0701"/>
      </annotation>
  </species>
  <species id="MGA_0596__45__MONOMER" name="Bifunctional protein folD [Includes: Methylenetetrahydrofolate dehydrogenase (EC 1.5.1.5); Methenyltetrahydrofolate cyclohydrolase (EC 3.5.4.9)]: "  initialAmount="0" compartment="CCO__45__CYTOPLASM" boundaryCondition="false">
      <annotation xmlns:fbml="http://arep.med.harvard.edu/fbml">
         <fbml:gene id="MGA_0596" name="MGA_0596"/>
      </annotation>
  </species>
  <species id="MGA_0165__45__MONOMER" name="Pyruvate dehydrogenase E1 component alpha subunit: "  initialAmount="0" compartment="CCO__45__CYTOPLASM" boundaryCondition="false">
      <annotation xmlns:fbml="http://arep.med.harvard.edu/fbml">
         <fbml:gene id="MGA_0165" name="MGA_0165"/>
      </annotation>
  </species>
  <species id="MGA_0164__45__MONOMER" name="Pyruvate dehydrogenase E1 component beta subunit: "  initialAmount="0" compartment="CCO__45__CYTOPLASM" boundaryCondition="false">
      <annotation xmlns:fbml="http://arep.med.harvard.edu/fbml">
         <fbml:gene id="MGA_0164" name="MGA_0164"/>
      </annotation>
  </species>
  <species id="MGA_0330__45__MONOMER" name="glyceraldehyde 3-P dehydrogenase fragment: "  initialAmount="0" compartment="CCO__45__CYTOPLASM" boundaryCondition="false">
      <annotation xmlns:fbml="http://arep.med.harvard.edu/fbml">
         <fbml:gene id="MGA_0330" name="MGA_0330"/>
      </annotation>
  </species>
  <species id="MGA_1184__45__MONOMER" name="DegV-like protein: "  initialAmount="0" compartment="CCO__45__CYTOPLASM" boundaryCondition="false">
      <annotation xmlns:fbml="http://arep.med.harvard.edu/fbml">
         <fbml:gene id="MGA_1184" name="MGA_1184"/>
      </annotation>
  </species>
  <species id="MGA_0590__45__MONOMER" name="aldehyde dehydrogenase: "  initialAmount="0" compartment="CCO__45__CYTOPLASM" boundaryCondition="false">
      <annotation xmlns:fbml="http://arep.med.harvard.edu/fbml">
         <fbml:gene id="MGA_0590" name="MGA_0590"/>
      </annotation>
  </species>
  <species id="MGA_0860__45__MONOMER" name="glyceraldehyde-3-phosphate dehydrogenase (NADP): "  initialAmount="0" compartment="CCO__45__CYTOPLASM" boundaryCondition="false">
      <annotation xmlns:fbml="http://arep.med.harvard.edu/fbml">
         <fbml:gene id="MGA_0860" name="MGA_0860"/>
      </annotation>
  </species>
  <species id="MGA_1156__45__MONOMER" name="4-hydroxy-3-methylbut-2-en-1-yl diphosphate synthase: "  initialAmount="0" compartment="CCO__45__CYTOPLASM" boundaryCondition="false">
      <annotation xmlns:fbml="http://arep.med.harvard.edu/fbml">
         <fbml:gene id="MGA_1156" name="MGA_1156"/>
      </annotation>
  </species>
  <species id="MGA_0695__45__MONOMER" name="Ribonucleotide-diphosphate reductase subunit alpha: "  initialAmount="0" compartment="CCO__45__CYTOPLASM" boundaryCondition="false">
      <annotation xmlns:fbml="http://arep.med.harvard.edu/fbml">
         <fbml:gene id="MGA_0695" name="MGA_0695"/>
      </annotation>
  </species>
  <species id="MGA_0698__45__MONOMER" name="Ribonucleoside-diphosphate reductase subunit beta: "  initialAmount="0" compartment="CCO__45__CYTOPLASM" boundaryCondition="false">
      <annotation xmlns:fbml="http://arep.med.harvard.edu/fbml">
         <fbml:gene id="MGA_0698" name="MGA_0698"/>
      </annotation>
  </species>
  <species id="MGA_0646__45__MONOMER" name="glycerol 3-P oxidase: "  initialAmount="0" compartment="CCO__45__CYTOPLASM" boundaryCondition="false">
      <annotation xmlns:fbml="http://arep.med.harvard.edu/fbml">
         <fbml:gene id="MGA_0646" name="MGA_0646"/>
      </annotation>
  </species>
  <species id="MGA_0008__45__MONOMER" name="conserved hypothetical membrane protein: "  initialAmount="0" compartment="CCO__45__CYTOPLASM" boundaryCondition="false">
      <annotation xmlns:fbml="http://arep.med.harvard.edu/fbml">
         <fbml:gene id="MGA_0008" name="MGA_0008"/>
      </annotation>
  </species>
  <species id="MGA_0746__45__MONOMER" name="L-lactate dehydrogenase: "  initialAmount="0" compartment="CCO__45__CYTOPLASM" boundaryCondition="false">
      <annotation xmlns:fbml="http://arep.med.harvard.edu/fbml">
         <fbml:gene id="MGA_0746" name="MGA_0746"/>
      </annotation>
  </species>
  <species id="MGA_1133__45__MONOMER" name="Glycerol-3-phosphate dehydrogenase [NAD(P)+]: "  initialAmount="0" compartment="CCO__45__CYTOPLASM" boundaryCondition="false">
      <annotation xmlns:fbml="http://arep.med.harvard.edu/fbml">
         <fbml:gene id="MGA_1133" name="MGA_1133"/>
      </annotation>
  </species>
  <species id="MGA_0787__45__MONOMER" name="1-deoxy-D-xylulose 5-phosphate reductoisomerase: "  initialAmount="0" compartment="CCO__45__CYTOPLASM" boundaryCondition="false">
      <annotation xmlns:fbml="http://arep.med.harvard.edu/fbml">
         <fbml:gene id="MGA_0787" name="MGA_0787"/>
      </annotation>
  </species>
  <species id="MONOMER97N__45__281" name="HMG-CoA Reductase: "  initialAmount="0" compartment="CCO__45__CYTOPLASM" boundaryCondition="false">
  </species>
  <species id="MGA_0362__45__MONOMER" name="Thymidine phosphorylase: "  initialAmount="0" compartment="CCO__45__CYTOPLASM" boundaryCondition="false">
      <annotation xmlns:fbml="http://arep.med.harvard.edu/fbml">
         <fbml:gene id="MGA_0362" name="MGA_0362"/>
      </annotation>
  </species>
  <species id="MGA_0594__45__MONOMER" name="Glutamyl-tRNA synthetase (Glutamate--tRNA ligase) (GluRS): "  initialAmount="0" compartment="CCO__45__CYTOPLASM" boundaryCondition="false">
      <annotation xmlns:fbml="http://arep.med.harvard.edu/fbml">
         <fbml:gene id="MGA_0594" name="MGA_0594"/>
      </annotation>
  </species>
  <species id="MGA_1146__45__MONOMER" name="Serine hydroxymethyltransferase: "  initialAmount="0" compartment="CCO__45__CYTOPLASM" boundaryCondition="false">
      <annotation xmlns:fbml="http://arep.med.harvard.edu/fbml">
         <fbml:gene id="MGA_1146" name="MGA_1146"/>
      </annotation>
  </species>
  <species id="MGA_0161__45__MONOMER" name="Dihydrolipoamide dehydrogenase (E3) component of pyruvate dehydrogenase complex: "  initialAmount="0" compartment="CCO__45__CYTOPLASM" boundaryCondition="false">
      <annotation xmlns:fbml="http://arep.med.harvard.edu/fbml">
         <fbml:gene id="MGA_0161" name="MGA_0161"/>
      </annotation>
  </species>
  <species id="MGA_0364__45__MONOMER" name="Purine nucleoside phosphorylase deoD-type: "  initialAmount="0" compartment="CCO__45__CYTOPLASM" boundaryCondition="false">
      <annotation xmlns:fbml="http://arep.med.harvard.edu/fbml">
         <fbml:gene id="MGA_0364" name="MGA_0364"/>
      </annotation>
  </species>
<species id="MALTOSE_CCO__45__EXTRACELLULAR" name="maltose: C12H22O11" initialAmount="0" compartment="CCO__45__EXTRACELLULAR" boundaryCondition="false"/>  
<species id="MANNITOL_CCO__45__EXTRACELLULAR" name="D-mannitol: C6H14O6"  initialAmount="0" compartment="CCO__45__EXTRACELLULAR" boundaryCondition="false"/>
  <species id="MANNITOL__45__1P_CCO__45__CYTOSOL" name="mannitol-1-phosphate: C6H15O9P"  initialAmount="0" compartment="CCO__45__CYTOSOL" boundaryCondition="false"/>
  <species id="Sugar_CCO__45__EXTRACELLULAR" name="a sugar: "  initialAmount="0" compartment="CCO__45__EXTRACELLULAR" boundaryCondition="false"/>
  <species id="Sugar_CCO__45__CYTOSOL" name="a sugar: "  initialAmount="0" compartment="CCO__45__CYTOSOL" boundaryCondition="false"/>
  <species id="PUTRESCINE_CCO__45__EXTRACELLULAR" name="putrescine: C4H12N2"  initialAmount="0" compartment="CCO__45__EXTRACELLULAR" boundaryCondition="false"/>
  <species id="PUTRESCINE_CCO__45__CYTOSOL" name="putrescine: C4H12N2"  initialAmount="0" compartment="CCO__45__CYTOSOL" boundaryCondition="false"/>
  <species id="GLYCEROL__45__3P_CCO__45__EXTRACELLULAR" name="sn-glycerol-3-phosphate: C3H9O6P"  initialAmount="0" compartment="CCO__45__EXTRACELLULAR" boundaryCondition="false"/>
  <species id="DIPEPTIDES_CCO__45__EXTRACELLULAR" name="a dipeptide: C4H6N2O3R1R2"  initialAmount="0" compartment="CCO__45__EXTRACELLULAR" boundaryCondition="false"/>
  <species id="DIPEPTIDES_CCO__45__CYTOSOL" name="a dipeptide: C4H6N2O3R1R2"  initialAmount="0" compartment="CCO__45__CYTOSOL" boundaryCondition="false"/>
  <species id="OLIGOPEPTIDE_CCO__45__EXTRACELLULAR" name="oligopeptide: "  initialAmount="0" compartment="CCO__45__EXTRACELLULAR" boundaryCondition="false"/>
  <species id="OLIGOPEPTIDE_CCO__45__CYTOSOL" name="oligopeptide: "  initialAmount="0" compartment="CCO__45__CYTOSOL" boundaryCondition="false"/>
  <species id="NI__43__2_CCO__45__EXTRACELLULAR" name="Ni2+: Ni"  initialAmount="0" compartment="CCO__45__EXTRACELLULAR" boundaryCondition="false"/>
  <species id="NI__43__2_CCO__45__CYTOSOL" name="Ni2+: Ni"  initialAmount="0" compartment="CCO__45__CYTOSOL" boundaryCondition="false"/>
  <species id="SPERMIDINE_CCO__45__EXTRACELLULAR" name="spermidine: C7H19N3"  initialAmount="0" compartment="CCO__45__EXTRACELLULAR" boundaryCondition="false"/>
  <species id="SPERMIDINE_CCO__45__CYTOSOL" name="spermidine: C7H19N3"  initialAmount="0" compartment="CCO__45__CYTOSOL" boundaryCondition="false"/>
  <species id="Cations_CCO__45__EXTRACELLULAR" name="a cation: "  initialAmount="0" compartment="CCO__45__EXTRACELLULAR" boundaryCondition="false"/>
  <species id="Cations_CCO__45__CYTOSOL" name="a cation: "  initialAmount="0" compartment="CCO__45__CYTOSOL" boundaryCondition="false"/>
  <species id="Multidrug_CCO__45__EXTRACELLULAR" name="multidrug: "  initialAmount="0" compartment="CCO__45__EXTRACELLULAR" boundaryCondition="false"/>
  <species id="Multidrug_CCO__45__CYTOSOL" name="multidrug: "  initialAmount="0" compartment="CCO__45__CYTOSOL" boundaryCondition="false"/>
  <species id="LIPID_CCO__45__EXTRACELLULAR" name="lipid: "  initialAmount="0" compartment="CCO__45__EXTRACELLULAR" boundaryCondition="false"/>
  <species id="LIPID_CCO__45__CYTOSOL" name="lipid: "  initialAmount="0" compartment="CCO__45__CYTOSOL" boundaryCondition="false"/>
  <species id="GLYCEROL_CCO__45__EXTRACELLULAR" name="glycerol: C3H8O3"  initialAmount="0" compartment="CCO__45__EXTRACELLULAR" boundaryCondition="false"/>
  <species id="GLYCEROL_CCO__45__CYTOSOL" name="glycerol: C3H8O3"  initialAmount="0" compartment="CCO__45__CYTOSOL" boundaryCondition="false"/>
  <species id="Amino__45__Acids__45__20_CCO__45__EXTRACELLULAR" name="a standard alpha amino acid: C2H4NO2R"  initialAmount="0" compartment="CCO__45__EXTRACELLULAR" boundaryCondition="false"/>
  <species id="Amino__45__Acids__45__20_CCO__45__CYTOSOL" name="a standard alpha amino acid: C2H4NO2R"  initialAmount="0" compartment="CCO__45__CYTOSOL" boundaryCondition="false"/>
  <species id="Deoxy__45__Ribonucleosides_CCO__45__EXTRACELLULAR" name="a deoxynucleoside: C5H9O3R"  initialAmount="0" compartment="CCO__45__EXTRACELLULAR" boundaryCondition="false"/>
  <species id="Deoxy__45__Ribonucleosides_CCO__45__CYTOSOL" name="a deoxynucleoside: C5H9O3R"  initialAmount="0" compartment="CCO__45__CYTOSOL" boundaryCondition="false"/>
  <species id="L__45__LACTATE_CCO__45__CYTOSOL" name="L-lactate: C3H6O3"  initialAmount="0" compartment="CCO__45__CYTOSOL" boundaryCondition="false"/>
  <species id="L__45__LACTATE_CCO__45__EXTRACELLULAR" name="L-lactate: C3H6O3"  initialAmount="0" compartment="CCO__45__EXTRACELLULAR" boundaryCondition="false"/>
  <species id="GUANINE_CCO__45__EXTRACELLULAR" name="guanine: C5H5N5O"  initialAmount="0" compartment="CCO__45__EXTRACELLULAR" boundaryCondition="false"/>
  <species id="CPD__45__1142_CCO__45__EXTRACELLULAR" name="salicin: C13H18O7"  initialAmount="0" compartment="CCO__45__EXTRACELLULAR" boundaryCondition="false"/>
  <species id="CPD__45__1181_CCO__45__CYTOSOL" name="salicin-6-phosphate: C13H19O10P"  initialAmount="0" compartment="CCO__45__CYTOSOL" boundaryCondition="false"/>
  <species id="URACIL_CCO__45__EXTRACELLULAR" name="uracil: C4H4N2O2"  initialAmount="0" compartment="CCO__45__EXTRACELLULAR" boundaryCondition="false"/>
  <species id="DATP_CCO__45__EXTRACELLULAR" name="dATP: C10H16N5O12P3"  initialAmount="0" compartment="CCO__45__EXTRACELLULAR" boundaryCondition="false"/>
  <species id="DATP_CCO__45__CYTOSOL" name="dATP: C10H16N5O12P3"  initialAmount="0" compartment="CCO__45__CYTOSOL" boundaryCondition="false"/>
  <species id="PROPIONATE_CCO__45__EXTRACELLULAR" name="propionate: C3H6O2"  initialAmount="0" compartment="CCO__45__EXTRACELLULAR" boundaryCondition="false"/>
  <species id="PROPIONATE_CCO__45__CYTOSOL" name="propionate: C3H6O2"  initialAmount="0" compartment="CCO__45__CYTOSOL" boundaryCondition="false"/>
  <species id="CA__43__2_CCO__45__EXTRACELLULAR" name="Ca2+: Ca"  initialAmount="0" compartment="CCO__45__EXTRACELLULAR" boundaryCondition="false"/>
  <species id="CA__43__2_CCO__45__CYTOSOL" name="Ca2+: Ca"  initialAmount="0" compartment="CCO__45__CYTOSOL" boundaryCondition="false"/>
  <species id="SULFATE_CCO__45__EXTRACELLULAR" name="sulfate: O4S"  initialAmount="0" compartment="CCO__45__EXTRACELLULAR" boundaryCondition="false"/>
  <species id="SULFATE_CCO__45__CYTOSOL" name="sulfate: O4S"  initialAmount="0" compartment="CCO__45__CYTOSOL" boundaryCondition="false"/>
  <species id="GTP_CCO__45__EXTRACELLULAR" name="GTP: C10H16N5O14P3"  initialAmount="0" compartment="CCO__45__EXTRACELLULAR" boundaryCondition="false"/>
  <species id="PYRIDOXAL_CCO__45__EXTRACELLULAR" name="pyridoxal: C8H9NO3"  initialAmount="0" compartment="CCO__45__EXTRACELLULAR" boundaryCondition="false"/>
  <species id="PYRIDOXAL_CCO__45__CYTOSOL" name="pyridoxal: C8H9NO3"  initialAmount="0" compartment="CCO__45__CYTOSOL" boundaryCondition="false"/>
  <species id="NIACINE_CCO__45__EXTRACELLULAR" name="nicotinate: C6H5NO2"  initialAmount="0" compartment="CCO__45__EXTRACELLULAR" boundaryCondition="false"/>
  <species id="TYR_CCO__45__EXTRACELLULAR" name="L-tyrosine: C9H11NO3"  initialAmount="0" compartment="CCO__45__EXTRACELLULAR" boundaryCondition="false"/>
  <species id="TYR_CCO__45__CYTOSOL" name="L-tyrosine: C9H11NO3"  initialAmount="0" compartment="CCO__45__CYTOSOL" boundaryCondition="false"/>
  <species id="VAL_CCO__45__EXTRACELLULAR" name="L-valine: C5H11NO2"  initialAmount="0" compartment="CCO__45__EXTRACELLULAR" boundaryCondition="false"/>
  <species id="VAL_CCO__45__CYTOSOL" name="L-valine: C5H11NO2"  initialAmount="0" compartment="CCO__45__CYTOSOL" boundaryCondition="false"/>
  <species id="TRP_CCO__45__EXTRACELLULAR" name="L-tryptophan: C11H12N2O2"  initialAmount="0" compartment="CCO__45__EXTRACELLULAR" boundaryCondition="false"/>
  <species id="TRP_CCO__45__CYTOSOL" name="L-tryptophan: C11H12N2O2"  initialAmount="0" compartment="CCO__45__CYTOSOL" boundaryCondition="false"/>
  <species id="SER_CCO__45__EXTRACELLULAR" name="L-serine: C3H7NO3"  initialAmount="0" compartment="CCO__45__EXTRACELLULAR" boundaryCondition="false"/>
  <species id="SER_CCO__45__CYTOSOL" name="L-serine: C3H7NO3"  initialAmount="0" compartment="CCO__45__CYTOSOL" boundaryCondition="false"/>
  <species id="PRO_CCO__45__EXTRACELLULAR" name="L-proline: C5H9NO2"  initialAmount="0" compartment="CCO__45__EXTRACELLULAR" boundaryCondition="false"/>
  <species id="PRO_CCO__45__CYTOSOL" name="L-proline: C5H9NO2"  initialAmount="0" compartment="CCO__45__CYTOSOL" boundaryCondition="false"/>
  <species id="PHE_CCO__45__EXTRACELLULAR" name="L-phenylalanine: C9H11NO2"  initialAmount="0" compartment="CCO__45__EXTRACELLULAR" boundaryCondition="false"/>
  <species id="PHE_CCO__45__CYTOSOL" name="L-phenylalanine: C9H11NO2"  initialAmount="0" compartment="CCO__45__CYTOSOL" boundaryCondition="false"/>
  <species id="MET_CCO__45__EXTRACELLULAR" name="L-methionine: C5H11NO2S"  initialAmount="0" compartment="CCO__45__EXTRACELLULAR" boundaryCondition="false"/>
   <species id="LYS_CCO__45__EXTRACELLULAR" name="L-lysine: C6H14N2O2"  initialAmount="0" compartment="CCO__45__EXTRACELLULAR" boundaryCondition="false"/>
  <species id="LYS_CCO__45__CYTOSOL" name="L-lysine: C6H14N2O2"  initialAmount="0" compartment="CCO__45__CYTOSOL" boundaryCondition="false"/>
  <species id="LEU_CCO__45__EXTRACELLULAR" name="L-leucine: C6H13NO2"  initialAmount="0" compartment="CCO__45__EXTRACELLULAR" boundaryCondition="false"/>
  <species id="LEU_CCO__45__CYTOSOL" name="L-leucine: C6H13NO2"  initialAmount="0" compartment="CCO__45__CYTOSOL" boundaryCondition="false"/>
  <species id="ILE_CCO__45__EXTRACELLULAR" name="L-isoleucine: C6H13NO2"  initialAmount="0" compartment="CCO__45__EXTRACELLULAR" boundaryCondition="false"/>
  <species id="ILE_CCO__45__CYTOSOL" name="L-isoleucine: C6H13NO2"  initialAmount="0" compartment="CCO__45__CYTOSOL" boundaryCondition="false"/>
  <species id="HIS_CCO__45__EXTRACELLULAR" name="L-histidine: C6H9N3O2"  initialAmount="0" compartment="CCO__45__EXTRACELLULAR" boundaryCondition="false"/>
  <species id="HIS_CCO__45__CYTOSOL" name="L-histidine: C6H9N3O2"  initialAmount="0" compartment="CCO__45__CYTOSOL" boundaryCondition="false"/>
  <species id="GLT_CCO__45__EXTRACELLULAR" name="L-glutamate: C5H9NO4"  initialAmount="0" compartment="CCO__45__EXTRACELLULAR" boundaryCondition="false"/>
  <species id="ASN_CCO__45__EXTRACELLULAR" name="L-asparagine: C4H8N2O3"  initialAmount="0" compartment="CCO__45__EXTRACELLULAR" boundaryCondition="false"/>
  <species id="ASN_CCO__45__CYTOSOL" name="L-asparagine: C4H8N2O3"  initialAmount="0" compartment="CCO__45__CYTOSOL" boundaryCondition="false"/>
  <species id="ARG_CCO__45__EXTRACELLULAR" name="L-arginine: C6H14N4O2"  initialAmount="0" compartment="CCO__45__EXTRACELLULAR" boundaryCondition="false"/>
  <species id="ARG_CCO__45__CYTOSOL" name="L-arginine: C6H14N4O2"  initialAmount="0" compartment="CCO__45__CYTOSOL" boundaryCondition="false"/>
  <species id="THYMIDINE_CCO__45__EXTRACELLULAR" name="thymidine: C10H14N2O5"  initialAmount="0" compartment="CCO__45__EXTRACELLULAR" boundaryCondition="false"/>
  <species id="THYMIDINE_CCO__45__CYTOSOL" name="thymidine: C10H14N2O5"  initialAmount="0" compartment="CCO__45__CYTOSOL" boundaryCondition="false"/>
  <species id="DIHYDROFOLATE_CCO__45__EXTRACELLULAR" name="7,8-dihydrofolate: C19H22N7O6"  initialAmount="0" compartment="CCO__45__EXTRACELLULAR" boundaryCondition="false"/>
  <species id="ZN__43__2_CCO__45__EXTRACELLULAR" name="Zn2+: Zn"  initialAmount="0" compartment="CCO__45__EXTRACELLULAR" boundaryCondition="false"/>
  <species id="ZN__43__2_CCO__45__CYTOSOL" name="Zn2+: Zn"  initialAmount="0" compartment="CCO__45__CYTOSOL" boundaryCondition="false"/>
  <species id="FRU_CCO__45__EXTRACELLULAR" name="D-fructose: C6H12O6"  initialAmount="0" compartment="CCO__45__EXTRACELLULAR" boundaryCondition="false"/>
  <species id="FRU1P_CCO__45__CYTOSOL" name="fructose-1-phosphate: C6H13O9P"  initialAmount="0" compartment="CCO__45__CYTOSOL" boundaryCondition="false"/>
  <species id="AMMONIUM_CCO__45__EXTRACELLULAR" name="NH4+: H4N"  initialAmount="0" compartment="CCO__45__EXTRACELLULAR" boundaryCondition="false"/>
  <species id="AMMONIUM_CCO__45__CYTOSOL" name="NH4+: H4N"  initialAmount="0" compartment="CCO__45__CYTOSOL" boundaryCondition="false"/>
  <species id="THIAMINE_CCO__45__EXTRACELLULAR" name="thiamin: C12H17N4OS"  initialAmount="0" compartment="CCO__45__EXTRACELLULAR" boundaryCondition="false"/>
  <species id="THIAMINE_CCO__45__CYTOSOL" name="thiamin: C12H17N4OS"  initialAmount="0" compartment="CCO__45__CYTOSOL" boundaryCondition="false"/>
  <species id="CO__45__A_CCO__45__EXTRACELLULAR" name="coenzyme A: C21H36N7O16P3S"  initialAmount="0" compartment="CCO__45__EXTRACELLULAR" boundaryCondition="false"/>
   <species id="MANNOSE_CCO__45__EXTRACELLULAR" name="D-mannose: C6H12O6"  initialAmount="0" compartment="CCO__45__EXTRACELLULAR" boundaryCondition="false"/>
  <species id="MANNOSE__45__6P_CCO__45__CYTOSOL" name="D-mannose-6-phosphate: C6H13O9P"  initialAmount="0" compartment="CCO__45__CYTOSOL" boundaryCondition="false"/>
  <species id="CYTOSINE_CCO__45__EXTRACELLULAR" name="cytosine: C4H5N3O"  initialAmount="0" compartment="CCO__45__EXTRACELLULAR" boundaryCondition="false"/>
  <species id="CYTOSINE_CCO__45__CYTOSOL" name="cytosine: C4H5N3O"  initialAmount="0" compartment="CCO__45__CYTOSOL" boundaryCondition="false"/>
  <species id="ACET_CCO__45__CYTOSOL" name="acetate: C2H3O2"  initialAmount="0" compartment="CCO__45__CYTOSOL" boundaryCondition="false"/>
  <species id="ACET_CCO__45__EXTRACELLULAR" name="acetate: C2H3O2"  initialAmount="0" compartment="CCO__45__EXTRACELLULAR" boundaryCondition="false"/>
  <species id="_2__45__KETOGLUTARATE_CCO__45__EXTRACELLULAR" name="2-ketoglutarate: C5H6O5"  initialAmount="0" compartment="CCO__45__EXTRACELLULAR" boundaryCondition="false"/>
  <species id="ADENINE_CCO__45__EXTRACELLULAR" name="adenine: C5H5N5"  initialAmount="0" compartment="CCO__45__EXTRACELLULAR" boundaryCondition="false"/>
  <species id="DGTP_CCO__45__EXTRACELLULAR" name="dGTP: C10H16N5O13P3"  initialAmount="0" compartment="CCO__45__EXTRACELLULAR" boundaryCondition="false"/>
  <species id="DGTP_CCO__45__CYTOSOL" name="dGTP: C10H16N5O13P3"  initialAmount="0" compartment="CCO__45__CYTOSOL" boundaryCondition="false"/>
  <species id="CO__43__2_CCO__45__EXTRACELLULAR" name="Co2+: Co"  initialAmount="0" compartment="CCO__45__EXTRACELLULAR" boundaryCondition="false"/>
  <species id="CO__43__2_CCO__45__CYTOSOL" name="Co2+: Co"  initialAmount="0" compartment="CCO__45__CYTOSOL" boundaryCondition="false"/>
  <species id="ACYL__45__COA_CCO__45__EXTRACELLULAR" name="an acyl-CoA: C22H35N7O17RP3S"  initialAmount="0" compartment="CCO__45__EXTRACELLULAR" boundaryCondition="false"/>
  <species id="ACYL__45__COA_CCO__45__CYTOSOL" name="an acyl-CoA: C22H35N7O17RP3S"  initialAmount="0" compartment="CCO__45__CYTOSOL" boundaryCondition="false"/>
  <species id="THYMINE_CCO__45__EXTRACELLULAR" name="thymine: C5H6N2O2"  initialAmount="0" compartment="CCO__45__EXTRACELLULAR" boundaryCondition="false"/>
  <species id="THYMINE_CCO__45__CYTOSOL" name="thymine: C5H6N2O2"  initialAmount="0" compartment="CCO__45__CYTOSOL" boundaryCondition="false"/>
  <species id="FE__43__3_CCO__45__EXTRACELLULAR" name="Fe3+: Fe"  initialAmount="0" compartment="CCO__45__EXTRACELLULAR" boundaryCondition="false"/>
  <species id="FE__43__3_CCO__45__CYTOSOL" name="Fe3+: Fe"  initialAmount="0" compartment="CCO__45__CYTOSOL" boundaryCondition="false"/>
  <species id="FE__43__2_CCO__45__EXTRACELLULAR" name="Fe2+: Fe"  initialAmount="0" compartment="CCO__45__EXTRACELLULAR" boundaryCondition="false"/>
  <species id="FE__43__2_CCO__45__CYTOSOL" name="Fe2+: Fe"  initialAmount="0" compartment="CCO__45__CYTOSOL" boundaryCondition="false"/>
  <species id="RIBOFLAVIN_CCO__45__EXTRACELLULAR" name="riboflavin: C17H20N4O6"  initialAmount="0" compartment="CCO__45__EXTRACELLULAR" boundaryCondition="false"/>
  <species id="PROTON_CCO__45__EXTRACELLULAR" name="H+: H"  initialAmount="0" compartment="CCO__45__EXTRACELLULAR" boundaryCondition="false"/>
  <species id="PROTON_CCO__45__CYTOSOL" name="H+: H"  initialAmount="0" compartment="CCO__45__CYTOSOL" boundaryCondition="false"/>
  <species id="K__43___CCO__45__EXTRACELLULAR" name="K+: K"  initialAmount="0" compartment="CCO__45__EXTRACELLULAR" boundaryCondition="false"/>
  <species id="K__43___CCO__45__CYTOSOL" name="K+: K"  initialAmount="0" compartment="CCO__45__CYTOSOL" boundaryCondition="false"/>
  <species id="CHOLINE_CCO__45__EXTRACELLULAR" name="choline: C5H14NO"  initialAmount="0" compartment="CCO__45__EXTRACELLULAR" boundaryCondition="false"/>
  <species id="NA__43___CCO__45__EXTRACELLULAR" name="Na+: Na"  initialAmount="0" compartment="CCO__45__EXTRACELLULAR" boundaryCondition="false"/>
  <species id="CHOLINE_CCO__45__CYTOSOL" name="choline: C5H14NO"  initialAmount="0" compartment="CCO__45__CYTOSOL" boundaryCondition="false"/>
  <species id="NA__43___CCO__45__CYTOSOL" name="Na+: Na"  initialAmount="0" compartment="CCO__45__CYTOSOL" boundaryCondition="false"/>
  <species id="CU__43__2_CCO__45__EXTRACELLULAR" name="Cu2+: Cu"  initialAmount="0" compartment="CCO__45__EXTRACELLULAR" boundaryCondition="false"/>
  <species id="CU__43__2_CCO__45__CYTOSOL" name="Cu2+: Cu"  initialAmount="0" compartment="CCO__45__CYTOSOL" boundaryCondition="false"/>
  <species id="MN__43__2_CCO__45__EXTRACELLULAR" name="Mn2+: Mn"  initialAmount="0" compartment="CCO__45__EXTRACELLULAR" boundaryCondition="false"/>
  <species id="MN__43__2_CCO__45__CYTOSOL" name="Mn2+: Mn"  initialAmount="0" compartment="CCO__45__CYTOSOL" boundaryCondition="false"/>
  <species id="CPD__45__3_CCO__45__EXTRACELLULAR" name="molybdate: O4Mo"  initialAmount="0" compartment="CCO__45__EXTRACELLULAR" boundaryCondition="false"/>
  <species id="CPD__45__3_CCO__45__CYTOSOL" name="molybdate: O4Mo"  initialAmount="0" compartment="CCO__45__CYTOSOL" boundaryCondition="false"/>
  <species id="Pi_CCO__45__EXTRACELLULAR" name="phosphate: O4P"  initialAmount="0" compartment="CCO__45__EXTRACELLULAR" boundaryCondition="false"/>
  <species id="MG__43__2_CCO__45__EXTRACELLULAR" name="Mg2+: Mg"  initialAmount="0" compartment="CCO__45__EXTRACELLULAR" boundaryCondition="false"/>
  <species id="MG__43__2_CCO__45__CYTOSOL" name="Mg2+: Mg"  initialAmount="0" compartment="CCO__45__CYTOSOL" boundaryCondition="false"/>
  <species id="Fatty__45__Acids_CCO__45__EXTRACELLULAR" name="a fatty acid: C4H7O2R"  initialAmount="0" compartment="CCO__45__EXTRACELLULAR" boundaryCondition="false"/>
  <species id="Fatty__45__Acids_CCO__45__CYTOSOL" name="a fatty acid: C4H7O2R"  initialAmount="0" compartment="CCO__45__CYTOSOL" boundaryCondition="false"/>
  <species id="Triacylglycerols_CCO__45__EXTRACELLULAR" name="a triacylglycerol: C6H5O6R1R2R3"  initialAmount="0" compartment="CCO__45__EXTRACELLULAR" boundaryCondition="false"/>
  <species id="Triacylglycerols_CCO__45__CYTOSOL" name="a triacylglycerol: C6H5O6R1R2R3"  initialAmount="0" compartment="CCO__45__CYTOSOL" boundaryCondition="false"/>
  <species id="CHOLESTEROL_CCO__45__EXTRACELLULAR" name="cholesterol: C27H46O"  initialAmount="0" compartment="CCO__45__EXTRACELLULAR" boundaryCondition="false"/>
  <species id="CHOLESTEROL_CCO__45__CYTOSOL" name="cholesterol: C27H46O"  initialAmount="0" compartment="CCO__45__CYTOSOL" boundaryCondition="false"/>
  <species id="Cholesterol__45__esters_CCO__45__EXTRACELLULAR" name="a cholesterol ester: C28H45O2R"  initialAmount="0" compartment="CCO__45__EXTRACELLULAR" boundaryCondition="false"/>
  <species id="Cholesterol__45__esters_CCO__45__CYTOSOL" name="a cholesterol ester: C28H45O2R"  initialAmount="0" compartment="CCO__45__CYTOSOL" boundaryCondition="false"/>
  <species id="L__45__PHOSPHATIDATE_CCO__45__EXTRACELLULAR" name="a 1,2-diacylglycerol-3-phosphate: C5H7O8R1R2P"  initialAmount="0" compartment="CCO__45__EXTRACELLULAR" boundaryCondition="false"/>
  <species id="L__45__PHOSPHATIDATE_CCO__45__CYTOSOL" name="a 1,2-diacylglycerol-3-phosphate: C5H7O8R1R2P"  initialAmount="0" compartment="CCO__45__CYTOSOL" boundaryCondition="false"/>
  <species id="Ceramides_CCO__45__EXTRACELLULAR" name="a ceramide: "  initialAmount="0" compartment="CCO__45__EXTRACELLULAR" boundaryCondition="false"/>
  <species id="PHOSPHATIDYLCHOLINE_CCO__45__EXTRACELLULAR" name="a phosphatidylcholine: C10H19NO8R2R1P"  initialAmount="0" compartment="CCO__45__EXTRACELLULAR" boundaryCondition="false"/>
  <species id="PHOSPHATIDYLCHOLINE_CCO__45__CYTOSOL" name="a phosphatidylcholine: C10H19NO8R2R1P"  initialAmount="0" compartment="CCO__45__CYTOSOL" boundaryCondition="false"/>
  <species id="Sphingomyelins_CCO__45__EXTRACELLULAR" name="a sphingomyelin: C24H49N2O6R1P"  initialAmount="0" compartment="CCO__45__EXTRACELLULAR" boundaryCondition="false"/>
  <species id="L__45__1__45__PHOSPHATIDYL__45__GLYCEROL_CCO__45__EXTRACELLULAR" name="an L-1-phosphatidyl-glycerol: C8H13O10R12P"  initialAmount="0" compartment="CCO__45__EXTRACELLULAR" boundaryCondition="false"/>
  <species id="L__45__1__45__PHOSPHATIDYL__45__GLYCEROL_CCO__45__CYTOSOL" name="an L-1-phosphatidyl-glycerol: C8H13O10R12P"  initialAmount="0" compartment="CCO__45__CYTOSOL" boundaryCondition="false"/>
  <species id="GLC_CCO__45__EXTRACELLULAR" name="beta-D-glucose: C6H12O6"  initialAmount="0" compartment="CCO__45__EXTRACELLULAR" boundaryCondition="false"/>
  <species id="AMP_CCO__45__EXTRACELLULAR" name="AMP: C10H14N5O7P"  initialAmount="0" compartment="CCO__45__EXTRACELLULAR" boundaryCondition="false"/>
  <species id="CMP_CCO__45__EXTRACELLULAR" name="CMP: C9H14N3O8P"  initialAmount="0" compartment="CCO__45__EXTRACELLULAR" boundaryCondition="false"/>
  <species id="UMP_CCO__45__EXTRACELLULAR" name="UMP: C9H13N2O9P"  initialAmount="0" compartment="CCO__45__EXTRACELLULAR" boundaryCondition="false"/>
  <species id="UMP_CCO__45__CYTOSOL" name="UMP: C9H13N2O9P"  initialAmount="0" compartment="CCO__45__CYTOSOL" boundaryCondition="false"/>
  <species id="GMP_CCO__45__EXTRACELLULAR" name="GMP: C10H14N5O8P"  initialAmount="0" compartment="CCO__45__EXTRACELLULAR" boundaryCondition="false"/>
    <species id="MGA_0085__45__MONOMER" name="Trk system potassium uptake proteinTrkA: "  initialAmount="0" compartment="CCO__45__CYTOPLASM" boundaryCondition="false">
      <annotation xmlns:fbml="http://arep.med.harvard.edu/fbml">
         <fbml:gene id="MGA_0085" name="MGA_0085"/>
      </annotation>
  </species>
  <species id="MGA_0694__45__MONOMER" name="Phosphate transport system protein PhoU: "  initialAmount="0" compartment="CCO__45__CYTOPLASM" boundaryCondition="false">
      <annotation xmlns:fbml="http://arep.med.harvard.edu/fbml">
         <fbml:gene id="MGA_0694" name="MGA_0694"/>
      </annotation>
  </species>
  <species id="MGA_1283__45__MONOMER" name="PTS system mannitol-specific (MtlA)-like IIB domain protein: "  initialAmount="0" compartment="CCO__45__CYTOPLASM" boundaryCondition="false">
      <annotation xmlns:fbml="http://arep.med.harvard.edu/fbml">
         <fbml:gene id="MGA_1283" name="MGA_1283"/>
      </annotation>
  </species>
  <species id="MGA_0289__45__MONOMER" name="putative PTS system glucose-specific enzyme IIB PtsG: "  initialAmount="0" compartment="CCO__45__CYTOPLASM" boundaryCondition="false">
      <annotation xmlns:fbml="http://arep.med.harvard.edu/fbml">
         <fbml:gene id="MGA_0289" name="MGA_0289"/>
      </annotation>
  </species>
  <species id="CPLX7TV__45__12" name="cplx7tv-12: "  initialAmount="0" compartment="CCO__45__CYTOPLASM" boundaryCondition="false">
      <annotation xmlns:fbml="http://arep.med.harvard.edu/fbml">
         <fbml:gene id="MGA_1078" name="MGA_1078"/>
         <fbml:gene id="MGA_1077" name="MGA_1077"/>
         <fbml:gene id="MGA_1076" name="MGA_1076"/>
      </annotation>
  </species>
  <species id="CPLX7TV__45__3920" name="cplx7tv-3920: "  initialAmount="0" compartment="CCO__45__CYTOPLASM" boundaryCondition="false">
      <annotation xmlns:fbml="http://arep.med.harvard.edu/fbml">
         <fbml:gene id="MGA_0689" name="MGA_0689"/>
         <fbml:gene id="MGA_0687" name="MGA_0687"/>
      </annotation>
  </species>
  <species id="MGA_0682__45__MONOMER" name="ABC-type sn-glycerol-3-phosphate transport system permease protein ugpE: "  initialAmount="0" compartment="CCO__45__CYTOPLASM" boundaryCondition="false">
      <annotation xmlns:fbml="http://arep.med.harvard.edu/fbml">
         <fbml:gene id="MGA_0682" name="MGA_0682"/>
      </annotation>
  </species>
  <species id="CPLX7TV__45__3922" name="cplx7tv-3922: "  initialAmount="0" compartment="CCO__45__CYTOPLASM" boundaryCondition="false">
      <annotation xmlns:fbml="http://arep.med.harvard.edu/fbml">
         <fbml:gene id="MGA_0680" name="MGA_0680"/>
         <fbml:gene id="MGA_0677" name="MGA_0677"/>
      </annotation>
  </species>
  <species id="MGA_0237__45__MONOMER" name="putative ABC-type oligopeptide transport solute binding protein OppA: "  initialAmount="0" compartment="CCO__45__CYTOPLASM" boundaryCondition="false">
      <annotation xmlns:fbml="http://arep.med.harvard.edu/fbml">
         <fbml:gene id="MGA_0237" name="MGA_0237"/>
      </annotation>
  </species>
  <species id="MGA_0224__45__MONOMER" name="ABC-type dipeptide/oligopeptide/nickel transport system permease protein (DppB/OppB) fragment: "  initialAmount="0" compartment="CCO__45__CYTOPLASM" boundaryCondition="false">
      <annotation xmlns:fbml="http://arep.med.harvard.edu/fbml">
         <fbml:gene id="MGA_0224" name="MGA_0224"/>
      </annotation>
  </species>
  <species id="CPLX7TV__45__3926" name="cplx7tv-3926: "  initialAmount="0" compartment="CCO__45__CYTOPLASM" boundaryCondition="false">
      <annotation xmlns:fbml="http://arep.med.harvard.edu/fbml">
         <fbml:gene id="MGA_0223" name="MGA_0223"/>
         <fbml:gene id="MGA_0221" name="MGA_0221"/>
         <fbml:gene id="MGA_0220" name="MGA_0220"/>
         <fbml:gene id="MGA_0218" name="MGA_0218"/>
      </annotation>
  </species>
  <species id="CPLX7TV__45__3924" name="cplx7tv-3924: "  initialAmount="0" compartment="CCO__45__CYTOPLASM" boundaryCondition="false">
      <annotation xmlns:fbml="http://arep.med.harvard.edu/fbml">
         <fbml:gene id="MGA_0235" name="MGA_0235"/>
         <fbml:gene id="MGA_0234" name="MGA_0234"/>
         <fbml:gene id="MGA_0232" name="MGA_0232"/>
         <fbml:gene id="MGA_0230" name="MGA_0230"/>
      </annotation>
  </species>
  <species id="MGA_0131__45__MONOMER" name="putative ABC-type spermidine/putrescine-binding periplasmic transport protein potD: "  initialAmount="0" compartment="CCO__45__CYTOPLASM" boundaryCondition="false">
      <annotation xmlns:fbml="http://arep.med.harvard.edu/fbml">
         <fbml:gene id="MGA_0131" name="MGA_0131"/>
      </annotation>
  </species>
  <species id="CPLX7TV__45__3928" name="cplx7tv-3928: "  initialAmount="0" compartment="CCO__45__CYTOPLASM" boundaryCondition="false">
      <annotation xmlns:fbml="http://arep.med.harvard.edu/fbml">
         <fbml:gene id="MGA_0134" name="MGA_0134"/>
         <fbml:gene id="MGA_0132" name="MGA_0132"/>
      </annotation>
  </species>
  <species id="MGA_0806__45__MONOMER" name="ABC-type multidrug-like transport system ATP-binding protein: "  initialAmount="0" compartment="CCO__45__CYTOPLASM" boundaryCondition="false">
      <annotation xmlns:fbml="http://arep.med.harvard.edu/fbml">
         <fbml:gene id="MGA_0806" name="MGA_0806"/>
      </annotation>
  </species>
  <species id="MGA_1287__45__MONOMER" name="ABC-type multidrug transport system permease/ATP-binding protein: "  initialAmount="0" compartment="CCO__45__CYTOPLASM" boundaryCondition="false">
      <annotation xmlns:fbml="http://arep.med.harvard.edu/fbml">
         <fbml:gene id="MGA_1287" name="MGA_1287"/>
      </annotation>
  </species>
  <species id="CPLX7TV__45__14" name="cplx7tv-14: "  initialAmount="0" compartment="CCO__45__CYTOPLASM" boundaryCondition="false">
      <annotation xmlns:fbml="http://arep.med.harvard.edu/fbml">
         <fbml:gene id="MGA_1140" name="MGA_1140"/>
         <fbml:gene id="MGA_1138" name="MGA_1138"/>
      </annotation>
  </species>
  <species id="MGA_0625A__45__MONOMER" name="ABC-type multidrug/protein/lipid (MdlB-like) transport system component fragment: "  initialAmount="0" compartment="CCO__45__CYTOPLASM" boundaryCondition="false">
      <annotation xmlns:fbml="http://arep.med.harvard.edu/fbml">
         <fbml:gene id="MGA_0625A" name="MGA_0625A"/>
      </annotation>
  </species>
  <species id="MGA_0626__45__MONOMER" name="ABC-type multidrug/protein/lipid (MdlB-like) transport system component: "  initialAmount="0" compartment="CCO__45__CYTOPLASM" boundaryCondition="false">
      <annotation xmlns:fbml="http://arep.med.harvard.edu/fbml">
         <fbml:gene id="MGA_0626" name="MGA_0626"/>
      </annotation>
  </species>
  <species id="MGA_0641__45__MONOMER" name="glycerol uptake facilitator protein GlpF: "  initialAmount="0" compartment="CCO__45__CYTOPLASM" boundaryCondition="false">
      <annotation xmlns:fbml="http://arep.med.harvard.edu/fbml">
         <fbml:gene id="MGA_0641" name="MGA_0641"/>
      </annotation>
  </species>
  <species id="MONOMER7TV__45__10" name="Lactate Transport Manually added: "  initialAmount="0" compartment="CCO__45__CYTOPLASM" boundaryCondition="false">
      <annotation xmlns:fbml="http://arep.med.harvard.edu/fbml">
         <fbml:gene id="G7TV__45__11" name="G7TV-11"/>
      </annotation>
  </species>
  <species id="MONOMER7TV__45__84" name="Hypoth guanine transporter manually added: "  initialAmount="0" compartment="CCO__45__CYTOPLASM" boundaryCondition="false">
      <annotation xmlns:fbml="http://arep.med.harvard.edu/fbml">
         <fbml:gene id="G7TV__45__85" name="G7TV-85"/>
      </annotation>
  </species>
  <species id="MONOMER7TV__45__9" name="Hypoth Salicin Transporter: "  initialAmount="0" compartment="CCO__45__CYTOPLASM" boundaryCondition="false">
  </species>
  <species id="MONOMER7TV__45__78" name="Hypoth Uracil Transporter: "  initialAmount="0" compartment="CCO__45__CYTOPLASM" boundaryCondition="false">
  </species>
  <species id="MONOMER7TV__45__8" name="Hypoth dATP Transporter: "  initialAmount="0" compartment="CCO__45__CYTOPLASM" boundaryCondition="false">
  </species>
  <species id="MONOMER7TV__45__66" name="Hypoth Propionate Transporter: "  initialAmount="0" compartment="CCO__45__CYTOPLASM" boundaryCondition="false">
  </species>
  <species id="MONOMER7TV__45__64" name="manually added sulfate proton symporter: "  initialAmount="0" compartment="CCO__45__CYTOPLASM" boundaryCondition="false">
      <annotation xmlns:fbml="http://arep.med.harvard.edu/fbml">
         <fbml:gene id="G7TV__45__65" name="G7TV-65"/>
      </annotation>
  </species>
  <species id="MONOMER7TV__45__61" name="Hypoth GTP Transporter: "  initialAmount="0" compartment="CCO__45__CYTOPLASM" boundaryCondition="false">
  </species>
  <species id="MONOMER7TV__45__57" name="manually added pyridoxal transporter: "  initialAmount="0" compartment="CCO__45__CYTOPLASM" boundaryCondition="false">
      <annotation xmlns:fbml="http://arep.med.harvard.edu/fbml">
         <fbml:gene id="G7TV__45__58" name="G7TV-58"/>
      </annotation>
  </species>
  <species id="MONOMER7TV__45__54" name="Hypoth Nicotinate Transporter: "  initialAmount="0" compartment="CCO__45__CYTOPLASM" boundaryCondition="false">
  </species>
  <species id="MGA_1188__45__MONOMER" name="Amino acid permease: "  initialAmount="0" compartment="CCO__45__CYTOPLASM" boundaryCondition="false">
      <annotation xmlns:fbml="http://arep.med.harvard.edu/fbml">
         <fbml:gene id="MGA_1188" name="MGA_1188"/>
      </annotation>
  </species>
  <species id="MGA_0963__45__MONOMER" name="putative amino acid permease: "  initialAmount="0" compartment="CCO__45__CYTOPLASM" boundaryCondition="false">
      <annotation xmlns:fbml="http://arep.med.harvard.edu/fbml">
         <fbml:gene id="MGA_0963" name="MGA_0963"/>
      </annotation>
  </species>
  <species id="MGA_0287__45__MONOMER" name="Amino acid permease: "  initialAmount="0" compartment="CCO__45__CYTOPLASM" boundaryCondition="false">
      <annotation xmlns:fbml="http://arep.med.harvard.edu/fbml">
         <fbml:gene id="MGA_0287" name="MGA_0287"/>
      </annotation>
  </species>
  <species id="MONOMER7TV__45__98" name="deoxynucleoside transporter manually added: "  initialAmount="0" compartment="CCO__45__CYTOPLASM" boundaryCondition="false">
      <annotation xmlns:fbml="http://arep.med.harvard.edu/fbml">
         <fbml:gene id="G7TV__45__99" name="G7TV-99"/>
      </annotation>
  </species>
  <species id="MONOMER7TV__45__29" name="Hypoth Thymidine Transporter: "  initialAmount="0" compartment="CCO__45__CYTOPLASM" boundaryCondition="false">
  </species>
  <species id="MONOMER7TV__45__28" name="Hypoth folate Transporter: "  initialAmount="0" compartment="CCO__45__CYTOPLASM" boundaryCondition="false">
  </species>
  <species id="MONOMER7TV__45__26" name="Hypoth Fructose PEP Transporter: "  initialAmount="0" compartment="CCO__45__CYTOPLASM" boundaryCondition="false">
  </species>
  <species id="MONOMER7TV__45__24" name="Hypoth Ammonia Transporter: "  initialAmount="0" compartment="CCO__45__CYTOPLASM" boundaryCondition="false">
  </species>
  <species id="MONOMER7TV__45__23" name="Hypoth Thiamine Transporter: "  initialAmount="0" compartment="CCO__45__CYTOPLASM" boundaryCondition="false">
  </species>
  <species id="MONOMER7TV__45__3" name="Hypoth Coenzyme a Transporter: "  initialAmount="0" compartment="CCO__45__CYTOPLASM" boundaryCondition="false">
  </species>
  <species id="MONOMER7TV__45__20" name="Hypoth Mannose PEP Transporter: "  initialAmount="0" compartment="CCO__45__CYTOPLASM" boundaryCondition="false">
  </species>
  <species id="MONOMER7TV__45__19" name="Hypoth Cytosine Transporter: "  initialAmount="0" compartment="CCO__45__CYTOPLASM" boundaryCondition="false">
  </species>
  <species id="MONOMER7TV__45__0" name="Hypoth Acetate Transporter: "  initialAmount="0" compartment="CCO__45__CYTOPLASM" boundaryCondition="false">
  </species>
  <species id="MONOMER7TV__45__6" name="Hypoth 2-oxogluatarate Transporter: "  initialAmount="0" compartment="CCO__45__CYTOPLASM" boundaryCondition="false">
  </species>
  <species id="MONOMER7TV__45__18" name="Hypoth Adenine Transporter: "  initialAmount="0" compartment="CCO__45__CYTOPLASM" boundaryCondition="false">
  </species>
  <species id="MONOMER7TV__45__14" name="Hypoth dGTP Transporter: "  initialAmount="0" compartment="CCO__45__CYTOPLASM" boundaryCondition="false">
  </species>
  <species id="CPLX7TV__45__10" name="hypoh cobalt transporter: "  initialAmount="0" compartment="CCO__45__CYTOPLASM" boundaryCondition="false">
      <annotation xmlns:fbml="http://arep.med.harvard.edu/fbml">
         <fbml:gene id="MGA_0353" name="MGA_0353"/>
         <fbml:gene id="MGA_0351" name="MGA_0351"/>
      </annotation>
  </species>
  <species id="MONOMER7TV__45__12" name="Hypoth acyl Coenzyme a Transporter: "  initialAmount="0" compartment="CCO__45__CYTOPLASM" boundaryCondition="false">
  </species>
  <species id="MONOMER7TV__45__110" name="thymine transporter manually added: "  initialAmount="0" compartment="CCO__45__CYTOPLASM" boundaryCondition="false">
      <annotation xmlns:fbml="http://arep.med.harvard.edu/fbml">
         <fbml:gene id="G7TV__45__111" name="G7TV-111"/>
      </annotation>
  </species>
  <species id="MONOMER7TV__45__1" name="Hypoth Riboflavin Transporter: "  initialAmount="0" compartment="CCO__45__CYTOPLASM" boundaryCondition="false">
  </species>
  <species id="MGA_0171__45__MONOMER" name="Cation transport protein: "  initialAmount="0" compartment="CCO__45__CYTOPLASM" boundaryCondition="false">
      <annotation xmlns:fbml="http://arep.med.harvard.edu/fbml">
         <fbml:gene id="MGA_0171" name="MGA_0171"/>
      </annotation>
  </species>
  <species id="MONOMER7TV__45__185" name="manually added choline transporter: "  initialAmount="0" compartment="CCO__45__CYTOPLASM" boundaryCondition="false">
      <annotation xmlns:fbml="http://arep.med.harvard.edu/fbml">
         <fbml:gene id="G7TV__45__186" name="G7TV-186"/>
      </annotation>
  </species>
  <species id="MGA_0135__45__MONOMER" name="ABC-type spermidine/putrescine import ATP-binding protein potA: "  initialAmount="0" compartment="CCO__45__CYTOPLASM" boundaryCondition="false">
      <annotation xmlns:fbml="http://arep.med.harvard.edu/fbml">
         <fbml:gene id="MGA_0135" name="MGA_0135"/>
      </annotation>
  </species>
  <species id="MONOMER7TV__45__43" name="molybdate-transporting atpase manually added: "  initialAmount="0" compartment="CCO__45__CYTOPLASM" boundaryCondition="false">
      <annotation xmlns:fbml="http://arep.med.harvard.edu/fbml">
         <fbml:gene id="G7TV__45__44" name="G7TV-44"/>
      </annotation>
  </species>
  <species id="MGA_0693__45__MONOMER" name="ABC-type phosphate transport system ATP-binding protein pstB: "  initialAmount="0" compartment="CCO__45__CYTOPLASM" boundaryCondition="false">
      <annotation xmlns:fbml="http://arep.med.harvard.edu/fbml">
         <fbml:gene id="MGA_0693" name="MGA_0693"/>
      </annotation>
  </species>
  <species id="MGA_1061__45__MONOMER" name="cation-transporting P-type ATPase: "  initialAmount="0" compartment="CCO__45__CYTOPLASM" boundaryCondition="false">
      <annotation xmlns:fbml="http://arep.med.harvard.edu/fbml">
         <fbml:gene id="MGA_1061" name="MGA_1061"/>
      </annotation>
  </species>
  <species id="MGA_0491__45__MONOMER" name="F0F1 ATP synthase subunit beta: "  initialAmount="0" compartment="CCO__45__CYTOPLASM" boundaryCondition="false">
      <annotation xmlns:fbml="http://arep.med.harvard.edu/fbml">
         <fbml:gene id="MGA_0491" name="MGA_0491"/>
      </annotation>
  </species>
  <species id="MGA_0488__45__MONOMER" name="F0F1 ATP synthase subunit alpha: "  initialAmount="0" compartment="CCO__45__CYTOPLASM" boundaryCondition="false">
      <annotation xmlns:fbml="http://arep.med.harvard.edu/fbml">
         <fbml:gene id="MGA_0488" name="MGA_0488"/>
      </annotation>
  </species>
  <species id="MGA_1179__45__MONOMER" name="ATP synthase F1 epsilon chain: "  initialAmount="0" compartment="CCO__45__CYTOPLASM" boundaryCondition="false">
      <annotation xmlns:fbml="http://arep.med.harvard.edu/fbml">
         <fbml:gene id="MGA_1179" name="MGA_1179"/>
      </annotation>
  </species>
  <species id="MGA_1177__45__MONOMER" name="ATP synthase F1 subunit beta: "  initialAmount="0" compartment="CCO__45__CYTOPLASM" boundaryCondition="false">
      <annotation xmlns:fbml="http://arep.med.harvard.edu/fbml">
         <fbml:gene id="MGA_1177" name="MGA_1177"/>
      </annotation>
  </species>
  <species id="MGA_1174__45__MONOMER" name="ATP synthase F1 gamma chain: "  initialAmount="0" compartment="CCO__45__CYTOPLASM" boundaryCondition="false">
      <annotation xmlns:fbml="http://arep.med.harvard.edu/fbml">
         <fbml:gene id="MGA_1174" name="MGA_1174"/>
      </annotation>
  </species>
  <species id="MGA_1172__45__MONOMER" name="ATP synthase F1 subunit alpha: "  initialAmount="0" compartment="CCO__45__CYTOPLASM" boundaryCondition="false">
      <annotation xmlns:fbml="http://arep.med.harvard.edu/fbml">
         <fbml:gene id="MGA_1172" name="MGA_1172"/>
      </annotation>
  </species>
  <species id="MGA_1170__45__MONOMER" name="ATP synthase F1 delta chain: "  initialAmount="0" compartment="CCO__45__CYTOPLASM" boundaryCondition="false">
      <annotation xmlns:fbml="http://arep.med.harvard.edu/fbml">
         <fbml:gene id="MGA_1170" name="MGA_1170"/>
      </annotation>
  </species>
  <species id="MGA_1167__45__MONOMER" name="ATP synthase C chain: "  initialAmount="0" compartment="CCO__45__CYTOPLASM" boundaryCondition="false">
      <annotation xmlns:fbml="http://arep.med.harvard.edu/fbml">
         <fbml:gene id="MGA_1167" name="MGA_1167"/>
      </annotation>
  </species>
  <species id="MGA_1164__45__MONOMER" name="ATP synthase F0 a chain: "  initialAmount="0" compartment="CCO__45__CYTOPLASM" boundaryCondition="false">
      <annotation xmlns:fbml="http://arep.med.harvard.edu/fbml">
         <fbml:gene id="MGA_1164" name="MGA_1164"/>
      </annotation>
  </species>
  <species id="MGA_1168__45__MONOMER" name="ATP synthase B chain: "  initialAmount="0" compartment="CCO__45__CYTOPLASM" boundaryCondition="false">
      <annotation xmlns:fbml="http://arep.med.harvard.edu/fbml">
         <fbml:gene id="MGA_1168" name="MGA_1168"/>
      </annotation>
  </species>
</listOfSpecies>
<listOfReactions>
<reaction id="FHLMULTI__45__RXN" name="FHLMULTI-RXN" reversible="false">
   <listOfReactants>
      <speciesReference species="NAD_CCO__45__CYTOSOL" stoichiometry="1"/>
      <speciesReference species="FORMATE_CCO__45__CYTOSOL" stoichiometry="1"/>
   </listOfReactants>
   <listOfProducts>
      <speciesReference species="CARBON__45__DIOXIDE_CCO__45__CYTOSOL" stoichiometry="1"/>
      <speciesReference species="NADH_CCO__45__CYTOSOL" stoichiometry="1"/>
   </listOfProducts>
</reaction>
<reaction id="_6__46__2__46__1__46__3__45__RXN" name="6.2.1.3-RXN" reversible="true">
   <listOfReactants>
      <speciesReference species="Fatty__45__Acids_CCO__45__CYTOSOL" stoichiometry="1"/>
      <speciesReference species="CO__45__A_CCO__45__CYTOSOL" stoichiometry="1"/>
      <speciesReference species="ATP_CCO__45__CYTOSOL" stoichiometry="1"/>
   </listOfReactants>
   <listOfProducts>
      <speciesReference species="Fatty__45__Acyl__45__CoA_CCO__45__CYTOSOL" stoichiometry="1"/>
      <speciesReference species="PPI_CCO__45__CYTOSOL" stoichiometry="1"/>
      <speciesReference species="AMP_CCO__45__CYTOSOL" stoichiometry="1"/>
   </listOfProducts>
</reaction>
<reaction id="_2__46__3__46__1__46__15__45__RXN" name="2.3.1.15-RXN" reversible="false"> 
<listOfReactants>    
<speciesReference species="GLYCEROL__45__3P_CCO__45__CYTOSOL" stoichiometry="1"/>  
<speciesReference species="Fatty__45__Acyl__45__CoA_CCO__45__CYTOSOL" stoichiometry="1"/>  
</listOfReactants>    
<listOfProducts>    
<speciesReference species="ACYL__45__SN__45__GLYCEROL__45__3P_CCO__45__CYTOSOL" stoichiometry="1"/>  
<speciesReference species="CO__45__A_CCO__45__CYTOSOL" stoichiometry="1"/>  
</listOfProducts>    
</reaction>
<reaction id="_3__46__6__46__3__46__7__45__RXN" name="3.6.3.7-RXN" reversible="false">
   <listOfReactants>
      <speciesReference species="NA__43___CCO__45__CYTOSOL" stoichiometry="1"/>
      <speciesReference species="ATP_CCO__45__CYTOSOL" stoichiometry="1"/>
      <speciesReference species="WATER_CCO__45__CYTOSOL" stoichiometry="1"/>
   </listOfReactants>
   <listOfProducts>
      <speciesReference species="NA__43___CCO__45__EXTRACELLULAR" stoichiometry="1"/>
      <speciesReference species="Pi_CCO__45__CYTOSOL" stoichiometry="1"/>
      <speciesReference species="ADP_CCO__45__CYTOSOL" stoichiometry="1"/>
   </listOfProducts>
</reaction>
<reaction id="_3__46__6__46__3__46__19__45__RXN" name="3.6.3.19-RXN" reversible="false">
   <listOfReactants>
      <speciesReference species="MALTOSE_CCO__45__EXTRACELLULAR" stoichiometry="1"/>
      <speciesReference species="WATER_CCO__45__CYTOSOL" stoichiometry="1"/>
      <speciesReference species="ATP_CCO__45__CYTOSOL" stoichiometry="1"/>
   </listOfReactants>
   <listOfProducts>
      <speciesReference species="MALTOSE_CCO__45__CYTOSOL" stoichiometry="1"/>
      <speciesReference species="Pi_CCO__45__CYTOSOL" stoichiometry="1"/>
      <speciesReference species="ADP_CCO__45__CYTOSOL" stoichiometry="1"/>
   </listOfProducts>
</reaction>
<reaction id="TRANS__45__RXN7TV__45__8750" name="TRANS-RXN7TV-8750" reversible="false">
   <listOfReactants>
      <speciesReference species="GMP_CCO__45__EXTRACELLULAR" stoichiometry="1"/>
   </listOfReactants>
   <listOfProducts>
      <speciesReference species="GMP_CCO__45__CYTOSOL" stoichiometry="1"/>
   </listOfProducts>
</reaction>
<reaction id="TRANS__45__RXN7TV__45__8749" name="TRANS-RXN7TV-8749" reversible="false">
   <listOfReactants>
      <speciesReference species="UMP_CCO__45__EXTRACELLULAR" stoichiometry="1"/>
   </listOfReactants>
   <listOfProducts>
      <speciesReference species="UMP_CCO__45__CYTOSOL" stoichiometry="1"/>
   </listOfProducts>
</reaction>
<reaction id="TRANS__45__RXN7TV__45__8748" name="TRANS-RXN7TV-8748" reversible="false">
   <listOfReactants>
      <speciesReference species="CMP_CCO__45__EXTRACELLULAR" stoichiometry="1"/>
   </listOfReactants>
   <listOfProducts>
      <speciesReference species="CMP_CCO__45__CYTOSOL" stoichiometry="1"/>
   </listOfProducts>
</reaction>
<reaction id="TRANS__45__RXN7TV__45__8747" name="TRANS-RXN7TV-8747" reversible="false">
   <listOfReactants>
      <speciesReference species="AMP_CCO__45__EXTRACELLULAR" stoichiometry="1"/>
   </listOfReactants>
   <listOfProducts>
      <speciesReference species="AMP_CCO__45__CYTOSOL" stoichiometry="1"/>
   </listOfProducts>
</reaction>
<reaction id="TRANS__45__RXN7TV__45__7128" name="TRANS-RXN7TV-7128" reversible="false">
   <listOfReactants>
      <speciesReference species="GLC_CCO__45__CYTOSOL" stoichiometry="1"/>
   </listOfReactants>
   <listOfProducts>
      <speciesReference species="GLC_CCO__45__EXTRACELLULAR" stoichiometry="1"/>
   </listOfProducts>
</reaction>
<reaction id="TRANS__45__RXN7TV__45__3819" name="TRANS-RXN7TV-3819" reversible="true">
   <listOfReactants>
      <speciesReference species="L__45__1__45__PHOSPHATIDYL__45__GLYCEROL_CCO__45__EXTRACELLULAR" stoichiometry="1"/>
   </listOfReactants>
   <listOfProducts>
      <speciesReference species="L__45__1__45__PHOSPHATIDYL__45__GLYCEROL_CCO__45__CYTOSOL" stoichiometry="1"/>
   </listOfProducts>
</reaction>
<reaction id="TRANS__45__RXN7TV__45__3818" name="TRANS-RXN7TV-3818" reversible="true">
   <listOfReactants>
      <speciesReference species="Sphingomyelins_CCO__45__EXTRACELLULAR" stoichiometry="1"/>
   </listOfReactants>
   <listOfProducts>
      <speciesReference species="Sphingomyelins_CCO__45__CYTOSOL" stoichiometry="1"/>
   </listOfProducts>
</reaction>
<reaction id="TRANS__45__RXN7TV__45__3817" name="TRANS-RXN7TV-3817" reversible="true">
   <listOfReactants>
      <speciesReference species="PHOSPHATIDYLCHOLINE_CCO__45__EXTRACELLULAR" stoichiometry="1"/>
   </listOfReactants>
   <listOfProducts>
      <speciesReference species="PHOSPHATIDYLCHOLINE_CCO__45__CYTOSOL" stoichiometry="1"/>
   </listOfProducts>
</reaction>
<reaction id="TRANS__45__RXN7TV__45__3816" name="TRANS-RXN7TV-3816" reversible="true">
   <listOfReactants>
      <speciesReference species="Ceramides_CCO__45__EXTRACELLULAR" stoichiometry="1"/>
   </listOfReactants>
   <listOfProducts>
      <speciesReference species="Ceramides_CCO__45__CYTOSOL" stoichiometry="1"/>
   </listOfProducts>
</reaction>
<reaction id="TRANS__45__RXN7TV__45__3815" name="TRANS-RXN7TV-3815" reversible="true">
   <listOfReactants>
      <speciesReference species="L__45__PHOSPHATIDATE_CCO__45__EXTRACELLULAR" stoichiometry="1"/>
   </listOfReactants>
   <listOfProducts>
      <speciesReference species="L__45__PHOSPHATIDATE_CCO__45__CYTOSOL" stoichiometry="1"/>
   </listOfProducts>
</reaction>
<reaction id="TRANS__45__RXN7TV__45__3814" name="TRANS-RXN7TV-3814" reversible="true">
   <listOfReactants>
      <speciesReference species="Cholesterol__45__esters_CCO__45__EXTRACELLULAR" stoichiometry="1"/>
   </listOfReactants>
   <listOfProducts>
      <speciesReference species="Cholesterol__45__esters_CCO__45__CYTOSOL" stoichiometry="1"/>
   </listOfProducts>
</reaction>
<reaction id="TRANS__45__RXN7TV__45__3813" name="TRANS-RXN7TV-3813" reversible="true">
   <listOfReactants>
      <speciesReference species="CHOLESTEROL_CCO__45__EXTRACELLULAR" stoichiometry="1"/>
   </listOfReactants>
   <listOfProducts>
      <speciesReference species="CHOLESTEROL_CCO__45__CYTOSOL" stoichiometry="1"/>
   </listOfProducts>
</reaction>
<reaction id="TRANS__45__RXN7TV__45__3812" name="TRANS-RXN7TV-3812" reversible="true">
   <listOfReactants>
      <speciesReference species="Triacylglycerols_CCO__45__EXTRACELLULAR" stoichiometry="1"/>
   </listOfReactants>
   <listOfProducts>
      <speciesReference species="Triacylglycerols_CCO__45__CYTOSOL" stoichiometry="1"/>
   </listOfProducts>
</reaction>
<reaction id="TRANS__45__RXN7TV__45__3811" name="TRANS-RXN7TV-3811" reversible="true">
   <listOfReactants>
      <speciesReference species="Fatty__45__Acids_CCO__45__EXTRACELLULAR" stoichiometry="1"/>
   </listOfReactants>
   <listOfProducts>
      <speciesReference species="Fatty__45__Acids_CCO__45__CYTOSOL" stoichiometry="1"/>
   </listOfProducts>
</reaction>
<reaction id="_3__46__6__46__3__46__2__45__RXN" name="3.6.3.2-RXN" reversible="false">
   <listOfReactants>
      <speciesReference species="MG__43__2_CCO__45__EXTRACELLULAR" stoichiometry="1"/>
      <speciesReference species="WATER_CCO__45__CYTOSOL" stoichiometry="1"/>
      <speciesReference species="ATP_CCO__45__CYTOSOL" stoichiometry="1"/>
   </listOfReactants>
   <listOfProducts>
      <speciesReference species="MG__43__2_CCO__45__CYTOSOL" stoichiometry="1"/>
      <speciesReference species="Pi_CCO__45__CYTOSOL" stoichiometry="1"/>
      <speciesReference species="ADP_CCO__45__CYTOSOL" stoichiometry="1"/>
   </listOfProducts>
   <listOfModifiers>
      <modifierSpeciesReference species="MGA_1061__45__MONOMER"/>
   </listOfModifiers>
</reaction>
<reaction id="_3__46__6__46__3__46__27__45__RXN" name="3.6.3.27-RXN" reversible="false">
   <listOfReactants>
      <speciesReference species="ATP_CCO__45__CYTOSOL" stoichiometry="1"/>
      <speciesReference species="WATER_CCO__45__CYTOSOL" stoichiometry="1"/>
      <speciesReference species="Pi_CCO__45__EXTRACELLULAR" stoichiometry="1"/>
   </listOfReactants>
   <listOfProducts>
      <speciesReference species="ADP_CCO__45__CYTOSOL" stoichiometry="1"/>
      <speciesReference species="Pi_CCO__45__CYTOSOL" stoichiometry="2"/>
   </listOfProducts>
   <listOfModifiers>
      <modifierSpeciesReference species="MGA_0693__45__MONOMER"/>
   </listOfModifiers>
</reaction>
<reaction id="_3__46__6__46__3__46__29__45__RXN" name="3.6.3.29-RXN" reversible="false">
   <listOfReactants>
      <speciesReference species="CPD__45__3_CCO__45__EXTRACELLULAR" stoichiometry="1"/>
      <speciesReference species="WATER_CCO__45__CYTOSOL" stoichiometry="1"/>
      <speciesReference species="ATP_CCO__45__CYTOSOL" stoichiometry="1"/>
   </listOfReactants>
   <listOfProducts>
      <speciesReference species="CPD__45__3_CCO__45__CYTOSOL" stoichiometry="1"/>
      <speciesReference species="Pi_CCO__45__CYTOSOL" stoichiometry="1"/>
      <speciesReference species="ADP_CCO__45__CYTOSOL" stoichiometry="1"/>
   </listOfProducts>
   <listOfModifiers>
      <modifierSpeciesReference species="MONOMER7TV__45__43"/>
   </listOfModifiers>
</reaction>
<reaction id="_3__46__6__46__3__46__35__45__RXN" name="3.6.3.35-RXN" reversible="false">
   <listOfReactants>
      <speciesReference species="MN__43__2_CCO__45__EXTRACELLULAR" stoichiometry="1"/>
      <speciesReference species="WATER_CCO__45__CYTOSOL" stoichiometry="1"/>
      <speciesReference species="ATP_CCO__45__CYTOSOL" stoichiometry="1"/>
   </listOfReactants>
   <listOfProducts>
      <speciesReference species="MN__43__2_CCO__45__CYTOSOL" stoichiometry="1"/>
      <speciesReference species="Pi_CCO__45__CYTOSOL" stoichiometry="1"/>
      <speciesReference species="ADP_CCO__45__CYTOSOL" stoichiometry="1"/>
   </listOfProducts>
   <listOfModifiers>
      <modifierSpeciesReference species="MGA_1061__45__MONOMER"/>
   </listOfModifiers>
</reaction>
<reaction id="_3__46__6__46__3__46__4__45__RXN" name="3.6.3.4-RXN" reversible="false">
   <listOfReactants>
      <speciesReference species="CU__43__2_CCO__45__EXTRACELLULAR" stoichiometry="1"/>
      <speciesReference species="WATER_CCO__45__CYTOSOL" stoichiometry="1"/>
      <speciesReference species="ATP_CCO__45__CYTOSOL" stoichiometry="1"/>
   </listOfReactants>
   <listOfProducts>
      <speciesReference species="CU__43__2_CCO__45__CYTOSOL" stoichiometry="1"/>
      <speciesReference species="Pi_CCO__45__CYTOSOL" stoichiometry="1"/>
      <speciesReference species="ADP_CCO__45__CYTOSOL" stoichiometry="1"/>
   </listOfProducts>
   <listOfModifiers>
      <modifierSpeciesReference species="MGA_1061__45__MONOMER"/>
   </listOfModifiers>
</reaction>
<reaction id="ACH1__45__RXN" name="ACH1-RXN" reversible="false">
   <listOfReactants>
      <speciesReference species="CHOLINE_CCO__45__EXTRACELLULAR" stoichiometry="1"/>
      <speciesReference species="NA__43___CCO__45__EXTRACELLULAR" stoichiometry="1"/>
   </listOfReactants>
   <listOfProducts>
      <speciesReference species="CHOLINE_CCO__45__CYTOSOL" stoichiometry="1"/>
      <speciesReference species="NA__43___CCO__45__CYTOSOL" stoichiometry="1"/>
   </listOfProducts>
   <listOfModifiers>
      <modifierSpeciesReference species="MONOMER7TV__45__185"/>
   </listOfModifiers>
</reaction>
<reaction id="TRANS__45__RXN__45__185" name="TRANS-RXN-185" reversible="false">
   <listOfReactants>
      <speciesReference species="K__43___CCO__45__EXTRACELLULAR" stoichiometry="1"/>
   </listOfReactants>
   <listOfProducts>
      <speciesReference species="K__43___CCO__45__CYTOSOL" stoichiometry="1"/>
   </listOfProducts>
   <listOfModifiers>
      <modifierSpeciesReference species="MGA_0171__45__MONOMER"/>
   </listOfModifiers>
</reaction>
<reaction id="TRANS__45__RXN7TV__45__0" name="TRANS-RXN7TV-0" reversible="false">
   <listOfReactants>
      <speciesReference species="RIBOFLAVIN_CCO__45__EXTRACELLULAR" stoichiometry="1"/>
      <speciesReference species="PROTON_CCO__45__EXTRACELLULAR" stoichiometry="1"/>
   </listOfReactants>
   <listOfProducts>
      <speciesReference species="RIBOFLAVIN_CCO__45__CYTOSOL" stoichiometry="1"/>
      <speciesReference species="PROTON_CCO__45__CYTOSOL" stoichiometry="1"/>
   </listOfProducts>
   <listOfModifiers>
      <modifierSpeciesReference species="MONOMER7TV__45__1"/>
   </listOfModifiers>
</reaction>
<reaction id="TRANS__45__RXN7TV__45__102" name="TRANS-RXN7TV-102" reversible="false">
   <listOfReactants>
      <speciesReference species="FE__43__2_CCO__45__EXTRACELLULAR" stoichiometry="1"/>
   </listOfReactants>
   <listOfProducts>
      <speciesReference species="FE__43__2_CCO__45__CYTOSOL" stoichiometry="1"/>
   </listOfProducts>
   <listOfModifiers>
      <modifierSpeciesReference species="MGA_0171__45__MONOMER"/>
   </listOfModifiers>
</reaction>
<reaction id="TRANS__45__RXN7TV__45__104" name="TRANS-RXN7TV-104" reversible="false">
   <listOfReactants>
      <speciesReference species="FE__43__3_CCO__45__EXTRACELLULAR" stoichiometry="1"/>
   </listOfReactants>
   <listOfProducts>
      <speciesReference species="FE__43__3_CCO__45__CYTOSOL" stoichiometry="1"/>
   </listOfProducts>
   <listOfModifiers>
      <modifierSpeciesReference species="MGA_0171__45__MONOMER"/>
   </listOfModifiers>
</reaction>
<reaction id="TRANS__45__RXN7TV__45__109" name="TRANS-RXN7TV-109" reversible="false">
   <listOfReactants>
      <speciesReference species="THYMINE_CCO__45__EXTRACELLULAR" stoichiometry="1"/>
      <speciesReference species="PROTON_CCO__45__EXTRACELLULAR" stoichiometry="1"/>
   </listOfReactants>
   <listOfProducts>
      <speciesReference species="THYMINE_CCO__45__CYTOSOL" stoichiometry="1"/>
      <speciesReference species="PROTON_CCO__45__CYTOSOL" stoichiometry="1"/>
   </listOfProducts>
   <listOfModifiers>
      <modifierSpeciesReference species="MONOMER7TV__45__110"/>
   </listOfModifiers>
</reaction>
<reaction id="TRANS__45__RXN7TV__45__11" name="TRANS-RXN7TV-11" reversible="false">
   <listOfReactants>
      <speciesReference species="ACYL__45__COA_CCO__45__EXTRACELLULAR" stoichiometry="1"/>
   </listOfReactants>
   <listOfProducts>
      <speciesReference species="ACYL__45__COA_CCO__45__CYTOSOL" stoichiometry="1"/>
   </listOfProducts>
   <listOfModifiers>
      <modifierSpeciesReference species="MONOMER7TV__45__12"/>
   </listOfModifiers>
</reaction>
<reaction id="TRANS__45__RXN7TV__45__12" name="TRANS-RXN7TV-12" reversible="false">
   <listOfReactants>
      <speciesReference species="CO__43__2_CCO__45__EXTRACELLULAR" stoichiometry="1"/>
      <speciesReference species="ATP_CCO__45__CYTOSOL" stoichiometry="1"/>
      <speciesReference species="WATER_CCO__45__CYTOSOL" stoichiometry="1"/>
   </listOfReactants>
   <listOfProducts>
      <speciesReference species="CO__43__2_CCO__45__CYTOSOL" stoichiometry="1"/>
      <speciesReference species="ADP_CCO__45__CYTOSOL" stoichiometry="1"/>
      <speciesReference species="PROTON_CCO__45__CYTOSOL" stoichiometry="1"/>
      <speciesReference species="Pi_CCO__45__CYTOSOL" stoichiometry="1"/>
   </listOfProducts>
   <listOfModifiers>
      <modifierSpeciesReference species="CPLX7TV__45__10"/>
   </listOfModifiers>
</reaction>
<reaction id="TRANS__45__RXN7TV__45__13" name="TRANS-RXN7TV-13" reversible="false">
   <listOfReactants>
      <speciesReference species="DGTP_CCO__45__EXTRACELLULAR" stoichiometry="1"/>
   </listOfReactants>
   <listOfProducts>
      <speciesReference species="DGTP_CCO__45__CYTOSOL" stoichiometry="1"/>
   </listOfProducts>
   <listOfModifiers>
      <modifierSpeciesReference species="MONOMER7TV__45__14"/>
   </listOfModifiers>
</reaction>
<reaction id="TRANS__45__RXN7TV__45__17" name="TRANS-RXN7TV-17" reversible="true">
   <listOfReactants>
      <speciesReference species="ADENINE_CCO__45__EXTRACELLULAR" stoichiometry="1"/>
      <speciesReference species="PROTON_CCO__45__EXTRACELLULAR" stoichiometry="1"/>
   </listOfReactants>
   <listOfProducts>
      <speciesReference species="ADENINE_CCO__45__CYTOSOL" stoichiometry="1"/>
      <speciesReference species="PROTON_CCO__45__CYTOSOL" stoichiometry="1"/>
   </listOfProducts>
   <listOfModifiers>
      <modifierSpeciesReference species="MONOMER7TV__45__18"/>
   </listOfModifiers>
</reaction>
<reaction id="TRANS__45__RXN7TV__45__1717" name="TRANS-RXN7TV-1717" reversible="true">
   <listOfReactants>
      <speciesReference species="_2__45__KETOGLUTARATE_CCO__45__EXTRACELLULAR" stoichiometry="1"/>
      <speciesReference species="PROTON_CCO__45__EXTRACELLULAR" stoichiometry="1"/>
   </listOfReactants>
   <listOfProducts>
      <speciesReference species="_2__45__KETOGLUTARATE_CCO__45__CYTOSOL" stoichiometry="1"/>
      <speciesReference species="PROTON_CCO__45__CYTOSOL" stoichiometry="1"/>
   </listOfProducts>
   <listOfModifiers>
      <modifierSpeciesReference species="MONOMER7TV__45__6"/>
   </listOfModifiers>
</reaction>
<reaction id="TRANS__45__RXN7TV__45__1719" name="TRANS-RXN7TV-1719" reversible="false">
   <listOfReactants>
      <speciesReference species="ACET_CCO__45__CYTOSOL" stoichiometry="1"/>
      <speciesReference species="PROTON_CCO__45__CYTOSOL" stoichiometry="1"/>
   </listOfReactants>
   <listOfProducts>
      <speciesReference species="ACET_CCO__45__EXTRACELLULAR" stoichiometry="1"/>
      <speciesReference species="PROTON_CCO__45__EXTRACELLULAR" stoichiometry="1"/>
   </listOfProducts>
   <listOfModifiers>
      <modifierSpeciesReference species="MONOMER7TV__45__0"/>
   </listOfModifiers>
</reaction>
<reaction id="TRANS__45__RXN7TV__45__18" name="TRANS-RXN7TV-18" reversible="false">
   <listOfReactants>
      <speciesReference species="CYTOSINE_CCO__45__EXTRACELLULAR" stoichiometry="1"/>
      <speciesReference species="PROTON_CCO__45__EXTRACELLULAR" stoichiometry="1"/>
   </listOfReactants>
   <listOfProducts>
      <speciesReference species="CYTOSINE_CCO__45__CYTOSOL" stoichiometry="1"/>
      <speciesReference species="PROTON_CCO__45__CYTOSOL" stoichiometry="1"/>
   </listOfProducts>
   <listOfModifiers>
      <modifierSpeciesReference species="MONOMER7TV__45__19"/>
   </listOfModifiers>
</reaction>
<reaction id="TRANS__45__RXN7TV__45__19" name="TRANS-RXN7TV-19" reversible="false">
   <listOfReactants>
      <speciesReference species="MANNOSE_CCO__45__EXTRACELLULAR" stoichiometry="1"/>
      <speciesReference species="PHOSPHO__45__ENOL__45__PYRUVATE_CCO__45__CYTOSOL" stoichiometry="1"/>
   </listOfReactants>
   <listOfProducts>
      <speciesReference species="MANNOSE__45__6P_CCO__45__CYTOSOL" stoichiometry="1"/>
      <speciesReference species="PYRUVATE_CCO__45__CYTOSOL" stoichiometry="1"/>
   </listOfProducts>
   <listOfModifiers>
      <modifierSpeciesReference species="MONOMER7TV__45__20"/>
   </listOfModifiers>
</reaction>
<reaction id="TRANS__45__RXN7TV__45__2" name="TRANS-RXN7TV-2" reversible="false">
   <listOfReactants>
      <speciesReference species="CO__45__A_CCO__45__EXTRACELLULAR" stoichiometry="1"/>
   </listOfReactants>
   <listOfProducts>
      <speciesReference species="CO__45__A_CCO__45__CYTOSOL" stoichiometry="1"/>
   </listOfProducts>
   <listOfModifiers>
      <modifierSpeciesReference species="MONOMER7TV__45__3"/>
   </listOfModifiers>
</reaction>
<reaction id="TRANS__45__RXN7TV__45__22" name="TRANS-RXN7TV-22" reversible="false">
   <listOfReactants>
      <speciesReference species="THIAMINE_CCO__45__EXTRACELLULAR" stoichiometry="1"/>
      <speciesReference species="PROTON_CCO__45__EXTRACELLULAR" stoichiometry="1"/>
   </listOfReactants>
   <listOfProducts>
      <speciesReference species="THIAMINE_CCO__45__CYTOSOL" stoichiometry="1"/>
      <speciesReference species="PROTON_CCO__45__CYTOSOL" stoichiometry="1"/>
   </listOfProducts>
   <listOfModifiers>
      <modifierSpeciesReference species="MONOMER7TV__45__23"/>
   </listOfModifiers>
</reaction>
<reaction id="TRANS__45__RXN7TV__45__23" name="TRANS-RXN7TV-23" reversible="true">
   <listOfReactants>
      <speciesReference species="AMMONIUM_CCO__45__EXTRACELLULAR" stoichiometry="1"/>
   </listOfReactants>
   <listOfProducts>
      <speciesReference species="AMMONIUM_CCO__45__CYTOSOL" stoichiometry="1"/>
   </listOfProducts>
   <listOfModifiers>
      <modifierSpeciesReference species="MONOMER7TV__45__24"/>
      <modifierSpeciesReference species="MGA_0171__45__MONOMER"/>
   </listOfModifiers>
</reaction>
<reaction id="TRANS__45__RXN7TV__45__25" name="TRANS-RXN7TV-25" reversible="false">
   <listOfReactants>
      <speciesReference species="FRU_CCO__45__EXTRACELLULAR" stoichiometry="1"/>
      <speciesReference species="PHOSPHO__45__ENOL__45__PYRUVATE_CCO__45__CYTOSOL" stoichiometry="1"/>
   </listOfReactants>
   <listOfProducts>
      <speciesReference species="FRU1P_CCO__45__CYTOSOL" stoichiometry="1"/>
      <speciesReference species="PYRUVATE_CCO__45__CYTOSOL" stoichiometry="1"/>
   </listOfProducts>
   <listOfModifiers>
      <modifierSpeciesReference species="MONOMER7TV__45__26"/>
   </listOfModifiers>
</reaction>
<reaction id="TRANS__45__RXN7TV__45__258" name="TRANS-RXN7TV-258" reversible="true">
   <listOfReactants>
      <speciesReference species="ZN__43__2_CCO__45__EXTRACELLULAR" stoichiometry="1"/>
   </listOfReactants>
   <listOfProducts>
      <speciesReference species="ZN__43__2_CCO__45__CYTOSOL" stoichiometry="1"/>
   </listOfProducts>
   <listOfModifiers>
      <modifierSpeciesReference species="MGA_0171__45__MONOMER"/>
   </listOfModifiers>
</reaction>
<reaction id="TRANS__45__RXN7TV__45__27" name="TRANS-RXN7TV-27" reversible="false">
   <listOfReactants>
      <speciesReference species="DIHYDROFOLATE_CCO__45__EXTRACELLULAR" stoichiometry="1"/>
      <speciesReference species="PROTON_CCO__45__EXTRACELLULAR" stoichiometry="1"/>
   </listOfReactants>
   <listOfProducts>
      <speciesReference species="DIHYDROFOLATE_CCO__45__CYTOSOL" stoichiometry="1"/>
      <speciesReference species="PROTON_CCO__45__CYTOSOL" stoichiometry="1"/>
   </listOfProducts>
   <listOfModifiers>
      <modifierSpeciesReference species="MONOMER7TV__45__28"/>
   </listOfModifiers>
</reaction>
<reaction id="TRANS__45__RXN7TV__45__28" name="TRANS-RXN7TV-28" reversible="false">
   <listOfReactants>
      <speciesReference species="THYMIDINE_CCO__45__EXTRACELLULAR" stoichiometry="1"/>
      <speciesReference species="PROTON_CCO__45__EXTRACELLULAR" stoichiometry="1"/>
   </listOfReactants>
   <listOfProducts>
      <speciesReference species="THYMIDINE_CCO__45__CYTOSOL" stoichiometry="1"/>
      <speciesReference species="PROTON_CCO__45__CYTOSOL" stoichiometry="1"/>
   </listOfProducts>
   <listOfModifiers>
      <modifierSpeciesReference species="MONOMER7TV__45__29"/>
      <modifierSpeciesReference species="MONOMER7TV__45__98"/>
   </listOfModifiers>
</reaction>
<reaction id="TRANS__45__RXN7TV__45__304" name="TRANS-RXN7TV-304" reversible="false">
   <listOfReactants>
      <speciesReference species="ARG_CCO__45__EXTRACELLULAR" stoichiometry="1"/>
      <speciesReference species="PROTON_CCO__45__EXTRACELLULAR" stoichiometry="1"/>
   </listOfReactants>
   <listOfProducts>
      <speciesReference species="ARG_CCO__45__CYTOSOL" stoichiometry="1"/>
      <speciesReference species="PROTON_CCO__45__CYTOSOL" stoichiometry="1"/>
   </listOfProducts>
   <listOfModifiers>
      <modifierSpeciesReference species="MGA_0287__45__MONOMER"/>
      <modifierSpeciesReference species="MGA_0963__45__MONOMER"/>
      <modifierSpeciesReference species="MGA_1188__45__MONOMER"/>
   </listOfModifiers>
</reaction>
<reaction id="TRANS__45__RXN7TV__45__310" name="TRANS-RXN7TV-310" reversible="false">
   <listOfReactants>
      <speciesReference species="ASN_CCO__45__EXTRACELLULAR" stoichiometry="1"/>
      <speciesReference species="PROTON_CCO__45__EXTRACELLULAR" stoichiometry="1"/>
   </listOfReactants>
   <listOfProducts>
      <speciesReference species="ASN_CCO__45__CYTOSOL" stoichiometry="1"/>
      <speciesReference species="PROTON_CCO__45__CYTOSOL" stoichiometry="1"/>
   </listOfProducts>
   <listOfModifiers>
      <modifierSpeciesReference species="MGA_0287__45__MONOMER"/>
      <modifierSpeciesReference species="MGA_0963__45__MONOMER"/>
      <modifierSpeciesReference species="MGA_1188__45__MONOMER"/>
   </listOfModifiers>
</reaction>
<reaction id="TRANS__45__RXN7TV__45__313" name="TRANS-RXN7TV-313" reversible="false">
   <listOfReactants>
      <speciesReference species="GLT_CCO__45__EXTRACELLULAR" stoichiometry="1"/>
      <speciesReference species="PROTON_CCO__45__EXTRACELLULAR" stoichiometry="1"/>
   </listOfReactants>
   <listOfProducts>
      <speciesReference species="GLT_CCO__45__CYTOSOL" stoichiometry="1"/>
      <speciesReference species="PROTON_CCO__45__CYTOSOL" stoichiometry="1"/>
   </listOfProducts>
   <listOfModifiers>
      <modifierSpeciesReference species="MGA_0287__45__MONOMER"/>
      <modifierSpeciesReference species="MGA_0963__45__MONOMER"/>
      <modifierSpeciesReference species="MGA_1188__45__MONOMER"/>
   </listOfModifiers>
</reaction>
<reaction id="TRANS__45__RXN7TV__45__315" name="TRANS-RXN7TV-315" reversible="false">
   <listOfReactants>
      <speciesReference species="HIS_CCO__45__EXTRACELLULAR" stoichiometry="1"/>
      <speciesReference species="PROTON_CCO__45__EXTRACELLULAR" stoichiometry="1"/>
   </listOfReactants>
   <listOfProducts>
      <speciesReference species="HIS_CCO__45__CYTOSOL" stoichiometry="1"/>
      <speciesReference species="PROTON_CCO__45__CYTOSOL" stoichiometry="1"/>
   </listOfProducts>
   <listOfModifiers>
      <modifierSpeciesReference species="MGA_0287__45__MONOMER"/>
      <modifierSpeciesReference species="MGA_0963__45__MONOMER"/>
      <modifierSpeciesReference species="MGA_1188__45__MONOMER"/>
   </listOfModifiers>
</reaction>
<reaction id="TRANS__45__RXN7TV__45__317" name="TRANS-RXN7TV-317" reversible="false">
   <listOfReactants>
      <speciesReference species="ILE_CCO__45__EXTRACELLULAR" stoichiometry="1"/>
      <speciesReference species="PROTON_CCO__45__EXTRACELLULAR" stoichiometry="1"/>
   </listOfReactants>
   <listOfProducts>
      <speciesReference species="ILE_CCO__45__CYTOSOL" stoichiometry="1"/>
      <speciesReference species="PROTON_CCO__45__CYTOSOL" stoichiometry="1"/>
   </listOfProducts>
   <listOfModifiers>
      <modifierSpeciesReference species="MGA_0287__45__MONOMER"/>
      <modifierSpeciesReference species="MGA_0963__45__MONOMER"/>
      <modifierSpeciesReference species="MGA_1188__45__MONOMER"/>
   </listOfModifiers>
</reaction>
<reaction id="TRANS__45__RXN7TV__45__320" name="TRANS-RXN7TV-320" reversible="false">
   <listOfReactants>
      <speciesReference species="LEU_CCO__45__EXTRACELLULAR" stoichiometry="1"/>
      <speciesReference species="PROTON_CCO__45__EXTRACELLULAR" stoichiometry="1"/>
   </listOfReactants>
   <listOfProducts>
      <speciesReference species="LEU_CCO__45__CYTOSOL" stoichiometry="1"/>
      <speciesReference species="PROTON_CCO__45__CYTOSOL" stoichiometry="1"/>
   </listOfProducts>
   <listOfModifiers>
      <modifierSpeciesReference species="MGA_0287__45__MONOMER"/>
      <modifierSpeciesReference species="MGA_0963__45__MONOMER"/>
      <modifierSpeciesReference species="MGA_1188__45__MONOMER"/>
   </listOfModifiers>
</reaction>
<reaction id="TRANS__45__RXN7TV__45__323" name="TRANS-RXN7TV-323" reversible="false">
   <listOfReactants>
      <speciesReference species="LYS_CCO__45__EXTRACELLULAR" stoichiometry="1"/>
      <speciesReference species="PROTON_CCO__45__EXTRACELLULAR" stoichiometry="1"/>
   </listOfReactants>
   <listOfProducts>
      <speciesReference species="LYS_CCO__45__CYTOSOL" stoichiometry="1"/>
      <speciesReference species="PROTON_CCO__45__CYTOSOL" stoichiometry="1"/>
   </listOfProducts>
   <listOfModifiers>
      <modifierSpeciesReference species="MGA_0287__45__MONOMER"/>
      <modifierSpeciesReference species="MGA_0963__45__MONOMER"/>
      <modifierSpeciesReference species="MGA_1188__45__MONOMER"/>
   </listOfModifiers>
</reaction>
<reaction id="TRANS__45__RXN7TV__45__325" name="TRANS-RXN7TV-325" reversible="false">
   <listOfReactants>
      <speciesReference species="MET_CCO__45__EXTRACELLULAR" stoichiometry="1"/>
      <speciesReference species="PROTON_CCO__45__EXTRACELLULAR" stoichiometry="1"/>
   </listOfReactants>
   <listOfProducts>
      <speciesReference species="MET_CCO__45__CYTOSOL" stoichiometry="1"/>
      <speciesReference species="PROTON_CCO__45__CYTOSOL" stoichiometry="1"/>
   </listOfProducts>
   <listOfModifiers>
      <modifierSpeciesReference species="MGA_0287__45__MONOMER"/>
      <modifierSpeciesReference species="MGA_0963__45__MONOMER"/>
      <modifierSpeciesReference species="MGA_1188__45__MONOMER"/>
   </listOfModifiers>
</reaction>
<reaction id="TRANS__45__RXN7TV__45__327" name="TRANS-RXN7TV-327" reversible="false">
   <listOfReactants>
      <speciesReference species="PHE_CCO__45__EXTRACELLULAR" stoichiometry="1"/>
      <speciesReference species="PROTON_CCO__45__EXTRACELLULAR" stoichiometry="1"/>
   </listOfReactants>
   <listOfProducts>
      <speciesReference species="PHE_CCO__45__CYTOSOL" stoichiometry="1"/>
      <speciesReference species="PROTON_CCO__45__CYTOSOL" stoichiometry="1"/>
   </listOfProducts>
   <listOfModifiers>
      <modifierSpeciesReference species="MGA_0287__45__MONOMER"/>
      <modifierSpeciesReference species="MGA_0963__45__MONOMER"/>
      <modifierSpeciesReference species="MGA_1188__45__MONOMER"/>
   </listOfModifiers>
</reaction>
<reaction id="TRANS__45__RXN7TV__45__329" name="TRANS-RXN7TV-329" reversible="false">
   <listOfReactants>
      <speciesReference species="PRO_CCO__45__EXTRACELLULAR" stoichiometry="1"/>
      <speciesReference species="PROTON_CCO__45__EXTRACELLULAR" stoichiometry="1"/>
   </listOfReactants>
   <listOfProducts>
      <speciesReference species="PRO_CCO__45__CYTOSOL" stoichiometry="1"/>
      <speciesReference species="PROTON_CCO__45__CYTOSOL" stoichiometry="1"/>
   </listOfProducts>
   <listOfModifiers>
      <modifierSpeciesReference species="MGA_0287__45__MONOMER"/>
      <modifierSpeciesReference species="MGA_0963__45__MONOMER"/>
      <modifierSpeciesReference species="MGA_1188__45__MONOMER"/>
   </listOfModifiers>
</reaction>
<reaction id="TRANS__45__RXN7TV__45__331" name="TRANS-RXN7TV-331" reversible="false">
   <listOfReactants>
      <speciesReference species="SER_CCO__45__EXTRACELLULAR" stoichiometry="1"/>
      <speciesReference species="PROTON_CCO__45__EXTRACELLULAR" stoichiometry="1"/>
   </listOfReactants>
   <listOfProducts>
      <speciesReference species="SER_CCO__45__CYTOSOL" stoichiometry="1"/>
      <speciesReference species="PROTON_CCO__45__CYTOSOL" stoichiometry="1"/>
   </listOfProducts>
   <listOfModifiers>
      <modifierSpeciesReference species="MGA_0287__45__MONOMER"/>
      <modifierSpeciesReference species="MGA_0963__45__MONOMER"/>
      <modifierSpeciesReference species="MGA_1188__45__MONOMER"/>
   </listOfModifiers>
</reaction>
<reaction id="TRANS__45__RXN7TV__45__333" name="TRANS-RXN7TV-333" reversible="false">
   <listOfReactants>
      <speciesReference species="TRP_CCO__45__EXTRACELLULAR" stoichiometry="1"/>
      <speciesReference species="PROTON_CCO__45__EXTRACELLULAR" stoichiometry="1"/>
   </listOfReactants>
   <listOfProducts>
      <speciesReference species="TRP_CCO__45__CYTOSOL" stoichiometry="1"/>
      <speciesReference species="PROTON_CCO__45__CYTOSOL" stoichiometry="1"/>
   </listOfProducts>
   <listOfModifiers>
      <modifierSpeciesReference species="MGA_0287__45__MONOMER"/>
      <modifierSpeciesReference species="MGA_0963__45__MONOMER"/>
      <modifierSpeciesReference species="MGA_1188__45__MONOMER"/>
   </listOfModifiers>
</reaction>
<reaction id="TRANS__45__RXN7TV__45__335" name="TRANS-RXN7TV-335" reversible="false">
   <listOfReactants>
      <speciesReference species="VAL_CCO__45__EXTRACELLULAR" stoichiometry="1"/>
      <speciesReference species="PROTON_CCO__45__EXTRACELLULAR" stoichiometry="1"/>
   </listOfReactants>
   <listOfProducts>
      <speciesReference species="VAL_CCO__45__CYTOSOL" stoichiometry="1"/>
      <speciesReference species="PROTON_CCO__45__CYTOSOL" stoichiometry="1"/>
   </listOfProducts>
   <listOfModifiers>
      <modifierSpeciesReference species="MGA_0287__45__MONOMER"/>
      <modifierSpeciesReference species="MGA_0963__45__MONOMER"/>
      <modifierSpeciesReference species="MGA_1188__45__MONOMER"/>
   </listOfModifiers>
</reaction>
<reaction id="TRANS__45__RXN7TV__45__338" name="TRANS-RXN7TV-338" reversible="false">
   <listOfReactants>
      <speciesReference species="TYR_CCO__45__EXTRACELLULAR" stoichiometry="1"/>
      <speciesReference species="PROTON_CCO__45__EXTRACELLULAR" stoichiometry="1"/>
   </listOfReactants>
   <listOfProducts>
      <speciesReference species="TYR_CCO__45__CYTOSOL" stoichiometry="1"/>
      <speciesReference species="PROTON_CCO__45__CYTOSOL" stoichiometry="1"/>
   </listOfProducts>
   <listOfModifiers>
      <modifierSpeciesReference species="MGA_0287__45__MONOMER"/>
      <modifierSpeciesReference species="MGA_0963__45__MONOMER"/>
      <modifierSpeciesReference species="MGA_1188__45__MONOMER"/>
   </listOfModifiers>
</reaction>
<reaction id="TRANS__45__RXN7TV__45__53" name="TRANS-RXN7TV-53" reversible="false">
   <listOfReactants>
      <speciesReference species="NIACINE_CCO__45__EXTRACELLULAR" stoichiometry="1"/>
   </listOfReactants>
   <listOfProducts>
      <speciesReference species="NIACINE_CCO__45__CYTOSOL" stoichiometry="1"/>
   </listOfProducts>
   <listOfModifiers>
      <modifierSpeciesReference species="MONOMER7TV__45__54"/>
   </listOfModifiers>
</reaction>
<reaction id="TRANS__45__RXN7TV__45__56" name="TRANS-RXN7TV-56" reversible="false">
   <listOfReactants>
      <speciesReference species="PYRIDOXAL_CCO__45__EXTRACELLULAR" stoichiometry="1"/>
   </listOfReactants>
   <listOfProducts>
      <speciesReference species="PYRIDOXAL_CCO__45__CYTOSOL" stoichiometry="1"/>
   </listOfProducts>
   <listOfModifiers>
      <modifierSpeciesReference species="MONOMER7TV__45__57"/>
   </listOfModifiers>
</reaction>
<reaction id="TRANS__45__RXN7TV__45__60" name="TRANS-RXN7TV-60" reversible="false">
   <listOfReactants>
      <speciesReference species="GTP_CCO__45__EXTRACELLULAR" stoichiometry="1"/>
   </listOfReactants>
   <listOfProducts>
      <speciesReference species="GTP_CCO__45__CYTOSOL" stoichiometry="1"/>
   </listOfProducts>
   <listOfModifiers>
      <modifierSpeciesReference species="MONOMER7TV__45__61"/>
   </listOfModifiers>
</reaction>
<reaction id="TRANS__45__RXN7TV__45__62" name="TRANS-RXN7TV-62" reversible="false">
   <listOfReactants>
      <speciesReference species="SULFATE_CCO__45__EXTRACELLULAR" stoichiometry="1"/>
      <speciesReference species="PROTON_CCO__45__EXTRACELLULAR" stoichiometry="1"/>
   </listOfReactants>
   <listOfProducts>
      <speciesReference species="SULFATE_CCO__45__CYTOSOL" stoichiometry="1"/>
      <speciesReference species="PROTON_CCO__45__CYTOSOL" stoichiometry="1"/>
   </listOfProducts>
   <listOfModifiers>
      <modifierSpeciesReference species="MONOMER7TV__45__64"/>
   </listOfModifiers>
</reaction>
<reaction id="TRANS__45__RXN7TV__45__63" name="TRANS-RXN7TV-63" reversible="true">
   <listOfReactants>
      <speciesReference species="CA__43__2_CCO__45__EXTRACELLULAR" stoichiometry="1"/>
   </listOfReactants>
   <listOfProducts>
      <speciesReference species="CA__43__2_CCO__45__CYTOSOL" stoichiometry="1"/>
   </listOfProducts>
   <listOfModifiers>
      <modifierSpeciesReference species="MGA_0171__45__MONOMER"/>
   </listOfModifiers>
</reaction>
<reaction id="TRANS__45__RXN7TV__45__65" name="TRANS-RXN7TV-65" reversible="true">
   <listOfReactants>
      <speciesReference species="PROPIONATE_CCO__45__EXTRACELLULAR" stoichiometry="1"/>
      <speciesReference species="PROTON_CCO__45__EXTRACELLULAR" stoichiometry="1"/>
   </listOfReactants>
   <listOfProducts>
      <speciesReference species="PROPIONATE_CCO__45__CYTOSOL" stoichiometry="1"/>
      <speciesReference species="PROTON_CCO__45__CYTOSOL" stoichiometry="1"/>
   </listOfProducts>
   <listOfModifiers>
      <modifierSpeciesReference species="MONOMER7TV__45__66"/>
   </listOfModifiers>
</reaction>
<reaction id="TRANS__45__RXN7TV__45__7" name="TRANS-RXN7TV-7" reversible="false">
   <listOfReactants>
      <speciesReference species="DATP_CCO__45__EXTRACELLULAR" stoichiometry="1"/>
   </listOfReactants>
   <listOfProducts>
      <speciesReference species="DATP_CCO__45__CYTOSOL" stoichiometry="1"/>
   </listOfProducts>
   <listOfModifiers>
      <modifierSpeciesReference species="MONOMER7TV__45__8"/>
   </listOfModifiers>
</reaction>
<reaction id="TRANS__45__RXN7TV__45__77" name="TRANS-RXN7TV-77" reversible="false">
   <listOfReactants>
      <speciesReference species="URACIL_CCO__45__EXTRACELLULAR" stoichiometry="1"/>
      <speciesReference species="PROTON_CCO__45__EXTRACELLULAR" stoichiometry="1"/>
   </listOfReactants>
   <listOfProducts>
      <speciesReference species="URACIL_CCO__45__CYTOSOL" stoichiometry="1"/>
      <speciesReference species="PROTON_CCO__45__CYTOSOL" stoichiometry="1"/>
   </listOfProducts>
   <listOfModifiers>
      <modifierSpeciesReference species="MONOMER7TV__45__78"/>
   </listOfModifiers>
</reaction>
<reaction id="TRANS__45__RXN7TV__45__8" name="TRANS-RXN7TV-8" reversible="false">
   <listOfReactants>
      <speciesReference species="CPD__45__1142_CCO__45__EXTRACELLULAR" stoichiometry="1"/>
      <speciesReference species="PHOSPHO__45__ENOL__45__PYRUVATE_CCO__45__CYTOSOL" stoichiometry="1"/>
   </listOfReactants>
   <listOfProducts>
      <speciesReference species="CPD__45__1181_CCO__45__CYTOSOL" stoichiometry="1"/>
      <speciesReference species="PYRUVATE_CCO__45__CYTOSOL" stoichiometry="1"/>
   </listOfProducts>
   <listOfModifiers>
      <modifierSpeciesReference species="MONOMER7TV__45__9"/>
   </listOfModifiers>
</reaction>
<reaction id="TRANS__45__RXN7TV__45__82" name="TRANS-RXN7TV-82" reversible="false">
   <listOfReactants>
      <speciesReference species="GUANINE_CCO__45__EXTRACELLULAR" stoichiometry="1"/>
      <speciesReference species="PROTON_CCO__45__EXTRACELLULAR" stoichiometry="1"/>
   </listOfReactants>
   <listOfProducts>
      <speciesReference species="PROTON_CCO__45__CYTOSOL" stoichiometry="1"/>
      <speciesReference species="GUANINE_CCO__45__CYTOSOL" stoichiometry="1"/>
   </listOfProducts>
   <listOfModifiers>
      <modifierSpeciesReference species="MONOMER7TV__45__84"/>
   </listOfModifiers>
</reaction>
<reaction id="TRANS__45__RXN7TV__45__9" name="TRANS-RXN7TV-9" reversible="true">
   <listOfReactants>
      <speciesReference species="L__45__LACTATE_CCO__45__CYTOSOL" stoichiometry="1"/>
   </listOfReactants>
   <listOfProducts>
      <speciesReference species="L__45__LACTATE_CCO__45__EXTRACELLULAR" stoichiometry="1"/>
   </listOfProducts>
   <listOfModifiers>
      <modifierSpeciesReference species="MONOMER7TV__45__10"/>
   </listOfModifiers>
</reaction>
<reaction id="TRANS__45__RXN7TV__45__96" name="TRANS-RXN7TV-96" reversible="false">
   <listOfReactants>
      <speciesReference species="Deoxy__45__Ribonucleosides_CCO__45__EXTRACELLULAR" stoichiometry="1"/>
      <speciesReference species="PROTON_CCO__45__EXTRACELLULAR" stoichiometry="1"/>
   </listOfReactants>
   <listOfProducts>
      <speciesReference species="Deoxy__45__Ribonucleosides_CCO__45__CYTOSOL" stoichiometry="1"/>
      <speciesReference species="PROTON_CCO__45__CYTOSOL" stoichiometry="1"/>
   </listOfProducts>
   <listOfModifiers>
      <modifierSpeciesReference species="MONOMER7TV__45__98"/>
   </listOfModifiers>
</reaction>
<reaction id="TRANS__45__RXN7TV__45__3950" name="TRANS-RXN7TV-3950" reversible="false">
   <listOfReactants>
      <speciesReference species="Amino__45__Acids__45__20_CCO__45__EXTRACELLULAR" stoichiometry="1"/>
      <speciesReference species="PROTON_CCO__45__EXTRACELLULAR" stoichiometry="1"/>
   </listOfReactants>
   <listOfProducts>
      <speciesReference species="Amino__45__Acids__45__20_CCO__45__CYTOSOL" stoichiometry="1"/>
      <speciesReference species="PROTON_CCO__45__CYTOSOL" stoichiometry="1"/>
   </listOfProducts>
   <listOfModifiers>
      <modifierSpeciesReference species="MGA_1188__45__MONOMER"/>
      <modifierSpeciesReference species="MGA_0963__45__MONOMER"/>
      <modifierSpeciesReference species="MGA_0287__45__MONOMER"/>
   </listOfModifiers>
</reaction>
<reaction id="TRANS__45__RXN7TV__45__3966" name="TRANS-RXN7TV-3966" reversible="false">
   <listOfReactants>
      <speciesReference species="GLYCEROL_CCO__45__EXTRACELLULAR" stoichiometry="1"/>
      <speciesReference species="PROTON_CCO__45__EXTRACELLULAR" stoichiometry="1"/>
   </listOfReactants>
   <listOfProducts>
      <speciesReference species="GLYCEROL_CCO__45__CYTOSOL" stoichiometry="1"/>
      <speciesReference species="PROTON_CCO__45__CYTOSOL" stoichiometry="1"/>
   </listOfProducts>
   <listOfModifiers>
      <modifierSpeciesReference species="MGA_0641__45__MONOMER"/>
   </listOfModifiers>
</reaction>
<reaction id="TRANS__45__RXN7TV__45__21" name="TRANS-RXN7TV-21" reversible="false">
   <listOfReactants>
      <speciesReference species="LIPID_CCO__45__EXTRACELLULAR" stoichiometry="1"/>
      <speciesReference species="ATP_CCO__45__CYTOSOL" stoichiometry="1"/>
      <speciesReference species="WATER_CCO__45__CYTOSOL" stoichiometry="1"/>
   </listOfReactants>
   <listOfProducts>
      <speciesReference species="LIPID_CCO__45__CYTOSOL" stoichiometry="1"/>
      <speciesReference species="ADP_CCO__45__CYTOSOL" stoichiometry="1"/>
      <speciesReference species="Pi_CCO__45__CYTOSOL" stoichiometry="1"/>
   </listOfProducts>
   <listOfModifiers>
      <modifierSpeciesReference species="MGA_0626__45__MONOMER"/>
      <modifierSpeciesReference species="MGA_0625A__45__MONOMER"/>
   </listOfModifiers>
</reaction>
<reaction id="TRANS__45__RXN7TV__45__24" name="TRANS-RXN7TV-24" reversible="false">
   <listOfReactants>
      <speciesReference species="Multidrug_CCO__45__EXTRACELLULAR" stoichiometry="1"/>
      <speciesReference species="ATP_CCO__45__CYTOSOL" stoichiometry="1"/>
      <speciesReference species="WATER_CCO__45__CYTOSOL" stoichiometry="1"/>
   </listOfReactants>
   <listOfProducts>
      <speciesReference species="Multidrug_CCO__45__CYTOSOL" stoichiometry="1"/>
      <speciesReference species="ADP_CCO__45__CYTOSOL" stoichiometry="1"/>
      <speciesReference species="Pi_CCO__45__CYTOSOL" stoichiometry="1"/>
   </listOfProducts>
   <listOfModifiers>
      <modifierSpeciesReference species="CPLX7TV__45__14"/>
      <modifierSpeciesReference species="MGA_1287__45__MONOMER"/>
      <modifierSpeciesReference species="MGA_0806__45__MONOMER"/>
      <modifierSpeciesReference species="MGA_0626__45__MONOMER"/>
      <modifierSpeciesReference species="MGA_0625A__45__MONOMER"/>
   </listOfModifiers>
</reaction>
<reaction id="TRANS__45__RXN7TV__45__36" name="TRANS-RXN7TV-36" reversible="false">
   <listOfReactants>
      <speciesReference species="Cations_CCO__45__EXTRACELLULAR" stoichiometry="1"/>
      <speciesReference species="ATP_CCO__45__CYTOSOL" stoichiometry="1"/>
      <speciesReference species="WATER_CCO__45__CYTOSOL" stoichiometry="1"/>
   </listOfReactants>
   <listOfProducts>
      <speciesReference species="Cations_CCO__45__CYTOSOL" stoichiometry="1"/>
      <speciesReference species="ADP_CCO__45__CYTOSOL" stoichiometry="1"/>
      <speciesReference species="Pi_CCO__45__CYTOSOL" stoichiometry="1"/>
   </listOfProducts>
   <listOfModifiers>
      <modifierSpeciesReference species="MGA_1061__45__MONOMER"/>
   </listOfModifiers>
</reaction>
<reaction id="TRANS__45__RXN7TV__45__3933" name="TRANS-RXN7TV-3933" reversible="false">
   <listOfReactants>
      <speciesReference species="SPERMIDINE_CCO__45__EXTRACELLULAR" stoichiometry="1"/>
      <speciesReference species="ATP_CCO__45__CYTOSOL" stoichiometry="1"/>
      <speciesReference species="WATER_CCO__45__CYTOSOL" stoichiometry="1"/>
   </listOfReactants>
   <listOfProducts>
      <speciesReference species="SPERMIDINE_CCO__45__CYTOSOL" stoichiometry="1"/>
      <speciesReference species="ADP_CCO__45__CYTOSOL" stoichiometry="1"/>
      <speciesReference species="Pi_CCO__45__CYTOSOL" stoichiometry="1"/>
   </listOfProducts>
   <listOfModifiers>
      <modifierSpeciesReference species="CPLX7TV__45__3928"/>
      <modifierSpeciesReference species="MGA_0131__45__MONOMER"/>
   </listOfModifiers>
</reaction>
<reaction id="TRANS__45__RXN7TV__45__3939" name="TRANS-RXN7TV-3939" reversible="false">
   <listOfReactants>
      <speciesReference species="NI__43__2_CCO__45__EXTRACELLULAR" stoichiometry="1"/>
      <speciesReference species="ATP_CCO__45__CYTOSOL" stoichiometry="1"/>
      <speciesReference species="WATER_CCO__45__CYTOSOL" stoichiometry="1"/>
   </listOfReactants>
   <listOfProducts>
      <speciesReference species="NI__43__2_CCO__45__CYTOSOL" stoichiometry="1"/>
      <speciesReference species="ADP_CCO__45__CYTOSOL" stoichiometry="1"/>
      <speciesReference species="Pi_CCO__45__CYTOSOL" stoichiometry="1"/>
   </listOfProducts>
   <listOfModifiers>
      <modifierSpeciesReference species="CPLX7TV__45__3924"/>
      <modifierSpeciesReference species="CPLX7TV__45__3926"/>
      <modifierSpeciesReference species="MGA_0224__45__MONOMER"/>
      <modifierSpeciesReference species="MGA_1061__45__MONOMER"/>
   </listOfModifiers>
</reaction>
<reaction id="TRANS__45__RXN7TV__45__3942" name="TRANS-RXN7TV-3942" reversible="false">
   <listOfReactants>
      <speciesReference species="OLIGOPEPTIDE_CCO__45__EXTRACELLULAR" stoichiometry="1"/>
      <speciesReference species="ATP_CCO__45__CYTOSOL" stoichiometry="1"/>
      <speciesReference species="WATER_CCO__45__CYTOSOL" stoichiometry="1"/>
   </listOfReactants>
   <listOfProducts>
      <speciesReference species="OLIGOPEPTIDE_CCO__45__CYTOSOL" stoichiometry="1"/>
      <speciesReference species="ADP_CCO__45__CYTOSOL" stoichiometry="1"/>
      <speciesReference species="Pi_CCO__45__CYTOSOL" stoichiometry="1"/>
   </listOfProducts>
   <listOfModifiers>
      <modifierSpeciesReference species="MGA_0237__45__MONOMER"/>
      <modifierSpeciesReference species="CPLX7TV__45__3924"/>
      <modifierSpeciesReference species="CPLX7TV__45__3926"/>
      <modifierSpeciesReference species="MGA_0224__45__MONOMER"/>
   </listOfModifiers>
</reaction>
<reaction id="TRANS__45__RXN7TV__45__3945" name="TRANS-RXN7TV-3945" reversible="false">
   <listOfReactants>
      <speciesReference species="DIPEPTIDES_CCO__45__EXTRACELLULAR" stoichiometry="1"/>
      <speciesReference species="ATP_CCO__45__CYTOSOL" stoichiometry="1"/>
      <speciesReference species="WATER_CCO__45__CYTOSOL" stoichiometry="1"/>
   </listOfReactants>
   <listOfProducts>
      <speciesReference species="DIPEPTIDES_CCO__45__CYTOSOL" stoichiometry="1"/>
      <speciesReference species="ADP_CCO__45__CYTOSOL" stoichiometry="1"/>
      <speciesReference species="Pi_CCO__45__CYTOSOL" stoichiometry="1"/>
   </listOfProducts>
   <listOfModifiers>
      <modifierSpeciesReference species="CPLX7TV__45__3924"/>
      <modifierSpeciesReference species="CPLX7TV__45__3926"/>
      <modifierSpeciesReference species="MGA_0224__45__MONOMER"/>
   </listOfModifiers>
</reaction>
<reaction id="TRANS__45__RXN7TV__45__3969" name="TRANS-RXN7TV-3969" reversible="false">
   <listOfReactants>
      <speciesReference species="GLYCEROL__45__3P_CCO__45__EXTRACELLULAR" stoichiometry="1"/>
      <speciesReference species="ATP_CCO__45__CYTOSOL" stoichiometry="1"/>
      <speciesReference species="WATER_CCO__45__CYTOSOL" stoichiometry="1"/>
   </listOfReactants>
   <listOfProducts>
      <speciesReference species="GLYCEROL__45__3P_CCO__45__CYTOSOL" stoichiometry="1"/>
      <speciesReference species="ADP_CCO__45__CYTOSOL" stoichiometry="1"/>
      <speciesReference species="Pi_CCO__45__CYTOSOL" stoichiometry="1"/>
   </listOfProducts>
   <listOfModifiers>
      <modifierSpeciesReference species="CPLX7TV__45__3922"/>
      <modifierSpeciesReference species="MGA_0682__45__MONOMER"/>
   </listOfModifiers>
</reaction>
<reaction id="TRANS__45__RXN7TV__45__3989" name="TRANS-RXN7TV-3989" reversible="false">
   <listOfReactants>
      <speciesReference species="PUTRESCINE_CCO__45__EXTRACELLULAR" stoichiometry="1"/>
      <speciesReference species="ATP_CCO__45__CYTOSOL" stoichiometry="1"/>
      <speciesReference species="WATER_CCO__45__CYTOSOL" stoichiometry="1"/>
   </listOfReactants>
   <listOfProducts>
      <speciesReference species="PUTRESCINE_CCO__45__CYTOSOL" stoichiometry="1"/>
      <speciesReference species="ADP_CCO__45__CYTOSOL" stoichiometry="1"/>
      <speciesReference species="Pi_CCO__45__CYTOSOL" stoichiometry="1"/>
   </listOfProducts>
   <listOfModifiers>
      <modifierSpeciesReference species="CPLX7TV__45__3928"/>
   </listOfModifiers>
</reaction>
<reaction id="TRANS__45__RXN7TV__45__4008" name="TRANS-RXN7TV-4008" reversible="false">
   <listOfReactants>
      <speciesReference species="Pi_CCO__45__EXTRACELLULAR" stoichiometry="1"/>
      <speciesReference species="ATP_CCO__45__CYTOSOL" stoichiometry="1"/>
      <speciesReference species="WATER_CCO__45__CYTOSOL" stoichiometry="1"/>
   </listOfReactants>
   <listOfProducts>
      <speciesReference species="ADP_CCO__45__CYTOSOL" stoichiometry="1"/>
      <speciesReference species="Pi_CCO__45__CYTOSOL" stoichiometry="2"/>
   </listOfProducts>
   <listOfModifiers>
      <modifierSpeciesReference species="CPLX7TV__45__3920"/>
   </listOfModifiers>
</reaction>
<reaction id="TRANS__45__RXN7TV__45__43" name="TRANS-RXN7TV-43" reversible="false">
   <listOfReactants>
      <speciesReference species="Sugar_CCO__45__EXTRACELLULAR" stoichiometry="1"/>
      <speciesReference species="ATP_CCO__45__CYTOSOL" stoichiometry="1"/>
      <speciesReference species="WATER_CCO__45__CYTOSOL" stoichiometry="1"/>
   </listOfReactants>
   <listOfProducts>
      <speciesReference species="Sugar_CCO__45__CYTOSOL" stoichiometry="1"/>
      <speciesReference species="ADP_CCO__45__CYTOSOL" stoichiometry="1"/>
      <speciesReference species="Pi_CCO__45__CYTOSOL" stoichiometry="1"/>
   </listOfProducts>
   <listOfModifiers>
      <modifierSpeciesReference species="CPLX7TV__45__12"/>
   </listOfModifiers>
</reaction>
<reaction id="TRANS__45__RXN7TV__45__3953" name="TRANS-RXN7TV-3953" reversible="false">
   <listOfReactants>
      <speciesReference species="GLC_CCO__45__EXTRACELLULAR" stoichiometry="1"/>
      <speciesReference species="PHOSPHO__45__ENOL__45__PYRUVATE_CCO__45__CYTOSOL" stoichiometry="1"/>
   </listOfReactants>
   <listOfProducts>
      <speciesReference species="GLC__45__6__45__P_CCO__45__CYTOSOL" stoichiometry="1"/>
      <speciesReference species="PYRUVATE_CCO__45__CYTOSOL" stoichiometry="1"/>
   </listOfProducts>
   <listOfModifiers>
      <modifierSpeciesReference species="MGA_0289__45__MONOMER"/>
   </listOfModifiers>
</reaction>
<reaction id="TRANS__45__RXN7TV__45__3984" name="TRANS-RXN7TV-3984" reversible="false">
   <listOfReactants>
      <speciesReference species="MANNITOL_CCO__45__EXTRACELLULAR" stoichiometry="1"/>
      <speciesReference species="PHOSPHO__45__ENOL__45__PYRUVATE_CCO__45__CYTOSOL" stoichiometry="1"/>
   </listOfReactants>
   <listOfProducts>
      <speciesReference species="MANNITOL__45__1P_CCO__45__CYTOSOL" stoichiometry="1"/>
      <speciesReference species="PYRUVATE_CCO__45__CYTOSOL" stoichiometry="1"/>
   </listOfProducts>
   <listOfModifiers>
      <modifierSpeciesReference species="MGA_1283__45__MONOMER"/>
   </listOfModifiers>
</reaction>
<reaction id="TRANS__45__RXN7TV__45__16" name="TRANS-RXN7TV-16" reversible="false">
   <listOfReactants>
      <speciesReference species="Cations_CCO__45__EXTRACELLULAR" stoichiometry="1"/>
   </listOfReactants>
   <listOfProducts>
      <speciesReference species="Cations_CCO__45__CYTOSOL" stoichiometry="1"/>
   </listOfProducts>
   <listOfModifiers>
      <modifierSpeciesReference species="MGA_0171__45__MONOMER"/>
   </listOfModifiers>
</reaction>
<reaction id="TRANS__45__RXN7TV__45__31" name="TRANS-RXN7TV-31" reversible="false">
   <listOfReactants>
      <speciesReference species="Pi_CCO__45__EXTRACELLULAR" stoichiometry="1"/>
   </listOfReactants>
   <listOfProducts>
      <speciesReference species="Pi_CCO__45__CYTOSOL" stoichiometry="1"/>
   </listOfProducts>
   <listOfModifiers>
      <modifierSpeciesReference species="MGA_0694__45__MONOMER"/>
   </listOfModifiers>
</reaction>
<reaction id="TRANS__45__RXN7TV__45__3930" name="TRANS-RXN7TV-3930" reversible="false">
   <listOfReactants>
      <speciesReference species="K__43___CCO__45__EXTRACELLULAR" stoichiometry="1"/>
      <speciesReference species="PROTON_CCO__45__EXTRACELLULAR" stoichiometry="1"/>
   </listOfReactants>
   <listOfProducts>
      <speciesReference species="K__43___CCO__45__CYTOSOL" stoichiometry="1"/>
      <speciesReference species="PROTON_CCO__45__CYTOSOL" stoichiometry="1"/>
   </listOfProducts>
   <listOfModifiers>
      <modifierSpeciesReference species="MGA_0085__45__MONOMER"/>
   </listOfModifiers>
</reaction>
<reaction id="ATPM" name="ATP_maintenance_requirement" reversible="false"> 
<listOfReactants>    
<speciesReference species="ATP_CCO__45__CYTOSOL" stoichiometry="1"/>  
<speciesReference species="WATER_CCO__45__CYTOSOL" stoichiometry="1"/>  
</listOfReactants>    
<listOfProducts>    
<speciesReference species="ADP_CCO__45__CYTOSOL" stoichiometry="1"/>  
<speciesReference species="PROTON_CCO__45__CYTOSOL" stoichiometry="1"/>  
<speciesReference species="Pi_CCO__45__CYTOSOL" stoichiometry="1"/>  
</listOfProducts>      
</reaction>   
<reaction id="ammonia2ammonio" name="ammonia_conversion_spontaneous" reversible="false"> 
<listOfReactants>    
<speciesReference species="AMMONIA_CCO__45__CYTOSOL" 
stoichiometry="1"/>  
<speciesReference species="PROTON_CCO__45__CYTOSOL" stoichiometry="1"/>
</listOfReactants>    
<listOfProducts>    
<speciesReference species="AMMONIUM_CCO__45__CYTOSOL" stoichiometry="1"/>  
</listOfProducts>      
</reaction> 
<reaction id="DEOXYADENPHOSPHOR__45__RXN" name="DEOXYADENPHOSPHOR-RXN" reversible="false"> 
<listOfReactants>    
<speciesReference species="DEOXYADENOSINE_CCO__45__CYTOSOL" stoichiometry="1"/>  
<speciesReference species="Pi_CCO__45__CYTOSOL" stoichiometry="1"/>  
</listOfReactants>    
<listOfProducts>    
<speciesReference species="ADENINE_CCO__45__CYTOSOL" stoichiometry="1"/>  
<speciesReference species="DEOXY__45__RIBOSE__45__1P_CCO__45__CYTOSOL" stoichiometry="1"/>  
</listOfProducts>    
<listOfModifiers>    
<modifierSpeciesReference species="MGA_0364__45__MONOMER"/>   
</listOfModifiers>    
</reaction>    
<reaction id="DEOXYGUANPHOSPHOR__45__RXN" name="DEOXYGUANPHOSPHOR-RXN" reversible="true"> 
<listOfReactants>    
<speciesReference species="DEOXYGUANOSINE_CCO__45__CYTOSOL" stoichiometry="1"/>  
<speciesReference species="Pi_CCO__45__CYTOSOL" stoichiometry="1"/>  
</listOfReactants>    
<listOfProducts>    
<speciesReference species="GUANINE_CCO__45__CYTOSOL" stoichiometry="1"/>  
<speciesReference species="DEOXY__45__RIBOSE__45__1P_CCO__45__CYTOSOL" stoichiometry="1"/>  
</listOfProducts>    
<listOfModifiers>    
<modifierSpeciesReference species="MGA_0364__45__MONOMER"/>   
</listOfModifiers>    
</reaction>    
<reaction id="DEOXYINOPHOSPHOR__45__RXN" name="DEOXYINOPHOSPHOR-RXN" reversible="true"> 
<listOfReactants>    
<speciesReference species="DEOXYINOSINE_CCO__45__CYTOSOL" stoichiometry="1"/>  
<speciesReference species="Pi_CCO__45__CYTOSOL" stoichiometry="1"/>  
</listOfReactants>    
<listOfProducts>    
<speciesReference species="HYPOXANTHINE_CCO__45__CYTOSOL" stoichiometry="1"/>  
<speciesReference species="DEOXY__45__RIBOSE__45__1P_CCO__45__CYTOSOL" stoichiometry="1"/>  
</listOfProducts>    
<listOfModifiers>    
<modifierSpeciesReference species="MGA_0364__45__MONOMER"/>   
</listOfModifiers>    
</reaction>    
<reaction id="GCVMULTI__45__RXN" name="GCVMULTI-RXN" reversible="true"> 
<listOfReactants>    
<speciesReference species="GLY_CCO__45__CYTOSOL" stoichiometry="1"/>  
<speciesReference species="THF_CCO__45__CYTOSOL" stoichiometry="1"/>  
<speciesReference species="NAD_CCO__45__CYTOSOL" stoichiometry="1"/>  
</listOfReactants>    
<listOfProducts>    
<speciesReference species="PROTON_CCO__45__CYTOSOL" stoichiometry="1"/>  
<speciesReference species="AMMONIA_CCO__45__CYTOSOL" stoichiometry="1"/>  
<speciesReference species="METHYLENE__45__THF_CCO__45__CYTOSOL" stoichiometry="1"/>  
<speciesReference species="CARBON__45__DIOXIDE_CCO__45__CYTOSOL" stoichiometry="1"/>  
<speciesReference species="NADH_CCO__45__CYTOSOL" stoichiometry="1"/>  
</listOfProducts>    
<listOfModifiers>    
<modifierSpeciesReference species="MGA_0161__45__MONOMER"/>   
</listOfModifiers>    
</reaction>    
<reaction id="RXN__45__6321" name="RXN-6321" reversible="false"> 
<listOfReactants>    
<speciesReference species="_5__45__10__45__METHENYL__45__THF_CCO__45__CYTOSOL" stoichiometry="1"/>  
<speciesReference species="WATER_CCO__45__CYTOSOL" stoichiometry="1"/>  
</listOfReactants>    
<listOfProducts>    
<speciesReference species="PROTON_CCO__45__CYTOSOL" stoichiometry="3"/>  
<speciesReference species="_5__45__FORMYL__45__THF_CCO__45__CYTOSOL" stoichiometry="1"/>  
</listOfProducts>    
<listOfModifiers>    
<modifierSpeciesReference species="MGA_1146__45__MONOMER"/>   
</listOfModifiers>    
</reaction>    
<reaction id="RXN__45__9386" name="RXN-9386" reversible="false"> 
<listOfReactants>    
<speciesReference species="GLN__45__tRNAs_CCO__45__CYTOSOL" stoichiometry="1"/>  
<speciesReference species="GLT_CCO__45__CYTOSOL" stoichiometry="1"/>  
<speciesReference species="ATP_CCO__45__CYTOSOL" stoichiometry="1"/>  
</listOfReactants>    
<listOfProducts>    
<speciesReference species="GLUTAMYL__45__TRNA__45__GLN_CCO__45__CYTOSOL" stoichiometry="1"/>  
<speciesReference species="AMP_CCO__45__CYTOSOL" stoichiometry="1"/>  
<speciesReference species="PPI_CCO__45__CYTOSOL" stoichiometry="1"/>  
</listOfProducts>    
<listOfModifiers>    
<modifierSpeciesReference species="MGA_0594__45__MONOMER"/>   
</listOfModifiers>    
</reaction>    
<reaction id="URA__45__PHOSPH__45__RXN" name="URA-PHOSPH-RXN" reversible="false"> 
<listOfReactants>    
<speciesReference species="Pi_CCO__45__CYTOSOL" stoichiometry="1"/>  
<speciesReference species="DEOXYURIDINE_CCO__45__CYTOSOL" stoichiometry="1"/>  
</listOfReactants>    
<listOfProducts>    
<speciesReference species="DEOXY__45__RIBOSE__45__1P_CCO__45__CYTOSOL" stoichiometry="1"/>  
<speciesReference species="URACIL_CCO__45__CYTOSOL" stoichiometry="1"/>  
</listOfProducts>    
<listOfModifiers>    
<modifierSpeciesReference species="MGA_0362__45__MONOMER"/>   
</listOfModifiers>    
</reaction>    
<reaction id="_1__46__1__46__1__46__34__45__RXN" name="1.1.1.34-RXN" reversible="false"> 
<listOfReactants>    
<speciesReference species="PROTON_CCO__45__CYTOSOL" stoichiometry="2"/>  
<speciesReference species="NADPH_CCO__45__CYTOSOL" stoichiometry="2"/>  
<speciesReference species="_3__45__HYDROXY__45__3__45__METHYL__45__GLUTARYL__45__COA_CCO__45__CYTOSOL" stoichiometry="1"/>  
</listOfReactants>    
<listOfProducts>    
<speciesReference species="NADP_CCO__45__CYTOSOL" stoichiometry="2"/>  
<speciesReference species="CO__45__A_CCO__45__CYTOSOL" stoichiometry="1"/>  
<speciesReference species="MEVALONATE_CCO__45__CYTOSOL" stoichiometry="1"/>  
</listOfProducts>    
<listOfModifiers>    
<modifierSpeciesReference species="MONOMER97N__45__281"/>   
</listOfModifiers>    
</reaction>    
<reaction id="DXPREDISOM__45__RXN" name="DXPREDISOM-RXN" reversible="false"> 
<listOfReactants>    
<speciesReference species="DEOXYXYLULOSE__45__5P_CCO__45__CYTOSOL" stoichiometry="1"/>  
<speciesReference species="NADPH_CCO__45__CYTOSOL" stoichiometry="1"/>  
<speciesReference species="PROTON_CCO__45__CYTOSOL" stoichiometry="1"/>  
</listOfReactants>    
<listOfProducts>    
<speciesReference species="_2__45__C__45__METHYL__45__D__45__ERYTHRITOL__45__4__45__PHOSPHATE_CCO__45__CYTOSOL" stoichiometry="1"/>  
<speciesReference species="NADP_CCO__45__CYTOSOL" stoichiometry="1"/>  
</listOfProducts>    
<listOfModifiers>    
<modifierSpeciesReference species="MGA_0787__45__MONOMER"/>   
</listOfModifiers>    
</reaction>    
<reaction id="GLYC3PDEHYDROGBIOSYN__45__RXN" name="GLYC3PDEHYDROGBIOSYN-RXN" reversible="true"> 
<listOfReactants>    
<speciesReference species="DIHYDROXY__45__ACETONE__45__PHOSPHATE_CCO__45__CYTOSOL" stoichiometry="1"/>  
<speciesReference species="NADH__45__P__45__OR__45__NOP_CCO__45__CYTOSOL" stoichiometry="1"/>  
<speciesReference species="PROTON_CCO__45__CYTOSOL" stoichiometry="1"/>  
</listOfReactants>    
<listOfProducts>    
<speciesReference species="GLYCEROL__45__3P_CCO__45__CYTOSOL" stoichiometry="1"/>  
<speciesReference species="NAD__45__P__45__OR__45__NOP_CCO__45__CYTOSOL" stoichiometry="1"/>  
</listOfProducts>    
<listOfModifiers>    
<modifierSpeciesReference species="MGA_1133__45__MONOMER"/>   
</listOfModifiers>    
</reaction>    
<reaction id="L__45__LACTATE__45__DEHYDROGENASE__45__RXN" name="L-LACTATE-DEHYDROGENASE-RXN" reversible="false"> 
<listOfReactants>    
<speciesReference species="PROTON_CCO__45__CYTOSOL" stoichiometry="1"/>  
<speciesReference species="NADH_CCO__45__CYTOSOL" stoichiometry="1"/>  
<speciesReference species="PYRUVATE_CCO__45__CYTOSOL" stoichiometry="1"/>  
</listOfReactants>    
<listOfProducts>    
<speciesReference species="NAD_CCO__45__CYTOSOL" stoichiometry="1"/>  
<speciesReference species="L__45__LACTATE_CCO__45__CYTOSOL" stoichiometry="1"/>  
</listOfProducts>    
<listOfModifiers>    
<modifierSpeciesReference species="MGA_0746__45__MONOMER"/>   
</listOfModifiers>    
</reaction>    
<reaction id="MALATE__45__DEH__45__RXN" name="MALATE-DEH-RXN" reversible="true"> 
<listOfReactants>    
<speciesReference species="MAL_CCO__45__CYTOSOL" stoichiometry="1"/>  
<speciesReference species="NAD_CCO__45__CYTOSOL" stoichiometry="1"/>  
</listOfReactants>    
<listOfProducts>    
<speciesReference species="PROTON_CCO__45__CYTOSOL" stoichiometry="1"/>  
<speciesReference species="OXALACETIC_ACID_CCO__45__CYTOSOL" stoichiometry="1"/>  
<speciesReference species="NADH_CCO__45__CYTOSOL" stoichiometry="1"/>  
</listOfProducts>    
<listOfModifiers>    
<modifierSpeciesReference species="MGA_0746__45__MONOMER"/>   
</listOfModifiers>    
</reaction>        
<reaction id="GLYCEROL__45__3__45__PHOSPHATE__45__OXIDASE__45__RXN" name="GLYCEROL-3-PHOSPHATE-OXIDASE-RXN" reversible="false"> 
<listOfReactants>    
<speciesReference species="OXYGEN__45__MOLECULE_CCO__45__CYTOSOL" stoichiometry="1"/>  
<speciesReference species="GLYCEROL__45__3P_CCO__45__CYTOSOL" stoichiometry="1"/>  
</listOfReactants>    
<listOfProducts>    
<speciesReference species="HYDROGEN__45__PEROXIDE_CCO__45__CYTOSOL" stoichiometry="1"/>  
<speciesReference species="DIHYDROXY__45__ACETONE__45__PHOSPHATE_CCO__45__CYTOSOL" stoichiometry="1"/>  
</listOfProducts>    
<listOfModifiers>    
<modifierSpeciesReference species="MGA_0646__45__MONOMER"/>   
</listOfModifiers>    
</reaction>    
<reaction id="ADPREDUCT__45__RXN" name="ADPREDUCT-RXN" reversible="false"> 
<listOfReactants>    
<speciesReference species="ADP_CCO__45__CYTOSOL" stoichiometry="1"/>  
<speciesReference species="Red__45__Thioredoxin_CCO__45__CYTOSOL" stoichiometry="1"/>  
</listOfReactants>    
<listOfProducts>    
<speciesReference species="DADP_CCO__45__CYTOSOL" stoichiometry="1"/>  
<speciesReference species="Ox__45__Thioredoxin_CCO__45__CYTOSOL" stoichiometry="1"/>  
<speciesReference species="WATER_CCO__45__CYTOSOL" stoichiometry="1"/>  
</listOfProducts>    
<listOfModifiers>    
<modifierSpeciesReference species="MGA_0698__45__MONOMER"/>   
<modifierSpeciesReference species="MGA_0695__45__MONOMER"/>   
</listOfModifiers>    
</reaction>    
<reaction id="CDPREDUCT__45__RXN" name="CDPREDUCT-RXN" reversible="false"> 
<listOfReactants>    
<speciesReference species="CDP_CCO__45__CYTOSOL" stoichiometry="1"/>  
<speciesReference species="Red__45__Thioredoxin_CCO__45__CYTOSOL" stoichiometry="1"/>  
</listOfReactants>    
<listOfProducts>    
<speciesReference species="DCDP_CCO__45__CYTOSOL" stoichiometry="1"/>  
<speciesReference species="Ox__45__Thioredoxin_CCO__45__CYTOSOL" stoichiometry="1"/>  
<speciesReference species="WATER_CCO__45__CYTOSOL" stoichiometry="1"/>  
</listOfProducts>    
<listOfModifiers>    
<modifierSpeciesReference species="MGA_0698__45__MONOMER"/>   
<modifierSpeciesReference species="MGA_0695__45__MONOMER"/>   
</listOfModifiers>    
</reaction>    
<reaction id="GDPREDUCT__45__RXN" name="GDPREDUCT-RXN" reversible="false"> 
<listOfReactants>    
<speciesReference species="GDP_CCO__45__CYTOSOL" stoichiometry="1"/>  
<speciesReference species="Red__45__Thioredoxin_CCO__45__CYTOSOL" stoichiometry="1"/>  
</listOfReactants>    
<listOfProducts>    
<speciesReference species="DGDP_CCO__45__CYTOSOL" stoichiometry="1"/>  
<speciesReference species="Ox__45__Thioredoxin_CCO__45__CYTOSOL" stoichiometry="1"/>  
<speciesReference species="WATER_CCO__45__CYTOSOL" stoichiometry="1"/>  
</listOfProducts>    
<listOfModifiers>    
<modifierSpeciesReference species="MGA_0698__45__MONOMER"/>   
<modifierSpeciesReference species="MGA_0695__45__MONOMER"/>   
</listOfModifiers>    
</reaction>    
<reaction id="RIBONUCLEOSIDE__45__DIP__45__REDUCTI__45__RXN" name="RIBONUCLEOSIDE-DIP-REDUCTI-RXN" reversible="false"> 
<listOfReactants>    
<speciesReference species="Deoxy__45__Ribonucleoside__45__Diphosphates_CCO__45__CYTOSOL" stoichiometry="1"/>  
<speciesReference species="Ox__45__Thioredoxin_CCO__45__CYTOSOL" stoichiometry="1"/>  
<speciesReference species="WATER_CCO__45__CYTOSOL" stoichiometry="1"/>  
</listOfReactants>    
<listOfProducts>    
<speciesReference species="Ribonucleoside__45__Diphosphates_CCO__45__CYTOSOL" stoichiometry="1"/>  
<speciesReference species="Red__45__Thioredoxin_CCO__45__CYTOSOL" stoichiometry="1"/>  
</listOfProducts>    
<listOfModifiers>    
<modifierSpeciesReference species="MGA_0695__45__MONOMER"/>   
<modifierSpeciesReference species="MGA_0698__45__MONOMER"/>   
</listOfModifiers>    
</reaction>    
<reaction id="RIBONUCLEOSIDE__45__DIP__45__REDUCTII__45__RXN" name="RIBONUCLEOSIDE-DIP-REDUCTII-RXN" reversible="false"> 
<listOfReactants>    
<speciesReference species="CDP_CCO__45__CYTOSOL" stoichiometry="1"/>  
<speciesReference species="Oxidized__45__NrdH__45__Proteins_CCO__45__CYTOSOL" stoichiometry="1"/>  
</listOfReactants>    
<listOfProducts>    
<speciesReference species="DCDP_CCO__45__CYTOSOL" stoichiometry="1"/>  
<speciesReference species="Reduced__45__NrdH__45__Proteins_CCO__45__CYTOSOL" stoichiometry="1"/>  
<speciesReference species="WATER_CCO__45__CYTOSOL" stoichiometry="1"/>  
</listOfProducts>    
<listOfModifiers>    
<modifierSpeciesReference species="MGA_0695__45__MONOMER"/>   
</listOfModifiers>    
</reaction>    
<reaction id="RXN0__45__722" name="RXN0-722" reversible="false"> 
<listOfReactants>    
<speciesReference species="UDP_CCO__45__CYTOSOL" stoichiometry="1"/>  
<speciesReference species="Reduced__45__NrdH__45__Proteins_CCO__45__CYTOSOL" stoichiometry="1"/>  
</listOfReactants>    
<listOfProducts>    
<speciesReference species="DUDP_CCO__45__CYTOSOL" stoichiometry="1"/>  
<speciesReference species="Oxidized__45__NrdH__45__Proteins_CCO__45__CYTOSOL" stoichiometry="1"/>  
<speciesReference species="WATER_CCO__45__CYTOSOL" stoichiometry="1"/>  
</listOfProducts>    
<listOfModifiers>    
<modifierSpeciesReference species="MGA_0695__45__MONOMER"/>   
</listOfModifiers>    
</reaction>    
<reaction id="RXN0__45__747" name="RXN0-747" reversible="false"> 
<listOfReactants>    
<speciesReference species="ADP_CCO__45__CYTOSOL" stoichiometry="1"/>  
<speciesReference species="Reduced__45__NrdH__45__Proteins_CCO__45__CYTOSOL" stoichiometry="1"/>  
</listOfReactants>    
<listOfProducts>    
<speciesReference species="DADP_CCO__45__CYTOSOL" stoichiometry="1"/>  
<speciesReference species="Oxidized__45__NrdH__45__Proteins_CCO__45__CYTOSOL" stoichiometry="1"/>  
<speciesReference species="WATER_CCO__45__CYTOSOL" stoichiometry="1"/>  
</listOfProducts>    
<listOfModifiers>    
<modifierSpeciesReference species="MGA_0695__45__MONOMER"/>   
</listOfModifiers>    
</reaction>    
<reaction id="RXN0__45__748" name="RXN0-748" reversible="false"> 
<listOfReactants>    
<speciesReference species="GDP_CCO__45__CYTOSOL" stoichiometry="1"/>  
<speciesReference species="Reduced__45__NrdH__45__Proteins_CCO__45__CYTOSOL" stoichiometry="1"/>  
</listOfReactants>    
<listOfProducts>    
<speciesReference species="DGDP_CCO__45__CYTOSOL" stoichiometry="1"/>  
<speciesReference species="Oxidized__45__NrdH__45__Proteins_CCO__45__CYTOSOL" stoichiometry="1"/>  
<speciesReference species="WATER_CCO__45__CYTOSOL" stoichiometry="1"/>  
</listOfProducts>    
<listOfModifiers>    
<modifierSpeciesReference species="MGA_0695__45__MONOMER"/>   
</listOfModifiers>    
</reaction>    
<reaction id="UDPREDUCT__45__RXN" name="UDPREDUCT-RXN" reversible="false"> 
<listOfReactants>    
<speciesReference species="UDP_CCO__45__CYTOSOL" stoichiometry="1"/>  
<speciesReference species="Red__45__Thioredoxin_CCO__45__CYTOSOL" stoichiometry="1"/>  
</listOfReactants>    
<listOfProducts>    
<speciesReference species="DUDP_CCO__45__CYTOSOL" stoichiometry="1"/>  
<speciesReference species="Ox__45__Thioredoxin_CCO__45__CYTOSOL" stoichiometry="1"/>  
<speciesReference species="WATER_CCO__45__CYTOSOL" stoichiometry="1"/>  
</listOfProducts>    
<listOfModifiers>    
<modifierSpeciesReference species="MGA_0698__45__MONOMER"/>   
<modifierSpeciesReference species="MGA_0695__45__MONOMER"/>   
</listOfModifiers>    
</reaction>    
<reaction id="RXN0__45__882" name="RXN0-882" reversible="false"> 
<listOfReactants>    
<speciesReference species="_2C__45__METH__45__D__45__ERYTHRITOL__45__CYCLODIPHOSPHATE_CCO__45__CYTOSOL" stoichiometry="1"/>  
<speciesReference species="Reduced__45__ferredoxins_CCO__45__CYTOSOL" stoichiometry="2"/>  
</listOfReactants>    
<listOfProducts>    
<speciesReference species="HYDROXY__45__METHYL__45__BUTENYL__45__DIP_CCO__45__CYTOSOL" stoichiometry="1"/>  
<speciesReference species="Oxidized__45__ferredoxins_CCO__45__CYTOSOL" stoichiometry="2"/>  
<speciesReference species="WATER_CCO__45__CYTOSOL" stoichiometry="1"/>  
</listOfProducts>    
<listOfModifiers>    
<modifierSpeciesReference species="MGA_1156__45__MONOMER"/>   
</listOfModifiers>    
</reaction>    
<reaction id="_1__46__2__46__1__46__9__45__RXN" name="1.2.1.9-RXN" reversible="false"> 
<listOfReactants>    
<speciesReference species="GAP_CCO__45__CYTOSOL" stoichiometry="1"/>  
<speciesReference species="NADP_CCO__45__CYTOSOL" stoichiometry="1"/>  
<speciesReference species="WATER_CCO__45__CYTOSOL" stoichiometry="1"/>  
</listOfReactants>    
<listOfProducts>    
<speciesReference species="PROTON_CCO__45__CYTOSOL" stoichiometry="2"/>  
<speciesReference species="G3P_CCO__45__CYTOSOL" stoichiometry="1"/>  
<speciesReference species="NADPH_CCO__45__CYTOSOL" stoichiometry="1"/>  
</listOfProducts>    
<listOfModifiers>    
<modifierSpeciesReference species="MGA_0860__45__MONOMER"/>   
</listOfModifiers>    
</reaction>    
<reaction id="_1__46__5__46__1__46__35__45__RXN" name="1.5.1.35-RXN" reversible="false"> 
<listOfReactants>    
<speciesReference species="CPD__45__6124_CCO__45__CYTOSOL" stoichiometry="1"/>  
<speciesReference species="NAD_CCO__45__CYTOSOL" stoichiometry="1"/>  
<speciesReference species="WATER_CCO__45__CYTOSOL" stoichiometry="2"/>  
</listOfReactants>    
<listOfProducts>    
<speciesReference species="_4__45__AMINO__45__BUTYRATE_CCO__45__CYTOSOL" stoichiometry="1"/>  
<speciesReference species="NADH_CCO__45__CYTOSOL" stoichiometry="1"/>  
<speciesReference species="PROTON_CCO__45__CYTOSOL" stoichiometry="2"/>  
</listOfProducts>    
<listOfModifiers>    
<modifierSpeciesReference species="MGA_0590__45__MONOMER"/>   
</listOfModifiers>    
</reaction>    
<reaction id="AMINOBUTDEHYDROG__45__RXN" name="AMINOBUTDEHYDROG-RXN" reversible="false"> 
<listOfReactants>    
<speciesReference species="_4__45__AMINO__45__BUTYRALDEHYDE_CCO__45__CYTOSOL" stoichiometry="1"/>  
<speciesReference species="NAD_CCO__45__CYTOSOL" stoichiometry="1"/>  
<speciesReference species="WATER_CCO__45__CYTOSOL" stoichiometry="1"/>  
</listOfReactants>    
<listOfProducts>    
<speciesReference species="_4__45__AMINO__45__BUTYRATE_CCO__45__CYTOSOL" stoichiometry="1"/>  
<speciesReference species="NADH_CCO__45__CYTOSOL" stoichiometry="1"/>  
<speciesReference species="PROTON_CCO__45__CYTOSOL" stoichiometry="2"/>  
</listOfProducts>    
<listOfModifiers>    
<modifierSpeciesReference species="MGA_0590__45__MONOMER"/>   
</listOfModifiers>    
</reaction>    
<reaction id="GAPDHSYNEC__45__RXN" name="GAPDHSYNEC-RXN" reversible="true"> 
<listOfReactants>    
<speciesReference species="NAD__45__P__45__OR__45__NOP_CCO__45__CYTOSOL" stoichiometry="1"/>  
<speciesReference species="GAP_CCO__45__CYTOSOL" stoichiometry="1"/>  
<speciesReference species="Pi_CCO__45__CYTOSOL" stoichiometry="1"/>  
</listOfReactants>    
<listOfProducts>    
<speciesReference species="NADH__45__P__45__OR__45__NOP_CCO__45__CYTOSOL" stoichiometry="1"/>  
<speciesReference species="DPG_CCO__45__CYTOSOL" stoichiometry="1"/>  
</listOfProducts>    
<listOfModifiers>    
<modifierSpeciesReference species="MGA_0860__45__MONOMER"/>   
</listOfModifiers>    
</reaction>    
<reaction id="GAPOXNPHOSPHN__45__RXN" name="GAPOXNPHOSPHN-RXN" reversible="true"> 
<listOfReactants>    
<speciesReference species="GAP_CCO__45__CYTOSOL" stoichiometry="1"/>  
<speciesReference species="Pi_CCO__45__CYTOSOL" stoichiometry="1"/>  
<speciesReference species="NAD_CCO__45__CYTOSOL" stoichiometry="1"/>  
</listOfReactants>    
<listOfProducts>    
<speciesReference species="PROTON_CCO__45__CYTOSOL" stoichiometry="1"/>  
<speciesReference species="DPG_CCO__45__CYTOSOL" stoichiometry="1"/>  
<speciesReference species="NADH_CCO__45__CYTOSOL" stoichiometry="1"/>  
</listOfProducts>    
<listOfModifiers>    
<modifierSpeciesReference species="MGA_1184__45__MONOMER"/>   
<modifierSpeciesReference species="MGA_0330__45__MONOMER"/>   
</listOfModifiers>    
</reaction>    
<reaction id="PYRUVDEH__45__RXN" name="PYRUVDEH-RXN" reversible="false"> 
<listOfReactants>    
<speciesReference species="PYRUVATE_CCO__45__CYTOSOL" stoichiometry="1"/>  
<speciesReference species="CO__45__A_CCO__45__CYTOSOL" stoichiometry="1"/>  
<speciesReference species="NAD_CCO__45__CYTOSOL" stoichiometry="1"/>  
</listOfReactants>    
<listOfProducts>    
<speciesReference species="ACETYL__45__COA_CCO__45__CYTOSOL" stoichiometry="1"/>  
<speciesReference species="CARBON__45__DIOXIDE_CCO__45__CYTOSOL" stoichiometry="1"/>  
<speciesReference species="NADH_CCO__45__CYTOSOL" stoichiometry="1"/>  
</listOfProducts>    
<listOfModifiers>    
<modifierSpeciesReference species="MGA_0161__45__MONOMER"/>   
</listOfModifiers>    
</reaction>    
<reaction id="PYRUVATEDECARB__45__RXN" name="PYRUVATEDECARB-RXN" reversible="false"> 
<listOfReactants>    
<speciesReference species="PROTON_CCO__45__CYTOSOL" stoichiometry="1"/>  
<speciesReference species="PYRUVATE_CCO__45__CYTOSOL" stoichiometry="1"/>  
<speciesReference species="LIPOAMIDE_CCO__45__CYTOSOL" stoichiometry="1"/>  
</listOfReactants>    
<listOfProducts>    
<speciesReference species="S__45__ACETYLDIHYDROLIPOAMIDE_CCO__45__CYTOSOL" stoichiometry="1"/>  
<speciesReference species="CARBON__45__DIOXIDE_CCO__45__CYTOSOL" stoichiometry="1"/>  
</listOfProducts>    
<listOfModifiers>    
<modifierSpeciesReference species="MGA_0164__45__MONOMER"/>   
<modifierSpeciesReference species="MGA_0165__45__MONOMER"/>   
</listOfModifiers>    
</reaction>    
<reaction id="RXN0__45__1134" name="RXN0-1134" reversible="false"> 
<listOfReactants>    
<speciesReference species="PYRUVATE_CCO__45__CYTOSOL" stoichiometry="1"/>  
<speciesReference species="Pyruvate__45__dehydrogenase__45__lipoate_CCO__45__CYTOSOL" stoichiometry="1"/>  
</listOfReactants>    
<listOfProducts>    
<speciesReference species="Pyruvate__45__dehydrogenase__45__acetylDHlipoyl_CCO__45__CYTOSOL" stoichiometry="1"/>  
<speciesReference species="CARBON__45__DIOXIDE_CCO__45__CYTOSOL" stoichiometry="1"/>  
</listOfProducts>    
<listOfModifiers>    
<modifierSpeciesReference species="MGA_0164__45__MONOMER"/>   
<modifierSpeciesReference species="MGA_0165__45__MONOMER"/>   
</listOfModifiers>    
</reaction>    
<reaction id="_1__46__5__46__1__46__15__45__RXN" name="1.5.1.15-RXN" reversible="false"> 
<listOfReactants>    
<speciesReference species="METHYLENE__45__THF_CCO__45__CYTOSOL" stoichiometry="1"/>  
<speciesReference species="NAD_CCO__45__CYTOSOL" stoichiometry="1"/>  
</listOfReactants>    
<listOfProducts>    
<speciesReference species="_5__45__10__45__METHENYL__45__THF_CCO__45__CYTOSOL" stoichiometry="1"/>  
<speciesReference species="NADH_CCO__45__CYTOSOL" stoichiometry="1"/>  
</listOfProducts>    
<listOfModifiers>    
<modifierSpeciesReference species="MGA_0596__45__MONOMER"/>   
</listOfModifiers>    
</reaction>    
<reaction id="DIHYDROFOLATEREDUCT__45__RXN" name="DIHYDROFOLATEREDUCT-RXN" reversible="false"> 
<listOfReactants>    
<speciesReference species="PROTON_CCO__45__CYTOSOL" stoichiometry="1"/>  
<speciesReference species="NADPH_CCO__45__CYTOSOL" stoichiometry="1"/>  
<speciesReference species="DIHYDROFOLATE_CCO__45__CYTOSOL" stoichiometry="1"/>  
</listOfReactants>    
<listOfProducts>    
<speciesReference species="NADP_CCO__45__CYTOSOL" stoichiometry="1"/>  
<speciesReference species="THF_CCO__45__CYTOSOL" stoichiometry="1"/>  
</listOfProducts>    
<listOfModifiers>    
<modifierSpeciesReference species="MGA_0701__45__MONOMER"/>   
</listOfModifiers>    
</reaction>    
<reaction id="METHYLENETHFDEHYDROG__45__NADP__45__RXN" name="METHYLENETHFDEHYDROG-NADP-RXN" reversible="false"> 
<listOfReactants>    
<speciesReference species="METHYLENE__45__THF_CCO__45__CYTOSOL" stoichiometry="1"/>  
<speciesReference species="NADP_CCO__45__CYTOSOL" stoichiometry="1"/>  
</listOfReactants>    
<listOfProducts>    
<speciesReference species="NADPH_CCO__45__CYTOSOL" stoichiometry="1"/>  
<speciesReference species="_5__45__10__45__METHENYL__45__THF_CCO__45__CYTOSOL" stoichiometry="1"/>  
</listOfProducts>    
<listOfModifiers>    
<modifierSpeciesReference species="MGA_0596__45__MONOMER"/>   
</listOfModifiers>    
</reaction>    
<reaction id="PYRNUTRANSHYDROGEN__45__RXN" name="PYRNUTRANSHYDROGEN-RXN" reversible="false"> 
<listOfReactants>    
<speciesReference species="NAD_CCO__45__CYTOSOL" stoichiometry="1"/>  
<speciesReference species="NADPH_CCO__45__CYTOSOL" stoichiometry="1"/>  
</listOfReactants>    
<listOfProducts>    
<speciesReference species="NADH_CCO__45__CYTOSOL" stoichiometry="1"/>  
<speciesReference species="NADP_CCO__45__CYTOSOL" stoichiometry="1"/>  
</listOfProducts>    
<listOfModifiers>    
<modifierSpeciesReference species="MGA_0161__45__MONOMER"/>   
</listOfModifiers>    
</reaction>    
<reaction id="RXN0__45__5375" name="RXN0-5375" reversible="false"> 
<listOfReactants>    
<speciesReference species="PROTON_CCO__45__CYTOSOL" stoichiometry="2"/>  
<speciesReference species="CPD0__45__1147_CCO__45__CYTOSOL" stoichiometry="1"/>  
<speciesReference species="NADH_CCO__45__CYTOSOL" stoichiometry="2"/>  
</listOfReactants>    
<listOfProducts>    
<speciesReference species="ANTHRANILATE_CCO__45__CYTOSOL" stoichiometry="1"/>  
<speciesReference species="CPD0__45__1148_CCO__45__CYTOSOL" stoichiometry="1"/>  
<speciesReference species="NAD_CCO__45__CYTOSOL" stoichiometry="2"/>  
</listOfProducts>    
<listOfModifiers>    
<modifierSpeciesReference species="MGA_0243__45__MONOMER"/>   
</listOfModifiers>    
</reaction>    
<reaction id="_1__46__8__46__1__46__4__45__RXN" name="1.8.1.4-RXN" reversible="false"> 
<listOfReactants>    
<speciesReference species="Dihydro__45__Lipoyl__45__Proteins_CCO__45__CYTOSOL" stoichiometry="1"/>  
<speciesReference species="NAD_CCO__45__CYTOSOL" stoichiometry="1"/>  
</listOfReactants>    
<listOfProducts>    
<speciesReference species="Lipoyl__45__Protein_CCO__45__CYTOSOL" stoichiometry="1"/>  
<speciesReference species="NADH_CCO__45__CYTOSOL" stoichiometry="1"/>  
<speciesReference species="PROTON_CCO__45__CYTOSOL" stoichiometry="1"/>  
</listOfProducts>    
<listOfModifiers>    
<modifierSpeciesReference species="MGA_0161__45__MONOMER"/>   
</listOfModifiers>    
</reaction>    
<reaction id="DIHYDLIPOXN__45__RXN" name="DIHYDLIPOXN-RXN" reversible="false"> 
<listOfReactants>    
<speciesReference species="DIHYDROLIPOAMIDE_CCO__45__CYTOSOL" stoichiometry="1"/>  
<speciesReference species="NAD_CCO__45__CYTOSOL" stoichiometry="1"/>  
</listOfReactants>    
<listOfProducts>    
<speciesReference species="PROTON_CCO__45__CYTOSOL" stoichiometry="1"/>  
<speciesReference species="LIPOAMIDE_CCO__45__CYTOSOL" stoichiometry="1"/>  
<speciesReference species="NADH_CCO__45__CYTOSOL" stoichiometry="1"/>  
</listOfProducts>    
<listOfModifiers>    
<modifierSpeciesReference species="MGA_0161__45__MONOMER"/>   
</listOfModifiers>    
</reaction>    
<reaction id="RXN__45__7716" name="RXN-7716" reversible="false"> 
<listOfReactants>    
<speciesReference species="Oxo__45__glutarate__45__dehydrogenase__45__DH__45__lipoyl_CCO__45__CYTOSOL" stoichiometry="1"/>  
<speciesReference species="NAD_CCO__45__CYTOSOL" stoichiometry="1"/>  
</listOfReactants>    
<listOfProducts>    
<speciesReference species="Oxo__45__glutarate__45__dehydrogenase__45__lipoyl_CCO__45__CYTOSOL" stoichiometry="1"/>  
<speciesReference species="NADH_CCO__45__CYTOSOL" stoichiometry="1"/>  
<speciesReference species="PROTON_CCO__45__CYTOSOL" stoichiometry="1"/>  
</listOfProducts>    
<listOfModifiers>    
<modifierSpeciesReference species="MGA_0161__45__MONOMER"/>   
</listOfModifiers>    
</reaction>    
<reaction id="RXN__45__7719" name="RXN-7719" reversible="false"> 
<listOfReactants>    
<speciesReference species="BCAA__45__dehydrogenase__45__DH__45__lipoyl_CCO__45__CYTOSOL" stoichiometry="1"/>  
<speciesReference species="NAD_CCO__45__CYTOSOL" stoichiometry="1"/>  
</listOfReactants>    
<listOfProducts>    
<speciesReference species="BCAA__45__dehydrogenase__45__lipoyl_CCO__45__CYTOSOL" stoichiometry="1"/>  
<speciesReference species="NADH_CCO__45__CYTOSOL" stoichiometry="1"/>  
<speciesReference species="PROTON_CCO__45__CYTOSOL" stoichiometry="1"/>  
</listOfProducts>    
<listOfModifiers>    
<modifierSpeciesReference species="MGA_0161__45__MONOMER"/>   
</listOfModifiers>    
</reaction>    
<reaction id="RXN__45__8629" name="RXN-8629" reversible="false"> 
<listOfReactants>    
<speciesReference species="DIHYDROLIPOYL__45__GCVH_CCO__45__CYTOSOL" stoichiometry="1"/>  
<speciesReference species="NAD_CCO__45__CYTOSOL" stoichiometry="1"/>  
</listOfReactants>    
<listOfProducts>    
<speciesReference species="PROTEIN__45__LIPOYLLYSINE_CCO__45__CYTOSOL" stoichiometry="1"/>  
<speciesReference species="NADH_CCO__45__CYTOSOL" stoichiometry="1"/>  
<speciesReference species="PROTON_CCO__45__CYTOSOL" stoichiometry="1"/>  
</listOfProducts>    
<listOfModifiers>    
<modifierSpeciesReference species="MGA_0161__45__MONOMER"/>   
</listOfModifiers>    
</reaction>    
<reaction id="RXN0__45__1132" name="RXN0-1132" reversible="false"> 
<listOfReactants>    
<speciesReference species="Pyruvate__45__dehydrogenase__45__dihydrolipoate_CCO__45__CYTOSOL" stoichiometry="1"/>  
<speciesReference species="NAD_CCO__45__CYTOSOL" stoichiometry="1"/>  
</listOfReactants>    
<listOfProducts>    
<speciesReference species="Pyruvate__45__dehydrogenase__45__lipoate_CCO__45__CYTOSOL" stoichiometry="1"/>  
<speciesReference species="NADH_CCO__45__CYTOSOL" stoichiometry="1"/>  
<speciesReference species="PROTON_CCO__45__CYTOSOL" stoichiometry="1"/>  
</listOfProducts>    
<listOfModifiers>    
<modifierSpeciesReference species="MGA_0161__45__MONOMER"/>   
</listOfModifiers>    
</reaction>    
<reaction id="THIOREDOXIN__45__REDUCT__45__NADPH__45__RXN" name="THIOREDOXIN-REDUCT-NADPH-RXN" reversible="false"> 
<listOfReactants> 
<speciesReference species="Ox__45__Thioredoxin_CCO__45__CYTOSOL" stoichiometry="1"/>  
<speciesReference species="NADPH_CCO__45__CYTOSOL" stoichiometry="1"/>  
<speciesReference species="PROTON_CCO__45__CYTOSOL" stoichiometry="1"/>  
 </listOfReactants>    
<listOfProducts>    
<speciesReference species="Red__45__Thioredoxin_CCO__45__CYTOSOL" stoichiometry="1"/>  
<speciesReference species="NADP_CCO__45__CYTOSOL" stoichiometry="1"/>  
</listOfProducts>    
<listOfModifiers>    
<modifierSpeciesReference species="MGA_1221__45__MONOMER"/>   
<modifierSpeciesReference species="MGA_0124__45__MONOMER"/>   
</listOfModifiers>    
</reaction>    
<reaction id="_1__46__8__46__4__46__12__45__RXN" name="1.8.4.12-RXN" reversible="false"> 
<listOfReactants>    
<speciesReference species="Protein__45__L__45__methionine_CCO__45__CYTOSOL" stoichiometry="1"/>  
<speciesReference species="Ox__45__Thioredoxin_CCO__45__CYTOSOL" stoichiometry="1"/>  
<speciesReference species="WATER_CCO__45__CYTOSOL" stoichiometry="1"/>  
</listOfReactants>    
<listOfProducts>    
<speciesReference species="Protein__45__L__45__methionine__45__R__45__S__45__oxides_CCO__45__CYTOSOL" stoichiometry="1"/>  
<speciesReference species="Red__45__Thioredoxin_CCO__45__CYTOSOL" stoichiometry="1"/>  
</listOfProducts>    
<listOfModifiers>    
<modifierSpeciesReference species="MGA_0149__45__MONOMER"/>   
</listOfModifiers>    
</reaction>    
<reaction id="RXN__45__8669" name="RXN-8669" reversible="false"> 
<listOfReactants>    
<speciesReference species="MET_CCO__45__CYTOSOL" stoichiometry="1"/>  
<speciesReference species="Ox__45__Thioredoxin_CCO__45__CYTOSOL" stoichiometry="1"/>  
<speciesReference species="WATER_CCO__45__CYTOSOL" stoichiometry="1"/>  
</listOfReactants>    
<listOfProducts>    
<speciesReference species="CPD__45__8989_CCO__45__CYTOSOL" stoichiometry="1"/>  
<speciesReference species="Red__45__Thioredoxin_CCO__45__CYTOSOL" stoichiometry="1"/>  
</listOfProducts>    
<listOfModifiers>    
<modifierSpeciesReference species="MGA_0571__45__MONOMER"/>   
</listOfModifiers>    
</reaction>    
<reaction id="THYMIDYLATESYN__45__RXN" name="THYMIDYLATESYN-RXN" reversible="true"> 
<listOfReactants>    
<speciesReference species="METHYLENE__45__THF_CCO__45__CYTOSOL" stoichiometry="1"/>  
<speciesReference species="DUMP_CCO__45__CYTOSOL" stoichiometry="1"/>  
</listOfReactants>    
<listOfProducts>    
<speciesReference species="TMP_CCO__45__CYTOSOL" stoichiometry="1"/>  
<speciesReference species="DIHYDROFOLATE_CCO__45__CYTOSOL" stoichiometry="1"/>  
</listOfProducts>    
<listOfModifiers>    
<modifierSpeciesReference species="MGA_0699__45__MONOMER"/>   
</listOfModifiers>    
</reaction>    
<reaction id="TRNA__45__GUANINE__45__N1__45____45__METHYLTRANSFERASE__45__RXN" name="TRNA-GUANINE-N1--METHYLTRANSFERASE-RXN" reversible="false"> 
<listOfReactants>    
<speciesReference species="Some__45__tRNA_CCO__45__CYTOSOL" stoichiometry="1"/>  
<speciesReference species="S__45__ADENOSYLMETHIONINE_CCO__45__CYTOSOL" stoichiometry="1"/>  
</listOfReactants>    
<listOfProducts>    
<speciesReference species="ADENOSYL__45__HOMO__45__CYS_CCO__45__CYTOSOL" stoichiometry="1"/>  
<speciesReference species="tRNA__45__Containing__45__N1__45__Methylguanine_CCO__45__CYTOSOL" stoichiometry="1"/>  
</listOfProducts>    
<listOfModifiers>    
<modifierSpeciesReference species="MGA_0439__45__MONOMER"/>   
</listOfModifiers>    
</reaction>    
<reaction id="TRNA__45__GUANINE__45__N7__45____45__METHYLTRANSFERASE__45__RXN" name="TRNA-GUANINE-N7--METHYLTRANSFERASE-RXN" reversible="false"> 
<listOfReactants>    
<speciesReference species="Some__45__tRNA_CCO__45__CYTOSOL" stoichiometry="1"/>  
<speciesReference species="S__45__ADENOSYLMETHIONINE_CCO__45__CYTOSOL" stoichiometry="1"/>  
</listOfReactants>    
<listOfProducts>    
<speciesReference species="ADENOSYL__45__HOMO__45__CYS_CCO__45__CYTOSOL" stoichiometry="1"/>  
<speciesReference species="tRNAs__45__with__45__N7__45__methyl__45__guanine_CCO__45__CYTOSOL" stoichiometry="1"/>  
</listOfProducts>    
<listOfModifiers>    
<modifierSpeciesReference species="MGA_1194__45__MONOMER"/>   
</listOfModifiers>    
</reaction>    
<reaction id="GLYOHMETRANS__45__RXN" name="GLYOHMETRANS-RXN" reversible="false"> 
<listOfReactants>    
<speciesReference species="SER_CCO__45__CYTOSOL" stoichiometry="1"/>  
<speciesReference species="THF_CCO__45__CYTOSOL" stoichiometry="1"/>  
</listOfReactants>    
<listOfProducts>    
<speciesReference species="METHYLENE__45__THF_CCO__45__CYTOSOL" stoichiometry="1"/>  
<speciesReference species="GLY_CCO__45__CYTOSOL" stoichiometry="1"/>  
<speciesReference species="WATER_CCO__45__CYTOSOL" stoichiometry="1"/>  
</listOfProducts>    
<listOfModifiers>    
<modifierSpeciesReference species="MGA_1146__45__MONOMER"/>   
</listOfModifiers>    
</reaction>    
<reaction id="METHIONYL__45__TRNA__45__FORMYLTRANSFERASE__45__RXN" name="METHIONYL-TRNA-FORMYLTRANSFERASE-RXN" reversible="false"> 
<listOfReactants>    
<speciesReference species="_10__45__FORMYL__45__THF_CCO__45__CYTOSOL" stoichiometry="1"/>  
<speciesReference species="Charged__45__MET__45__tRNAs_CCO__45__CYTOSOL" stoichiometry="1"/>  
<speciesReference species="WATER_CCO__45__CYTOSOL" stoichiometry="1"/>  
</listOfReactants>    
<listOfProducts>    
<speciesReference species="THF_CCO__45__CYTOSOL" stoichiometry="1"/>  
<speciesReference species="N__45__formyl__45__L__45__methionyl__45__tRNAfmet_CCO__45__CYTOSOL" stoichiometry="1"/>  
</listOfProducts>    
<listOfModifiers>    
<modifierSpeciesReference species="MGA_0846__45__MONOMER"/>   
</listOfModifiers>    
</reaction>    
<reaction id="_1TRANSKETO__45__RXN" name="1TRANSKETO-RXN" reversible="true"> 
<listOfReactants>    
<speciesReference species="RIBOSE__45__5P_CCO__45__CYTOSOL" stoichiometry="1"/>  
<speciesReference species="XYLULOSE__45__5__45__PHOSPHATE_CCO__45__CYTOSOL" stoichiometry="1"/>  
</listOfReactants>    
<listOfProducts>    
<speciesReference species="D__45__SEDOHEPTULOSE__45__7__45__P_CCO__45__CYTOSOL" stoichiometry="1"/>  
<speciesReference species="GAP_CCO__45__CYTOSOL" stoichiometry="1"/>  
</listOfProducts>    
<listOfModifiers>    
<modifierSpeciesReference species="MGA_0666__45__MONOMER"/>   
<modifierSpeciesReference species="MGA_0342__45__MONOMER"/>   
</listOfModifiers>    
</reaction>    
<reaction id="_2TRANSKETO__45__RXN" name="2TRANSKETO-RXN" reversible="true"> 
<listOfReactants>    
<speciesReference species="ERYTHROSE__45__4P_CCO__45__CYTOSOL" stoichiometry="1"/>  
<speciesReference species="XYLULOSE__45__5__45__PHOSPHATE_CCO__45__CYTOSOL" stoichiometry="1"/>  
</listOfReactants>    
<listOfProducts>    
<speciesReference species="FRUCTOSE__45__6P_CCO__45__CYTOSOL" stoichiometry="1"/>  
<speciesReference species="GAP_CCO__45__CYTOSOL" stoichiometry="1"/>  
</listOfProducts>    
<listOfModifiers>    
<modifierSpeciesReference species="MGA_0666__45__MONOMER"/>   
<modifierSpeciesReference species="MGA_0342__45__MONOMER"/>   
</listOfModifiers>    
</reaction>    
<reaction id="DXS__45__RXN" name="DXS-RXN" reversible="false"> 
<listOfReactants>    
<speciesReference species="PROTON_CCO__45__CYTOSOL" stoichiometry="1"/>  
<speciesReference species="PYRUVATE_CCO__45__CYTOSOL" stoichiometry="1"/>  
<speciesReference species="GAP_CCO__45__CYTOSOL" stoichiometry="1"/>  
</listOfReactants>    
<listOfProducts>    
<speciesReference species="DEOXYXYLULOSE__45__5P_CCO__45__CYTOSOL" stoichiometry="1"/>  
<speciesReference species="CARBON__45__DIOXIDE_CCO__45__CYTOSOL" stoichiometry="1"/>  
</listOfProducts>    
<listOfModifiers>    
<modifierSpeciesReference species="MGA_1267__45__MONOMER"/>   
</listOfModifiers>    
</reaction>    
<reaction id="RXN__45__9583" name="RXN-9583" reversible="false"> 
<listOfReactants>    
<speciesReference species="CPD__45__10226_CCO__45__CYTOSOL" stoichiometry="1"/>  
<speciesReference species="RIBOSE__45__5P_CCO__45__CYTOSOL" stoichiometry="1"/>  
</listOfReactants>    
<listOfProducts>    
<speciesReference species="CPD__45__10227_CCO__45__CYTOSOL" stoichiometry="1"/>  
<speciesReference species="D__45__SEDOHEPTULOSE__45__7__45__P_CCO__45__CYTOSOL" stoichiometry="1"/>  
</listOfProducts>    
<listOfModifiers>    
<modifierSpeciesReference species="MGA_0666__45__MONOMER"/>   
<modifierSpeciesReference species="MGA_0342__45__MONOMER"/>   
</listOfModifiers>    
</reaction>    
<reaction id="_1__45__ACYLGLYCEROL__45__3__45__P__45__ACYLTRANSFER__45__RXN" name="1-ACYLGLYCEROL-3-P-ACYLTRANSFER-RXN" reversible="false"> 
<listOfReactants>    
<speciesReference species="ACYL__45__SN__45__GLYCEROL__45__3P_CCO__45__CYTOSOL" stoichiometry="1"/>  
<speciesReference species="ACYL__45__ACP_CCO__45__CYTOSOL" stoichiometry="1"/>  
</listOfReactants>    
<listOfProducts>    
<speciesReference species="L__45__PHOSPHATIDATE_CCO__45__CYTOSOL" stoichiometry="1"/>  
<speciesReference species="ACP_CCO__45__CYTOSOL" stoichiometry="1"/>  
</listOfProducts>    
<listOfModifiers>    
<modifierSpeciesReference species="MGA_0039__45__MONOMER"/>   
</listOfModifiers>    
</reaction>    
<reaction id="DIHYDLIPACETRANS__45__RXN" name="DIHYDLIPACETRANS-RXN" reversible="false"> 
<listOfReactants>    
<speciesReference species="ACETYL__45__COA_CCO__45__CYTOSOL" stoichiometry="1"/>  
<speciesReference species="DIHYDROLIPOAMIDE_CCO__45__CYTOSOL" stoichiometry="1"/>  
</listOfReactants>    
<listOfProducts>    
<speciesReference species="CO__45__A_CCO__45__CYTOSOL" stoichiometry="1"/>  
<speciesReference species="S__45__ACETYLDIHYDROLIPOAMIDE_CCO__45__CYTOSOL" stoichiometry="1"/>  
</listOfProducts>    
<listOfModifiers>    
<modifierSpeciesReference species="MGA_0162__45__MONOMER"/>   
</listOfModifiers>    
</reaction>    
<reaction id="PHOSACETYLTRANS__45__RXN" name="PHOSACETYLTRANS-RXN" reversible="false"> 
<listOfReactants>    
<speciesReference species="Pi_CCO__45__CYTOSOL" stoichiometry="1"/>  
<speciesReference species="ACETYL__45__COA_CCO__45__CYTOSOL" stoichiometry="1"/>  
</listOfReactants>    
<listOfProducts>    
<speciesReference species="ACETYL__45__P_CCO__45__CYTOSOL" stoichiometry="1"/>  
<speciesReference species="CO__45__A_CCO__45__CYTOSOL" stoichiometry="1"/>  
</listOfProducts>    
<listOfModifiers>    
<modifierSpeciesReference species="MGA_0432__45__MONOMER"/>   
</listOfModifiers>    
</reaction>    
<reaction id="RXN__45__1623" name="RXN-1623" reversible="false"> 
<listOfReactants>    
<speciesReference species="Fatty__45__Acyl__45__CoA_CCO__45__CYTOSOL" stoichiometry="1"/>  
<speciesReference species="ACYL__45__SN__45__GLYCEROL__45__3P_CCO__45__CYTOSOL" stoichiometry="1"/>  
</listOfReactants>    
<listOfProducts>    
<speciesReference species="L__45__PHOSPHATIDATE_CCO__45__CYTOSOL" stoichiometry="1"/>  
<speciesReference species="CO__45__A_CCO__45__CYTOSOL" stoichiometry="1"/>  
</listOfProducts>    
<listOfModifiers>    
<modifierSpeciesReference species="MGA_0039__45__MONOMER"/>   
</listOfModifiers>    
</reaction>    
<reaction id="RXN0__45__1133" name="RXN0-1133" reversible="false"> 
<listOfReactants>    
<speciesReference species="CO__45__A_CCO__45__CYTOSOL" stoichiometry="1"/>  
<speciesReference species="Pyruvate__45__dehydrogenase__45__acetylDHlipoyl_CCO__45__CYTOSOL" stoichiometry="1"/>  
</listOfReactants>    
<listOfProducts>    
<speciesReference species="ACETYL__45__COA_CCO__45__CYTOSOL" stoichiometry="1"/>  
<speciesReference species="Pyruvate__45__dehydrogenase__45__dihydrolipoate_CCO__45__CYTOSOL" stoichiometry="1"/>  
</listOfProducts>    
<listOfModifiers>    
<modifierSpeciesReference species="MGA_0162__45__MONOMER"/>   
</listOfModifiers>    
</reaction>    
<reaction id="RXN0__45__5514" name="RXN0-5514" reversible="false"> 
<listOfReactants>    
<speciesReference species="Saturated__45__2__45__Lysophosphatidates_CCO__45__CYTOSOL" stoichiometry="1"/>  
<speciesReference species="Saturated__45__Fatty__45__Acyl__45__ACPs_CCO__45__CYTOSOL" stoichiometry="1"/>  
</listOfReactants>    
<listOfProducts>    
<speciesReference species="_2__45__3__45__4__45__Saturated__45__L__45__Phosphatidates_CCO__45__CYTOSOL" stoichiometry="1"/>  
<speciesReference species="ACP_CCO__45__CYTOSOL" stoichiometry="1"/>  
</listOfProducts>    
<listOfModifiers>    
<modifierSpeciesReference species="MGA_0039__45__MONOMER"/>   
</listOfModifiers>    
</reaction>    
<reaction id="HYDROXYMETHYLGLUTARYL__45__COA__45__SYNTHASE__45__RXN" name="HYDROXYMETHYLGLUTARYL-COA-SYNTHASE-RXN" reversible="false"> 
<listOfReactants>    
<speciesReference species="ACETOACETYL__45__COA_CCO__45__CYTOSOL" stoichiometry="1"/>  
<speciesReference species="WATER_CCO__45__CYTOSOL" stoichiometry="1"/>  
<speciesReference species="ACETYL__45__COA_CCO__45__CYTOSOL" stoichiometry="1"/>  
</listOfReactants>    
<listOfProducts>    
<speciesReference species="PROTON_CCO__45__CYTOSOL" stoichiometry="1"/>  
<speciesReference species="CO__45__A_CCO__45__CYTOSOL" stoichiometry="1"/>  
<speciesReference species="_3__45__HYDROXY__45__3__45__METHYL__45__GLUTARYL__45__COA_CCO__45__CYTOSOL" stoichiometry="1"/>  
</listOfProducts>    
<listOfModifiers>    
<modifierSpeciesReference species="MONOMER97N__45__9"/>   
</listOfModifiers>    
</reaction>    
<reaction id="MALSYN__45__RXN" name="MALSYN-RXN" reversible="false"> 
<listOfReactants>    
<speciesReference species="ACETYL__45__COA_CCO__45__CYTOSOL" stoichiometry="1"/>  
<speciesReference species="WATER_CCO__45__CYTOSOL" stoichiometry="1"/>  
<speciesReference species="GLYOX_CCO__45__CYTOSOL" stoichiometry="1"/>  
</listOfReactants>    
<listOfProducts>    
<speciesReference species="PROTON_CCO__45__CYTOSOL" stoichiometry="1"/>  
<speciesReference species="MAL_CCO__45__CYTOSOL" stoichiometry="1"/>  
<speciesReference species="CO__45__A_CCO__45__CYTOSOL" stoichiometry="1"/>  
</listOfProducts>    
<listOfModifiers>    
<modifierSpeciesReference species="MONOMER97N__45__294"/>   
</listOfModifiers>    
</reaction>    
<reaction id="_2__46__4__46__1__46__46__45__RXN" name="2.4.1.46-RXN" reversible="false"> 
<listOfReactants>    
<speciesReference species="DIACYLGLYCEROL_CCO__45__CYTOSOL" stoichiometry="1"/>  
<speciesReference species="UDP__45__GALACTOSE_CCO__45__CYTOSOL" stoichiometry="1"/>  
</listOfReactants>    
<listOfProducts>    
<speciesReference species="D__45__Galactosyl__45__12__45__diacyl__45__glycerols_CCO__45__CYTOSOL" stoichiometry="1"/>  
<speciesReference species="UDP_CCO__45__CYTOSOL" stoichiometry="1"/>  
</listOfProducts>    
<listOfModifiers>    
<modifierSpeciesReference species="MGA_1315__45__MONOMER"/>   
</listOfModifiers>    
</reaction>    
<reaction id="MALTOSE__45__PHOSPHORYLASE__45__RXN" name="MALTOSE-PHOSPHORYLASE-RXN" reversible="false"> 
<listOfReactants>    
<speciesReference species="Pi_CCO__45__CYTOSOL" stoichiometry="1"/>  
<speciesReference species="MALTOSE_CCO__45__CYTOSOL" stoichiometry="1"/>  
</listOfReactants>    
<listOfProducts>    
<speciesReference species="CPD__45__448_CCO__45__CYTOSOL" stoichiometry="1"/>  
<speciesReference species="GLC_CCO__45__CYTOSOL" stoichiometry="1"/>  
</listOfProducts>    
<listOfModifiers>    
<modifierSpeciesReference species="MGA_1265__45__MONOMER"/>   
</listOfModifiers>    
</reaction>    
<reaction id="RXN__45__1226" name="RXN-1226" reversible="false"> 
<listOfReactants>    
<speciesReference species="D__45__Galactosyl__45__12__45__diacyl__45__glycerols_CCO__45__CYTOSOL" stoichiometry="2"/>  
</listOfReactants>    
<listOfProducts>    
<speciesReference species="CPD__45__10363_CCO__45__CYTOSOL" stoichiometry="1"/>  
<speciesReference species="DIACYLGLYCEROL_CCO__45__CYTOSOL" stoichiometry="1"/>  
</listOfProducts>    
<listOfModifiers>    
<modifierSpeciesReference species="MGA_1315__45__MONOMER"/>   
</listOfModifiers>    
</reaction>    
<reaction id="ADENPHOSPHOR__45__RXN" name="ADENPHOSPHOR-RXN" reversible="true"> 
<listOfReactants>    
<speciesReference species="ADENOSINE_CCO__45__CYTOSOL" stoichiometry="1"/>  
<speciesReference species="Pi_CCO__45__CYTOSOL" stoichiometry="1"/>  
</listOfReactants>    
<listOfProducts>    
<speciesReference species="RIBOSE__45__1P_CCO__45__CYTOSOL" stoichiometry="1"/>  
<speciesReference species="ADENINE_CCO__45__CYTOSOL" stoichiometry="1"/>  
</listOfProducts>    
<listOfModifiers>    
<modifierSpeciesReference species="MGA_0364__45__MONOMER"/>   
</listOfModifiers>    
</reaction>    
<reaction id="ADENPRIBOSYLTRAN__45__RXN" name="ADENPRIBOSYLTRAN-RXN" reversible="true"> 
<listOfReactants>    
<speciesReference species="AMP_CCO__45__CYTOSOL" stoichiometry="1"/>  
<speciesReference species="PPI_CCO__45__CYTOSOL" stoichiometry="1"/>  
</listOfReactants>    
<listOfProducts>    
<speciesReference species="PRPP_CCO__45__CYTOSOL" stoichiometry="1"/>  
<speciesReference species="ADENINE_CCO__45__CYTOSOL" stoichiometry="1"/>  
</listOfProducts>    
<listOfModifiers>    
<modifierSpeciesReference species="MGA_0955__45__MONOMER"/>   
</listOfModifiers>    
</reaction>    
<reaction id="DEOXYURIDINE__45__PHOSPHORYLASE__45__RXN" name="DEOXYURIDINE-PHOSPHORYLASE-RXN" reversible="false"> 
<listOfReactants>    
<speciesReference species="DEOXYURIDINE_CCO__45__CYTOSOL" stoichiometry="1"/>  
<speciesReference species="Pi_CCO__45__CYTOSOL" stoichiometry="1"/>  
</listOfReactants>    
<listOfProducts>    
<speciesReference species="URACIL_CCO__45__CYTOSOL" stoichiometry="1"/>  
<speciesReference species="DEOXY__45__D__45__RIBOSE__45__1__45__PHOSPHATE_CCO__45__CYTOSOL" stoichiometry="1"/>  
</listOfProducts>    
<listOfModifiers>    
<modifierSpeciesReference species="MONOMER97N__45__556"/>   
</listOfModifiers>    
</reaction>    
<reaction id="GUANPRIBOSYLTRAN__45__RXN" name="GUANPRIBOSYLTRAN-RXN" reversible="false"> 
<listOfReactants>    
<speciesReference species="PRPP_CCO__45__CYTOSOL" stoichiometry="1"/>  
<speciesReference species="GUANINE_CCO__45__CYTOSOL" stoichiometry="1"/>  
</listOfReactants>    
<listOfProducts>    
<speciesReference species="PPI_CCO__45__CYTOSOL" stoichiometry="1"/>  
<speciesReference species="GMP_CCO__45__CYTOSOL" stoichiometry="1"/>  
</listOfProducts>    
<listOfModifiers>    
<modifierSpeciesReference species="MGA_0658__45__MONOMER"/>   
</listOfModifiers>    
</reaction>    
<reaction id="HYPOXANPRIBOSYLTRAN__45__RXN" name="HYPOXANPRIBOSYLTRAN-RXN" reversible="false"> 
<listOfReactants>    
<speciesReference species="PRPP_CCO__45__CYTOSOL" stoichiometry="1"/>  
<speciesReference species="HYPOXANTHINE_CCO__45__CYTOSOL" stoichiometry="1"/>  
</listOfReactants>    
<listOfProducts>    
<speciesReference species="PPI_CCO__45__CYTOSOL" stoichiometry="1"/>  
<speciesReference species="IMP_CCO__45__CYTOSOL" stoichiometry="1"/>  
</listOfProducts>    
<listOfModifiers>    
<modifierSpeciesReference species="MGA_0658__45__MONOMER"/>   
</listOfModifiers>    
</reaction>    
<reaction id="INOPHOSPHOR__45__RXN" name="INOPHOSPHOR-RXN" reversible="false"> 
<listOfReactants>    
<speciesReference species="INOSINE_CCO__45__CYTOSOL" stoichiometry="1"/>  
<speciesReference species="Pi_CCO__45__CYTOSOL" stoichiometry="1"/>  
</listOfReactants>    
<listOfProducts>    
<speciesReference species="RIBOSE__45__1P_CCO__45__CYTOSOL" stoichiometry="1"/>  
<speciesReference species="HYPOXANTHINE_CCO__45__CYTOSOL" stoichiometry="1"/>  
</listOfProducts>    
<listOfModifiers>    
<modifierSpeciesReference species="MGA_0364__45__MONOMER"/>   
</listOfModifiers>    
</reaction>    
<reaction id="NICOTINATEPRIBOSYLTRANS__45__RXN" name="NICOTINATEPRIBOSYLTRANS-RXN" reversible="false"> 
<listOfReactants>    
<speciesReference species="PROTON_CCO__45__CYTOSOL" stoichiometry="1"/>  
<speciesReference species="NIACINE_CCO__45__CYTOSOL" stoichiometry="1"/>  
<speciesReference species="PRPP_CCO__45__CYTOSOL" stoichiometry="1"/>  
</listOfReactants>    
<listOfProducts>    
<speciesReference species="NICOTINATE_NUCLEOTIDE_CCO__45__CYTOSOL" stoichiometry="1"/>  
<speciesReference species="PPI_CCO__45__CYTOSOL" stoichiometry="1"/>  
</listOfProducts>    
<listOfModifiers>    
<modifierSpeciesReference species="MGA_0428__45__MONOMER"/>   
</listOfModifiers>    
</reaction>    
<reaction id="PNP__45__RXN" name="PNP-RXN" reversible="false"> 
<listOfReactants>    
<speciesReference species="Purine__45__Ribonucleosides_CCO__45__CYTOSOL" stoichiometry="1"/>  
<speciesReference species="Pi_CCO__45__CYTOSOL" stoichiometry="1"/>  
</listOfReactants>    
<listOfProducts>    
<speciesReference species="Purine__45__Bases_CCO__45__CYTOSOL" stoichiometry="1"/>  
<speciesReference species="RIBOSE__45__1P_CCO__45__CYTOSOL" stoichiometry="1"/>  
</listOfProducts>    
<listOfModifiers>    
<modifierSpeciesReference species="MGA_0364__45__MONOMER"/>   
</listOfModifiers>    
</reaction>    
<reaction id="RXN__45__7001" name="RXN-7001" reversible="false"> 
<listOfReactants>    
<speciesReference species="Purine__45__Ribonucleosides_CCO__45__CYTOSOL" stoichiometry="1"/>  
<speciesReference species="ARSENATE_CCO__45__CYTOSOL" stoichiometry="1"/>  
</listOfReactants>    
<listOfProducts>    
<speciesReference species="RIBOSE__45__1__45__ARSENATE_CCO__45__CYTOSOL" stoichiometry="1"/>  
<speciesReference species="Purine__45__Bases_CCO__45__CYTOSOL" stoichiometry="1"/>  
</listOfProducts>    
<listOfModifiers>    
<modifierSpeciesReference species="MGA_0364__45__MONOMER"/>   
</listOfModifiers>    
</reaction>    
<reaction id="RXN0__45__5199" name="RXN0-5199" reversible="true"> 
<listOfReactants>    
<speciesReference species="GUANOSINE_CCO__45__CYTOSOL" stoichiometry="1"/>  
<speciesReference species="Pi_CCO__45__CYTOSOL" stoichiometry="1"/>  
</listOfReactants>    
<listOfProducts>    
<speciesReference species="RIBOSE__45__1P_CCO__45__CYTOSOL" stoichiometry="1"/>  
<speciesReference species="GUANINE_CCO__45__CYTOSOL" stoichiometry="1"/>  
</listOfProducts>    
<listOfModifiers>    
<modifierSpeciesReference species="MGA_0364__45__MONOMER"/>   
</listOfModifiers>    
</reaction>    
<reaction id="THYM__45__PHOSPH__45__RXN" name="THYM-PHOSPH-RXN" reversible="false"> 
<listOfReactants>    
<speciesReference species="Pi_CCO__45__CYTOSOL" stoichiometry="1"/>  
<speciesReference species="THYMIDINE_CCO__45__CYTOSOL" stoichiometry="1"/>  
</listOfReactants>    
<listOfProducts>    
<speciesReference species="DEOXY__45__RIBOSE__45__1P_CCO__45__CYTOSOL" stoichiometry="1"/>  
<speciesReference species="THYMINE_CCO__45__CYTOSOL" stoichiometry="1"/>  
</listOfProducts>    
<listOfModifiers>    
<modifierSpeciesReference species="MGA_0362__45__MONOMER"/>   
</listOfModifiers>    
</reaction>    
<reaction id="URACIL__45__PRIBOSYLTRANS__45__RXN" name="URACIL-PRIBOSYLTRANS-RXN" reversible="false"> 
<listOfReactants>    
<speciesReference species="PRPP_CCO__45__CYTOSOL" stoichiometry="1"/>  
<speciesReference species="URACIL_CCO__45__CYTOSOL" stoichiometry="1"/>  
</listOfReactants>    
<listOfProducts>    
<speciesReference species="PPI_CCO__45__CYTOSOL" stoichiometry="1"/>  
<speciesReference species="UMP_CCO__45__CYTOSOL" stoichiometry="1"/>  
</listOfProducts>    
<listOfModifiers>    
<modifierSpeciesReference species="MGA_1159__45__MONOMER"/>   
</listOfModifiers>    
</reaction>    
<reaction id="URPHOS__45__RXN" name="URPHOS-RXN" reversible="false"> 
<listOfReactants>    
<speciesReference species="Pi_CCO__45__CYTOSOL" stoichiometry="1"/>  
<speciesReference species="URIDINE_CCO__45__CYTOSOL" stoichiometry="1"/>  
</listOfReactants>    
<listOfProducts>    
<speciesReference species="RIBOSE__45__1P_CCO__45__CYTOSOL" stoichiometry="1"/>  
<speciesReference species="URACIL_CCO__45__CYTOSOL" stoichiometry="1"/>  
</listOfProducts>    
<listOfModifiers>    
<modifierSpeciesReference species="MONOMER97N__45__546"/>   
</listOfModifiers>    
</reaction>    
<reaction id="RXN__45__4543" name="RXN-4543" reversible="false"> 
<listOfReactants>    
<speciesReference species="Some__45__tRNA_CCO__45__CYTOSOL" stoichiometry="1"/>  
<speciesReference species="CPD__45__4211_CCO__45__CYTOSOL" stoichiometry="1"/>  
</listOfReactants>    
<listOfProducts>    
<speciesReference species="Prenyl__45__tRNAs_CCO__45__CYTOSOL" stoichiometry="1"/>  
<speciesReference species="PPI_CCO__45__CYTOSOL" stoichiometry="1"/>  
</listOfProducts>    
<listOfModifiers>    
<modifierSpeciesReference species="MGA_0914__45__MONOMER"/>   
</listOfModifiers>    
</reaction>    
<reaction id="S__45__ADENMETSYN__45__RXN" name="S-ADENMETSYN-RXN" reversible="false"> 
<listOfReactants>    
<speciesReference species="ATP_CCO__45__CYTOSOL" stoichiometry="1"/>  
<speciesReference species="MET_CCO__45__CYTOSOL" stoichiometry="1"/>  
<speciesReference species="WATER_CCO__45__CYTOSOL" stoichiometry="1"/>  
</listOfReactants>    
<listOfProducts>    
<speciesReference species="PROTON_CCO__45__CYTOSOL" stoichiometry="1"/>  
<speciesReference species="Pi_CCO__45__CYTOSOL" stoichiometry="1"/>  
<speciesReference species="PPI_CCO__45__CYTOSOL" stoichiometry="1"/>  
<speciesReference species="S__45__ADENOSYLMETHIONINE_CCO__45__CYTOSOL" stoichiometry="1"/>  
</listOfProducts>    
<listOfModifiers>    
<modifierSpeciesReference species="MGA_0128__45__MONOMER"/>   
</listOfModifiers>    
</reaction>    
<reaction id="TRNA__45__ISOPENTENYLTRANSFERASE__45__RXN" name="TRNA-ISOPENTENYLTRANSFERASE-RXN" reversible="false"> 
<listOfReactants>    
<speciesReference species="Some__45__tRNA_CCO__45__CYTOSOL" stoichiometry="1"/>  
<speciesReference species="CPD__45__4211_CCO__45__CYTOSOL" stoichiometry="1"/>  
</listOfReactants>    
<listOfProducts>    
<speciesReference species="tRNA__45__Containing__45__6Isopentenyladenosine_CCO__45__CYTOSOL" stoichiometry="1"/>  
<speciesReference species="PPI_CCO__45__CYTOSOL" stoichiometry="1"/>  
</listOfProducts>    
<listOfModifiers>    
<modifierSpeciesReference species="MGA_0914__45__MONOMER"/>   
</listOfModifiers>    
</reaction>    
<reaction id="ASPAMINOTRANS__45__RXN" name="ASPAMINOTRANS-RXN" reversible="true"> 
<listOfReactants>    
<speciesReference species="L__45__ASPARTATE_CCO__45__CYTOSOL" stoichiometry="1"/>  
<speciesReference species="_2__45__KETOGLUTARATE_CCO__45__CYTOSOL" stoichiometry="1"/>  
</listOfReactants>    
<listOfProducts>    
<speciesReference species="GLT_CCO__45__CYTOSOL" stoichiometry="1"/>  
<speciesReference species="OXALACETIC_ACID_CCO__45__CYTOSOL" stoichiometry="1"/>  
</listOfProducts>    
<listOfModifiers>    
<modifierSpeciesReference species="MONOMER97N__45__539"/>   
</listOfModifiers>    
</reaction>    
<reaction id="_1PFRUCTPHOSN__45__RXN" name="1PFRUCTPHOSN-RXN" reversible="false"> 
<listOfReactants>    
<speciesReference species="ATP_CCO__45__CYTOSOL" stoichiometry="1"/>  
<speciesReference species="FRU1P_CCO__45__CYTOSOL" stoichiometry="1"/>  
</listOfReactants>    
<listOfProducts>    
<speciesReference species="PROTON_CCO__45__CYTOSOL" stoichiometry="2"/>  
<speciesReference species="ADP_CCO__45__CYTOSOL" stoichiometry="1"/>  
<speciesReference species="FRUCTOSE__45__16__45__DIPHOSPHATE_CCO__45__CYTOSOL" stoichiometry="1"/>  
</listOfProducts>    
<listOfModifiers>    
<modifierSpeciesReference species="MONOMER97N__45__1269"/>   
</listOfModifiers>    
</reaction>    
<reaction id="_2__46__7__46__1__46__145__45__RXN" name="2.7.1.145-RXN" reversible="false"> 
<listOfReactants>    
<speciesReference species="Deoxy__45__Ribonucleosides_CCO__45__CYTOSOL" stoichiometry="1"/>  
<speciesReference species="ATP_CCO__45__CYTOSOL" stoichiometry="1"/>  
</listOfReactants>    
<listOfProducts>    
<speciesReference species="Deoxy__45__Ribonucleoside__45__Monophosphates_CCO__45__CYTOSOL" stoichiometry="1"/>  
<speciesReference species="ADP_CCO__45__CYTOSOL" stoichiometry="1"/>  
</listOfProducts>    
<listOfModifiers>    
<modifierSpeciesReference species="MGA_0174__45__MONOMER"/>   
<modifierSpeciesReference species="MGA_0175__45__MONOMER"/>   
</listOfModifiers>    
</reaction>    
<reaction id="_2__46__7__46__1__46__148__45__RXN" name="2.7.1.148-RXN" reversible="false"> 
<listOfReactants>    
<speciesReference species="_4__45__CYTIDINE__45__5__45__DIPHOSPHO__45__2__45__C_CCO__45__CYTOSOL" stoichiometry="1"/>  
<speciesReference species="ATP_CCO__45__CYTOSOL" stoichiometry="1"/>  
</listOfReactants>    
<listOfProducts>    
<speciesReference species="PROTON_CCO__45__CYTOSOL" stoichiometry="2"/>  
<speciesReference species="_2__45__PHOSPHO__45__4__45__CYTIDINE__45__5__45__DIPHOSPHO__45__2__45__C__45__MET_CCO__45__CYTOSOL" stoichiometry="1"/>  
<speciesReference species="ADP_CCO__45__CYTOSOL" stoichiometry="1"/>  
</listOfProducts>    
<listOfModifiers>    
<modifierSpeciesReference species="MGA_0635__45__MONOMER"/>   
</listOfModifiers>    
</reaction>    
<reaction id="_2__46__7__46__1__46__69__45__RXN" name="2.7.1.69-RXN" reversible="false"> 
<listOfReactants>    
<speciesReference species="Protein__45__3__45__phospho__45__L__45__histidines_CCO__45__CYTOSOL" stoichiometry="1"/>  
<speciesReference species="Sugar_CCO__45__CYTOSOL" stoichiometry="1"/>  
</listOfReactants>    
<listOfProducts>    
<speciesReference species="Protein__45__Histidines_CCO__45__CYTOSOL" stoichiometry="1"/>  
<speciesReference species="Sugar__45__Phosphate_CCO__45__CYTOSOL" stoichiometry="1"/>  
</listOfProducts>    
<listOfModifiers>    
<modifierSpeciesReference species="MGA_0855__45__MONOMER"/>   
<modifierSpeciesReference species="MGA_0508__45__MONOMER"/>   
</listOfModifiers>    
</reaction>    
<reaction id="_6PFRUCTPHOS__45__RXN" name="6PFRUCTPHOS-RXN" reversible="false"> 
<listOfReactants>    
<speciesReference species="ATP_CCO__45__CYTOSOL" stoichiometry="1"/>  
<speciesReference species="FRUCTOSE__45__6P_CCO__45__CYTOSOL" stoichiometry="1"/>  
</listOfReactants>    
<listOfProducts>    
<speciesReference species="PROTON_CCO__45__CYTOSOL" stoichiometry="2"/>  
<speciesReference species="ADP_CCO__45__CYTOSOL" stoichiometry="1"/>  
<speciesReference species="FRUCTOSE__45__16__45__DIPHOSPHATE_CCO__45__CYTOSOL" stoichiometry="1"/>  
</listOfProducts>    
<listOfModifiers>    
<modifierSpeciesReference species="MGA_0157__45__MONOMER"/>   
</listOfModifiers>    
</reaction>    
<reaction id="CHOLINE__45__KINASE__45__RXN" name="CHOLINE-KINASE-RXN" reversible="false"> 
<listOfReactants>    
<speciesReference species="CHOLINE_CCO__45__CYTOSOL" stoichiometry="1"/>  
<speciesReference species="ATP_CCO__45__CYTOSOL" stoichiometry="1"/>  
</listOfReactants>    
<listOfProducts>    
<speciesReference species="PROTON_CCO__45__CYTOSOL" stoichiometry="2"/>  
<speciesReference species="PHOSPHORYL__45__CHOLINE_CCO__45__CYTOSOL" stoichiometry="1"/>  
<speciesReference species="ADP_CCO__45__CYTOSOL" stoichiometry="1"/>  
</listOfProducts>    
<listOfModifiers>    
<modifierSpeciesReference species="MGA_0931__45__MONOMER"/>   
</listOfModifiers>    
</reaction>    
<reaction id="CYTIDINEKIN__45__RXN" name="CYTIDINEKIN-RXN" reversible="false"> 
<listOfReactants>    
<speciesReference species="CYTIDINE_CCO__45__CYTOSOL" stoichiometry="1"/>  
<speciesReference species="GTP_CCO__45__CYTOSOL" stoichiometry="1"/>  
</listOfReactants>    
<listOfProducts>    
<speciesReference species="PROTON_CCO__45__CYTOSOL" stoichiometry="1"/>  
<speciesReference species="CMP_CCO__45__CYTOSOL" stoichiometry="1"/>  
<speciesReference species="GDP_CCO__45__CYTOSOL" stoichiometry="1"/>  
</listOfProducts>    
<listOfModifiers>    
<modifierSpeciesReference species="MGA_0106__45__MONOMER"/>   
</listOfModifiers>    
</reaction>    
<reaction id="CYTIKIN__45__RXN" name="CYTIKIN-RXN" reversible="false"> 
<listOfReactants>    
<speciesReference species="CYTIDINE_CCO__45__CYTOSOL" stoichiometry="1"/>  
<speciesReference species="ATP_CCO__45__CYTOSOL" stoichiometry="1"/>  
</listOfReactants>    
<listOfProducts>    
<speciesReference species="PROTON_CCO__45__CYTOSOL" stoichiometry="2"/>  
<speciesReference species="CMP_CCO__45__CYTOSOL" stoichiometry="1"/>  
<speciesReference species="ADP_CCO__45__CYTOSOL" stoichiometry="1"/>  
</listOfProducts>    
<listOfModifiers>    
<modifierSpeciesReference species="MGA_0106__45__MONOMER"/>   
</listOfModifiers>    
</reaction>    
<reaction id="DEOXYADENOSINE__45__KINASE__45__RXN" name="DEOXYADENOSINE-KINASE-RXN" reversible="false"> 
<listOfReactants>    
<speciesReference species="DEOXYADENOSINE_CCO__45__CYTOSOL" stoichiometry="1"/>  
<speciesReference species="ATP_CCO__45__CYTOSOL" stoichiometry="1"/>  
</listOfReactants>    
<listOfProducts>    
<speciesReference species="PROTON_CCO__45__CYTOSOL" stoichiometry="2"/>  
<speciesReference species="DAMP_CCO__45__CYTOSOL" stoichiometry="1"/>  
<speciesReference species="ADP_CCO__45__CYTOSOL" stoichiometry="1"/>  
</listOfProducts>    
<listOfModifiers>    
<modifierSpeciesReference species="MGA_0174__45__MONOMER"/>   
</listOfModifiers>    
</reaction>    
<reaction id="DEOXYGUANOSINE__45__KINASE__45__RXN" name="DEOXYGUANOSINE-KINASE-RXN" reversible="false"> 
<listOfReactants>    
<speciesReference species="DEOXYGUANOSINE_CCO__45__CYTOSOL" stoichiometry="1"/>  
<speciesReference species="ATP_CCO__45__CYTOSOL" stoichiometry="1"/>  
</listOfReactants>    
<listOfProducts>    
<speciesReference species="PROTON_CCO__45__CYTOSOL" stoichiometry="2"/>  
<speciesReference species="DGMP_CCO__45__CYTOSOL" stoichiometry="1"/>  
<speciesReference species="ADP_CCO__45__CYTOSOL" stoichiometry="1"/>  
</listOfProducts>    
<listOfModifiers>    
<modifierSpeciesReference species="MGA_0174__45__MONOMER"/>   
</listOfModifiers>    
</reaction>    
<reaction id="DEPHOSPHOCOAKIN__45__RXN" name="DEPHOSPHOCOAKIN-RXN" reversible="false"> 
<listOfReactants>    
<speciesReference species="DEPHOSPHO__45__COA_CCO__45__CYTOSOL" stoichiometry="1"/>  
<speciesReference species="ATP_CCO__45__CYTOSOL" stoichiometry="1"/>  
</listOfReactants>    
<listOfProducts>    
<speciesReference species="PROTON_CCO__45__CYTOSOL" stoichiometry="2"/>  
<speciesReference species="CO__45__A_CCO__45__CYTOSOL" stoichiometry="1"/>  
<speciesReference species="ADP_CCO__45__CYTOSOL" stoichiometry="1"/>  
</listOfProducts>    
<listOfModifiers>    
<modifierSpeciesReference species="MGA_1054N__45__MONOMER"/>   
</listOfModifiers>    
</reaction>    
<reaction id="DURIDKI__45__RXN" name="DURIDKI-RXN" reversible="false"> 
<listOfReactants>    
<speciesReference species="DEOXYURIDINE_CCO__45__CYTOSOL" stoichiometry="1"/>  
<speciesReference species="ATP_CCO__45__CYTOSOL" stoichiometry="1"/>  
</listOfReactants>    
<listOfProducts>    
<speciesReference species="PROTON_CCO__45__CYTOSOL" stoichiometry="2"/>  
<speciesReference species="DUMP_CCO__45__CYTOSOL" stoichiometry="1"/>  
<speciesReference species="ADP_CCO__45__CYTOSOL" stoichiometry="1"/>  
</listOfProducts>    
<listOfModifiers>    
<modifierSpeciesReference species="MGA_0502__45__MONOMER"/>   
</listOfModifiers>    
</reaction>    
<reaction id="FRUCTOSEPHOSPHO__45__RXN" name="FRUCTOSEPHOSPHO-RXN" reversible="false"> 
<listOfReactants>    
<speciesReference species="FRU_CCO__45__CYTOSOL" stoichiometry="1"/>  
<speciesReference species="Protein__45__3__45__phospho__45__L__45__histidines_CCO__45__CYTOSOL" stoichiometry="1"/>  
</listOfReactants>    
<listOfProducts>    
<speciesReference species="Protein__45__Histidines_CCO__45__CYTOSOL" stoichiometry="1"/>  
<speciesReference species="FRU1P_CCO__45__CYTOSOL" stoichiometry="1"/>  
<speciesReference species="WATER_CCO__45__CYTOSOL" stoichiometry="1"/>  
</listOfProducts>    
<listOfModifiers>    
<modifierSpeciesReference species="MGA_0855__45__MONOMER"/>   
<modifierSpeciesReference species="MGA_0508__45__MONOMER"/>   
</listOfModifiers>    
</reaction>    
<reaction id="GLYCEROL__45__KIN__45__RXN" name="GLYCEROL-KIN-RXN" reversible="false"> 
<listOfReactants>    
<speciesReference species="GLYCEROL_CCO__45__CYTOSOL" stoichiometry="1"/>  
<speciesReference species="ATP_CCO__45__CYTOSOL" stoichiometry="1"/>  
</listOfReactants>    
<listOfProducts>    
<speciesReference species="PROTON_CCO__45__CYTOSOL" stoichiometry="2"/>  
<speciesReference species="GLYCEROL__45__3P_CCO__45__CYTOSOL" stoichiometry="1"/>  
<speciesReference species="ADP_CCO__45__CYTOSOL" stoichiometry="1"/>  
</listOfProducts>    
<listOfModifiers>    
<modifierSpeciesReference species="MGA_0644__45__MONOMER"/>   
</listOfModifiers>    
</reaction>    
<reaction id="LACTOSEPHOSPHO__45__RXN" name="LACTOSEPHOSPHO-RXN" reversible="false"> 
<listOfReactants>    
<speciesReference species="Protein__45__3__45__phospho__45__L__45__histidines_CCO__45__CYTOSOL" stoichiometry="1"/>  
<speciesReference species="LACTOSE_CCO__45__CYTOSOL" stoichiometry="1"/>  
</listOfReactants>    
<listOfProducts>    
<speciesReference species="Protein__45__Histidines_CCO__45__CYTOSOL" stoichiometry="1"/>  
<speciesReference species="LACTOSE__45__6P_CCO__45__CYTOSOL" stoichiometry="1"/>  
</listOfProducts>    
<listOfModifiers>    
<modifierSpeciesReference species="MGA_0855__45__MONOMER"/>   
<modifierSpeciesReference species="MGA_0508__45__MONOMER"/>   
</listOfModifiers>    
</reaction>    
<reaction id="NAD__45__KIN__45__RXN" name="NAD-KIN-RXN" reversible="false"> 
<listOfReactants>    
<speciesReference species="NAD_CCO__45__CYTOSOL" stoichiometry="1"/>  
<speciesReference species="ATP_CCO__45__CYTOSOL" stoichiometry="1"/>  
</listOfReactants>    
<listOfProducts>    
<speciesReference species="PROTON_CCO__45__CYTOSOL" stoichiometry="2"/>  
<speciesReference species="NADP_CCO__45__CYTOSOL" stoichiometry="1"/>  
<speciesReference species="ADP_CCO__45__CYTOSOL" stoichiometry="1"/>  
</listOfProducts>    
<listOfModifiers>    
<modifierSpeciesReference species="MGA_0291__45__MONOMER"/>   
</listOfModifiers>    
</reaction>    
<reaction id="NADH__45__KINASE__45__RXN" name="NADH-KINASE-RXN" reversible="false"> 
<listOfReactants>    
<speciesReference species="NADH_CCO__45__CYTOSOL" stoichiometry="1"/>  
<speciesReference species="ATP_CCO__45__CYTOSOL" stoichiometry="1"/>  
</listOfReactants>    
<listOfProducts>    
<speciesReference species="PROTON_CCO__45__CYTOSOL" stoichiometry="2"/>  
<speciesReference species="NADPH_CCO__45__CYTOSOL" stoichiometry="1"/>  
<speciesReference species="ADP_CCO__45__CYTOSOL" stoichiometry="1"/>  
</listOfProducts>    
<listOfModifiers>    
<modifierSpeciesReference species="MGA_0291__45__MONOMER"/>   
</listOfModifiers>    
</reaction>    
<reaction id="PEPDEPHOS__45__RXN" name="PEPDEPHOS-RXN" reversible="false"> 
<listOfReactants>    
<speciesReference species="PROTON_CCO__45__CYTOSOL" stoichiometry="2"/>  
<speciesReference species="ADP_CCO__45__CYTOSOL" stoichiometry="1"/>  
<speciesReference species="PHOSPHO__45__ENOL__45__PYRUVATE_CCO__45__CYTOSOL" stoichiometry="1"/>  
</listOfReactants>    
<listOfProducts>    
<speciesReference species="ATP_CCO__45__CYTOSOL" stoichiometry="1"/>  
<speciesReference species="PYRUVATE_CCO__45__CYTOSOL" stoichiometry="1"/>  
</listOfProducts>    
<listOfModifiers>    
<modifierSpeciesReference species="MGA_0156__45__MONOMER"/>   
</listOfModifiers>    
</reaction>    
<reaction id="PYRIDOXKIN__45__RXN" name="PYRIDOXKIN-RXN" reversible="false"> 
<listOfReactants>    
<speciesReference species="ATP_CCO__45__CYTOSOL" stoichiometry="1"/>  
<speciesReference species="PYRIDOXAL_CCO__45__CYTOSOL" stoichiometry="1"/>  
</listOfReactants>    
<listOfProducts>    
<speciesReference species="PROTON_CCO__45__CYTOSOL" stoichiometry="2"/>  
<speciesReference species="ADP_CCO__45__CYTOSOL" stoichiometry="1"/>  
<speciesReference species="PYRIDOXAL_PHOSPHATE_CCO__45__CYTOSOL" stoichiometry="1"/>  
</listOfProducts>    
<listOfModifiers>    
<modifierSpeciesReference species="MONOMER97N__45__1194"/>   
</listOfModifiers>    
</reaction>    
<reaction id="RIBOFLAVINKIN__45__RXN" name="RIBOFLAVINKIN-RXN" reversible="false"> 
<listOfReactants>    
<speciesReference species="RIBOFLAVIN_CCO__45__CYTOSOL" stoichiometry="1"/>  
<speciesReference species="ATP_CCO__45__CYTOSOL" stoichiometry="1"/>  
</listOfReactants>    
<listOfProducts>    
<speciesReference species="PROTON_CCO__45__CYTOSOL" stoichiometry="2"/>  
<speciesReference species="FMN_CCO__45__CYTOSOL" stoichiometry="1"/>  
<speciesReference species="ADP_CCO__45__CYTOSOL" stoichiometry="1"/>  
</listOfProducts>    
<listOfModifiers>    
<modifierSpeciesReference species="MGA_0832__45__MONOMER"/>   
</listOfModifiers>    
</reaction>    
<reaction id="THIKIN__45__RXN" name="THIKIN-RXN" reversible="false"> 
<listOfReactants>    
<speciesReference species="THIAMINE_CCO__45__CYTOSOL" stoichiometry="1"/>  
<speciesReference species="ATP_CCO__45__CYTOSOL" stoichiometry="1"/>  
</listOfReactants>    
<listOfProducts>    
<speciesReference species="PROTON_CCO__45__CYTOSOL" stoichiometry="2"/>  
<speciesReference species="THIAMINE__45__P_CCO__45__CYTOSOL" stoichiometry="1"/>  
<speciesReference species="ADP_CCO__45__CYTOSOL" stoichiometry="1"/>  
</listOfProducts>    
<listOfModifiers>    
<modifierSpeciesReference species="MONOMER97N__45__5510"/>   
</listOfModifiers>    
</reaction>    
<reaction id="THYKI__45__RXN" name="THYKI-RXN" reversible="false"> 
<listOfReactants>    
<speciesReference species="THYMIDINE_CCO__45__CYTOSOL" stoichiometry="1"/>  
<speciesReference species="ATP_CCO__45__CYTOSOL" stoichiometry="1"/>  
</listOfReactants>    
<listOfProducts>    
<speciesReference species="PROTON_CCO__45__CYTOSOL" stoichiometry="2"/>  
<speciesReference species="TMP_CCO__45__CYTOSOL" stoichiometry="1"/>  
<speciesReference species="ADP_CCO__45__CYTOSOL" stoichiometry="1"/>  
</listOfProducts>    
<listOfModifiers>    
<modifierSpeciesReference species="MGA_0502__45__MONOMER"/>   
</listOfModifiers>    
</reaction>    
<reaction id="URIDINEKIN__45__RXN" name="URIDINEKIN-RXN" reversible="false"> 
<listOfReactants>    
<speciesReference species="PROTON_CCO__45__CYTOSOL" stoichiometry="2"/>  
<speciesReference species="UMP_CCO__45__CYTOSOL" stoichiometry="1"/>  
<speciesReference species="ADP_CCO__45__CYTOSOL" stoichiometry="1"/>  
</listOfReactants>    
<listOfProducts>    
<speciesReference species="URIDINE_CCO__45__CYTOSOL" stoichiometry="1"/>  
<speciesReference species="ATP_CCO__45__CYTOSOL" stoichiometry="1"/>  
</listOfProducts>    
<listOfModifiers>    
<modifierSpeciesReference species="MGA_0106__45__MONOMER"/>   
</listOfModifiers>    
</reaction>    
<reaction id="URKI__45__RXN" name="URKI-RXN" reversible="false"> 
<listOfReactants>    
<speciesReference species="URIDINE_CCO__45__CYTOSOL" stoichiometry="1"/>  
<speciesReference species="GTP_CCO__45__CYTOSOL" stoichiometry="1"/>  
</listOfReactants>    
<listOfProducts>    
<speciesReference species="PROTON_CCO__45__CYTOSOL" stoichiometry="1"/>  
<speciesReference species="UMP_CCO__45__CYTOSOL" stoichiometry="1"/>  
<speciesReference species="GDP_CCO__45__CYTOSOL" stoichiometry="1"/>  
</listOfProducts>    
<listOfModifiers>    
<modifierSpeciesReference species="MGA_0106__45__MONOMER"/>   
</listOfModifiers>    
</reaction>    
<reaction id="PROTEIN__45__KINASE__45__RXN" name="PROTEIN-KINASE-RXN" reversible="false"> 
<listOfReactants>    
<speciesReference species="General__45__Protein__45__Substrates_CCO__45__CYTOSOL" stoichiometry="1"/>  
<speciesReference species="ATP_CCO__45__CYTOSOL" stoichiometry="1"/>  
</listOfReactants>    
<listOfProducts>    
<speciesReference species="General__45__Phos__45__Protein__45__Substrates_CCO__45__CYTOSOL" stoichiometry="1"/>  
<speciesReference species="ADP_CCO__45__CYTOSOL" stoichiometry="1"/>  
</listOfProducts>    
<listOfModifiers>    
<modifierSpeciesReference species="MGA_0459__45__MONOMER"/>   
</listOfModifiers>    
</reaction>    
<reaction id="ACETATEKIN__45__RXN" name="ACETATEKIN-RXN" reversible="false"> 
<listOfReactants>    
<speciesReference species="PROTON_CCO__45__CYTOSOL" stoichiometry="1"/>  
<speciesReference species="ADP_CCO__45__CYTOSOL" stoichiometry="1"/>  
<speciesReference species="ACETYL__45__P_CCO__45__CYTOSOL" stoichiometry="1"/>  
</listOfReactants>    
<listOfProducts>    
<speciesReference species="ATP_CCO__45__CYTOSOL" stoichiometry="1"/>  
<speciesReference species="ACET_CCO__45__CYTOSOL" stoichiometry="1"/>  
</listOfProducts>    
<listOfModifiers>    
<modifierSpeciesReference species="MGA_0169__45__MONOMER"/>   
</listOfModifiers>    
</reaction>    
<reaction id="PHOSGLYPHOS__45__RXN" name="PHOSGLYPHOS-RXN" reversible="true"> 
<listOfReactants>    
<speciesReference species="G3P_CCO__45__CYTOSOL" stoichiometry="1"/>  
<speciesReference species="ATP_CCO__45__CYTOSOL" stoichiometry="1"/>  
</listOfReactants>    
<listOfProducts>    
<speciesReference species="PROTON_CCO__45__CYTOSOL" stoichiometry="1"/>  
<speciesReference species="DPG_CCO__45__CYTOSOL" stoichiometry="1"/>  
<speciesReference species="ADP_CCO__45__CYTOSOL" stoichiometry="1"/>  
</listOfProducts>    
<listOfModifiers>    
<modifierSpeciesReference species="MGA_1187__45__MONOMER"/>   
</listOfModifiers>    
</reaction>    
<reaction id="RXN__45__7958" name="RXN-7958" reversible="false"> 
<listOfReactants>    
<speciesReference species="ATP_CCO__45__CYTOSOL" stoichiometry="1"/>  
<speciesReference species="PROPIONATE_CCO__45__CYTOSOL" stoichiometry="1"/>  
</listOfReactants>    
<listOfProducts>    
<speciesReference species="PROTON_CCO__45__CYTOSOL" stoichiometry="1"/>  
<speciesReference species="ADP_CCO__45__CYTOSOL" stoichiometry="1"/>  
<speciesReference species="PROPIONYL__45__P_CCO__45__CYTOSOL" stoichiometry="1"/>  
</listOfProducts>    
<listOfModifiers>    
<modifierSpeciesReference species="MGA_0169__45__MONOMER"/>   
</listOfModifiers>    
</reaction>    
<reaction id="_2__46__7__46__3__46__9__45__RXN" name="2.7.3.9-RXN" reversible="false"> 
<listOfReactants>    
<speciesReference species="PHOSPHO__45__ENOL__45__PYRUVATE_CCO__45__CYTOSOL" stoichiometry="1"/>  
<speciesReference species="Protein__45__Histidines_CCO__45__CYTOSOL" stoichiometry="1"/>  
</listOfReactants>    
<listOfProducts>    
<speciesReference species="PYRUVATE_CCO__45__CYTOSOL" stoichiometry="1"/>  
<speciesReference species="Protein__45__3__45__phospho__45__L__45__histidines_CCO__45__CYTOSOL" stoichiometry="1"/>  
</listOfProducts>    
<listOfModifiers>    
<modifierSpeciesReference species="MGA_0763__45__MONOMER"/>   
</listOfModifiers>    
</reaction>    
<reaction id="_2__46__7__46__4__46__22__45__RXN" name="2.7.4.22-RXN" reversible="false"> 
<listOfReactants>    
<speciesReference species="ATP_CCO__45__CYTOSOL" stoichiometry="1"/>  
<speciesReference species="UMP_CCO__45__CYTOSOL" stoichiometry="1"/>  
</listOfReactants>    
<listOfProducts>    
<speciesReference species="PROTON_CCO__45__CYTOSOL" stoichiometry="1"/>  
<speciesReference species="ADP_CCO__45__CYTOSOL" stoichiometry="1"/>  
<speciesReference species="UDP_CCO__45__CYTOSOL" stoichiometry="1"/>  
</listOfProducts>    
<listOfModifiers>    
<modifierSpeciesReference species="MGA_0783__45__MONOMER"/>   
</listOfModifiers>    
</reaction>    
<reaction id="ADENYL__45__KIN__45__RXN" name="ADENYL-KIN-RXN" reversible="false"> 
<listOfReactants>    
<speciesReference species="AMP_CCO__45__CYTOSOL" stoichiometry="1"/>  
<speciesReference species="ATP_CCO__45__CYTOSOL" stoichiometry="1"/>  
</listOfReactants>    
<listOfProducts>    
<speciesReference species="PROTON_CCO__45__CYTOSOL" stoichiometry="1"/>  
<speciesReference species="ADP_CCO__45__CYTOSOL" stoichiometry="2"/>  
</listOfProducts>    
<listOfModifiers>    
<modifierSpeciesReference species="MGA_0743__45__MONOMER"/>   
</listOfModifiers>    
</reaction>    
<reaction id="CDPKIN__45__RXN" name="CDPKIN-RXN" reversible="true"> 
<listOfReactants>    
<speciesReference species="CDP_CCO__45__CYTOSOL" stoichiometry="1"/>  
<speciesReference species="ATP_CCO__45__CYTOSOL" stoichiometry="1"/>  
</listOfReactants>    
<listOfProducts>    
<speciesReference species="PROTON_CCO__45__CYTOSOL" stoichiometry="1"/>  
<speciesReference species="CTP_CCO__45__CYTOSOL" stoichiometry="1"/>  
<speciesReference species="ADP_CCO__45__CYTOSOL" stoichiometry="1"/>  
</listOfProducts>    
<listOfModifiers>    
<modifierSpeciesReference species="MGA_0156__45__MONOMER"/>   
</listOfModifiers>    
</reaction>    
<reaction id="CMPKI__45__RXN" name="CMPKI-RXN" reversible="false"> 
<listOfReactants>    
<speciesReference species="ATP_CCO__45__CYTOSOL" stoichiometry="1"/>  
<speciesReference species="CMP_CCO__45__CYTOSOL" stoichiometry="1"/>  
</listOfReactants>    
<listOfProducts>    
<speciesReference species="PROTON_CCO__45__CYTOSOL" stoichiometry="1"/>  
<speciesReference species="ADP_CCO__45__CYTOSOL" stoichiometry="1"/>  
<speciesReference species="CDP_CCO__45__CYTOSOL" stoichiometry="1"/>  
</listOfProducts>    
<listOfModifiers>    
<modifierSpeciesReference species="MGA_0900__45__MONOMER"/>   
</listOfModifiers>    
</reaction>    
<reaction id="DADPKIN__45__RXN" name="DADPKIN-RXN" reversible="false"> 
<listOfReactants>    
<speciesReference species="DADP_CCO__45__CYTOSOL" stoichiometry="1"/>  
<speciesReference species="ATP_CCO__45__CYTOSOL" stoichiometry="1"/>  
</listOfReactants>    
<listOfProducts>    
<speciesReference species="DATP_CCO__45__CYTOSOL" stoichiometry="1"/>  
<speciesReference species="ADP_CCO__45__CYTOSOL" stoichiometry="1"/>  
</listOfProducts>    
<listOfModifiers>    
<modifierSpeciesReference species="MGA_0156__45__MONOMER"/>   
</listOfModifiers>    
</reaction>    
<reaction id="DCDPKIN__45__RXN" name="DCDPKIN-RXN" reversible="false"> 
<listOfReactants>    
<speciesReference species="DCDP_CCO__45__CYTOSOL" stoichiometry="1"/>  
<speciesReference species="ATP_CCO__45__CYTOSOL" stoichiometry="1"/>  
</listOfReactants>    
<listOfProducts>    
<speciesReference species="PROTON_CCO__45__CYTOSOL" stoichiometry="1"/>  
<speciesReference species="DCTP_CCO__45__CYTOSOL" stoichiometry="1"/>  
<speciesReference species="ADP_CCO__45__CYTOSOL" stoichiometry="1"/>  
</listOfProducts>    
<listOfModifiers>    
<modifierSpeciesReference species="MGA_0156__45__MONOMER"/>   
</listOfModifiers>    
</reaction>    
<reaction id="DGDPKIN__45__RXN" name="DGDPKIN-RXN" reversible="false"> 
<listOfReactants>    
<speciesReference species="DGDP_CCO__45__CYTOSOL" stoichiometry="1"/>  
<speciesReference species="ATP_CCO__45__CYTOSOL" stoichiometry="1"/>  
</listOfReactants>    
<listOfProducts>    
<speciesReference species="PROTON_CCO__45__CYTOSOL" stoichiometry="1"/>  
<speciesReference species="DGTP_CCO__45__CYTOSOL" stoichiometry="1"/>  
<speciesReference species="ADP_CCO__45__CYTOSOL" stoichiometry="1"/>  
</listOfProducts>    
<listOfModifiers>    
<modifierSpeciesReference species="MGA_0156__45__MONOMER"/>   
</listOfModifiers>    
</reaction>    
<reaction id="DTDPKIN__45__RXN" name="DTDPKIN-RXN" reversible="false"> 
<listOfReactants>    
<speciesReference species="TDP_CCO__45__CYTOSOL" stoichiometry="1"/>  
<speciesReference species="ATP_CCO__45__CYTOSOL" stoichiometry="1"/>  
</listOfReactants>    
<listOfProducts>    
<speciesReference species="PROTON_CCO__45__CYTOSOL" stoichiometry="1"/>  
<speciesReference species="TTP_CCO__45__CYTOSOL" stoichiometry="1"/>  
<speciesReference species="ADP_CCO__45__CYTOSOL" stoichiometry="1"/>  
</listOfProducts>    
<listOfModifiers>    
<modifierSpeciesReference species="MGA_0156__45__MONOMER"/>   
</listOfModifiers>    
</reaction>    
<reaction id="DTMPKI__45__RXN" name="DTMPKI-RXN" reversible="false"> 
<listOfReactants>    
<speciesReference species="ATP_CCO__45__CYTOSOL" stoichiometry="1"/>  
<speciesReference species="TMP_CCO__45__CYTOSOL" stoichiometry="1"/>  
</listOfReactants>    
<listOfProducts>    
<speciesReference species="PROTON_CCO__45__CYTOSOL" stoichiometry="1"/>  
<speciesReference species="ADP_CCO__45__CYTOSOL" stoichiometry="1"/>  
<speciesReference species="TDP_CCO__45__CYTOSOL" stoichiometry="1"/>  
</listOfProducts>    
<listOfModifiers>    
<modifierSpeciesReference species="MGA_0606__45__MONOMER"/>   
</listOfModifiers>    
</reaction>    
<reaction id="DUDPKIN__45__RXN" name="DUDPKIN-RXN" reversible="false"> 
<listOfReactants>    
<speciesReference species="DUDP_CCO__45__CYTOSOL" stoichiometry="1"/>  
<speciesReference species="ATP_CCO__45__CYTOSOL" stoichiometry="1"/>  
</listOfReactants>    
<listOfProducts>    
<speciesReference species="PROTON_CCO__45__CYTOSOL" stoichiometry="1"/>  
<speciesReference species="DUTP_CCO__45__CYTOSOL" stoichiometry="1"/>  
<speciesReference species="ADP_CCO__45__CYTOSOL" stoichiometry="1"/>  
</listOfProducts>    
<listOfModifiers>    
<modifierSpeciesReference species="MGA_0156__45__MONOMER"/>   
</listOfModifiers>    
</reaction>    
<reaction id="GDPKIN__45__RXN" name="GDPKIN-RXN" reversible="false"> 
<listOfReactants>    
<speciesReference species="GDP_CCO__45__CYTOSOL" stoichiometry="1"/>  
<speciesReference species="ATP_CCO__45__CYTOSOL" stoichiometry="1"/>  
</listOfReactants>    
<listOfProducts>    
<speciesReference species="PROTON_CCO__45__CYTOSOL" stoichiometry="1"/>  
<speciesReference species="GTP_CCO__45__CYTOSOL" stoichiometry="1"/>  
<speciesReference species="ADP_CCO__45__CYTOSOL" stoichiometry="1"/>  
</listOfProducts>    
<listOfModifiers>    
<modifierSpeciesReference species="MGA_0156__45__MONOMER"/>   
</listOfModifiers>    
</reaction>    
<reaction id="GUANYL__45__KIN__45__RXN" name="GUANYL-KIN-RXN" reversible="false"> 
<listOfReactants>    
<speciesReference species="GMP_CCO__45__CYTOSOL" stoichiometry="1"/>  
<speciesReference species="ATP_CCO__45__CYTOSOL" stoichiometry="1"/>  
</listOfReactants>    
<listOfProducts>    
<speciesReference species="PROTON_CCO__45__CYTOSOL" stoichiometry="1"/>  
<speciesReference species="GDP_CCO__45__CYTOSOL" stoichiometry="1"/>  
<speciesReference species="ADP_CCO__45__CYTOSOL" stoichiometry="1"/>  
</listOfProducts>    
<listOfModifiers>    
<modifierSpeciesReference species="MGA_0462__45__MONOMER"/>   
</listOfModifiers>    
</reaction>    
<reaction id="RXN__45__7913" name="RXN-7913" reversible="false"> 
<listOfReactants>    
<speciesReference species="ATP_CCO__45__CYTOSOL" stoichiometry="1"/>  
<speciesReference species="DCMP_CCO__45__CYTOSOL" stoichiometry="1"/>  
</listOfReactants>    
<listOfProducts>    
<speciesReference species="PROTON_CCO__45__CYTOSOL" stoichiometry="1"/>  
<speciesReference species="ADP_CCO__45__CYTOSOL" stoichiometry="1"/>  
<speciesReference species="DCDP_CCO__45__CYTOSOL" stoichiometry="1"/>  
</listOfProducts>    
<listOfModifiers>    
<modifierSpeciesReference species="MGA_0900__45__MONOMER"/>   
</listOfModifiers>    
</reaction>    
<reaction id="THI__45__P__45__KIN__45__RXN" name="THI-P-KIN-RXN" reversible="false"> 
<listOfReactants>    
<speciesReference species="THIAMINE__45__P_CCO__45__CYTOSOL" stoichiometry="1"/>  
<speciesReference species="ATP_CCO__45__CYTOSOL" stoichiometry="1"/>  
</listOfReactants>    
<listOfProducts>    
<speciesReference species="PROTON_CCO__45__CYTOSOL" stoichiometry="1"/>  
<speciesReference species="THIAMINE__45__PYROPHOSPHATE_CCO__45__CYTOSOL" stoichiometry="1"/>  
<speciesReference species="ADP_CCO__45__CYTOSOL" stoichiometry="1"/>  
</listOfProducts>    
<listOfModifiers>    
<modifierSpeciesReference species="MONOMER97N__45__5666"/>   
</listOfModifiers>    
</reaction>    
<reaction id="UDPKIN__45__RXN" name="UDPKIN-RXN" reversible="false"> 
<listOfReactants>    
<speciesReference species="UDP_CCO__45__CYTOSOL" stoichiometry="1"/>  
<speciesReference species="ATP_CCO__45__CYTOSOL" stoichiometry="1"/>  
</listOfReactants>    
<listOfProducts>    
<speciesReference species="PROTON_CCO__45__CYTOSOL" stoichiometry="1"/>  
<speciesReference species="UTP_CCO__45__CYTOSOL" stoichiometry="1"/>  
<speciesReference species="ADP_CCO__45__CYTOSOL" stoichiometry="1"/>  
</listOfProducts>    
<listOfModifiers>    
<modifierSpeciesReference species="MGA_0156__45__MONOMER"/>   
</listOfModifiers>    
</reaction>    
<reaction id="UMPKI__45__RXN" name="UMPKI-RXN" reversible="false"> 
<listOfReactants>    
<speciesReference species="ATP_CCO__45__CYTOSOL" stoichiometry="1"/>  
<speciesReference species="UMP_CCO__45__CYTOSOL" stoichiometry="1"/>  
</listOfReactants>    
<listOfProducts>    
<speciesReference species="PROTON_CCO__45__CYTOSOL" stoichiometry="1"/>  
<speciesReference species="ADP_CCO__45__CYTOSOL" stoichiometry="1"/>  
<speciesReference species="UDP_CCO__45__CYTOSOL" stoichiometry="1"/>  
</listOfProducts>    
<listOfModifiers>    
<modifierSpeciesReference species="MGA_0900__45__MONOMER"/>   
</listOfModifiers>    
</reaction>    
<reaction id="GDPPYPHOSKIN__45__RXN" name="GDPPYPHOSKIN-RXN" reversible="false"> 
<listOfReactants>    
<speciesReference species="ATP_CCO__45__CYTOSOL" stoichiometry="1"/>  
<speciesReference species="GDP_CCO__45__CYTOSOL" stoichiometry="1"/>  
</listOfReactants>    
<listOfProducts>    
<speciesReference species="PROTON_CCO__45__CYTOSOL" stoichiometry="2"/>  
<speciesReference species="AMP_CCO__45__CYTOSOL" stoichiometry="1"/>  
<speciesReference species="GUANOSINE__45__5DP__45__3DP_CCO__45__CYTOSOL" stoichiometry="1"/>  
</listOfProducts>    
<listOfModifiers>    
<modifierSpeciesReference species="MGA_0950__45__MONOMER"/>   
</listOfModifiers>    
</reaction>    
<reaction id="PRPPSYN__45__RXN" name="PRPPSYN-RXN" reversible="false"> 
<listOfReactants>    
<speciesReference species="ATP_CCO__45__CYTOSOL" stoichiometry="1"/>  
<speciesReference species="RIBOSE__45__5P_CCO__45__CYTOSOL" stoichiometry="1"/>  
</listOfReactants>    
<listOfProducts>    
<speciesReference species="PROTON_CCO__45__CYTOSOL" stoichiometry="2"/>  
<speciesReference species="PRPP_CCO__45__CYTOSOL" stoichiometry="1"/>  
<speciesReference species="AMP_CCO__45__CYTOSOL" stoichiometry="1"/>  
</listOfProducts>    
<listOfModifiers>    
<modifierSpeciesReference species="MGA_0348__45__MONOMER"/>   
</listOfModifiers>    
</reaction>    
<reaction id="_2__46__7__46__7__46__15__45__RXN" name="2.7.7.15-RXN" reversible="false"> 
<listOfReactants>    
<speciesReference species="PHOSPHORYL__45__CHOLINE_CCO__45__CYTOSOL" stoichiometry="1"/>  
<speciesReference species="CTP_CCO__45__CYTOSOL" stoichiometry="1"/>  
</listOfReactants>    
<listOfProducts>    
<speciesReference species="CDP__45__CHOLINE_CCO__45__CYTOSOL" stoichiometry="1"/>  
<speciesReference species="PPI_CCO__45__CYTOSOL" stoichiometry="1"/>  
</listOfProducts>    
<listOfModifiers>    
<modifierSpeciesReference species="MONOMER97N__45__1669"/>   
</listOfModifiers>    
</reaction>    
<reaction id="_2__46__7__46__7__46__60__45__RXN" name="2.7.7.60-RXN" reversible="false"> 
<listOfReactants>    
<speciesReference species="PROTON_CCO__45__CYTOSOL" stoichiometry="1"/>  
<speciesReference species="_2__45__C__45__METHYL__45__D__45__ERYTHRITOL__45__4__45__PHOSPHATE_CCO__45__CYTOSOL" stoichiometry="1"/>  
<speciesReference species="CTP_CCO__45__CYTOSOL" stoichiometry="1"/>  
</listOfReactants>    
<listOfProducts>    
<speciesReference species="_4__45__CYTIDINE__45__5__45__DIPHOSPHO__45__2__45__C_CCO__45__CYTOSOL" stoichiometry="1"/>  
<speciesReference species="PPI_CCO__45__CYTOSOL" stoichiometry="1"/>  
</listOfProducts>    
<listOfModifiers>    
<modifierSpeciesReference species="MGA_1069__45__MONOMER"/>   
</listOfModifiers>    
</reaction>    
<reaction id="CDPDIGLYSYN__45__RXN" name="CDPDIGLYSYN-RXN" reversible="false"> 
<listOfReactants>    
<speciesReference species="CTP_CCO__45__CYTOSOL" stoichiometry="1"/>  
<speciesReference species="L__45__PHOSPHATIDATE_CCO__45__CYTOSOL" stoichiometry="1"/>  
</listOfReactants>    
<listOfProducts>    
<speciesReference species="CDPDIACYLGLYCEROL_CCO__45__CYTOSOL" stoichiometry="1"/>  
<speciesReference species="PPI_CCO__45__CYTOSOL" stoichiometry="1"/>  
</listOfProducts>    
<listOfModifiers>    
<modifierSpeciesReference species="MGA_0785__45__MONOMER"/>   
</listOfModifiers>    
</reaction>    
<reaction id="DNA__45__DIRECTED__45__DNA__45__POLYMERASE__45__RXN" name="DNA-DIRECTED-DNA-POLYMERASE-RXN" reversible="false"> 
<listOfReactants>    
<speciesReference species="Deoxy__45__Ribonucleoside__45__Triphosphates_CCO__45__CYTOSOL" stoichiometry="1"/>  
<speciesReference species="DNA__45__N_CCO__45__CYTOSOL" stoichiometry="1"/>  
</listOfReactants>    
<listOfProducts>    
<speciesReference species="PPI_CCO__45__CYTOSOL" stoichiometry="1"/>  
<speciesReference species="DNA__45__N_CCO__45__CYTOSOL" stoichiometry="1"/>  
</listOfProducts>    
<listOfModifiers>    
<modifierSpeciesReference species="MGA_0336__45__MONOMER"/>   
<modifierSpeciesReference species="MGA_0344__45__MONOMER"/>   
<modifierSpeciesReference species="MGA_0791__45__MONOMER"/>   
<modifierSpeciesReference species="MGA_1048__45__MONOMER"/>   
<modifierSpeciesReference species="MGA_0401__45__MONOMER"/>   
<modifierSpeciesReference species="MGA_0605__45__MONOMER"/>   
<modifierSpeciesReference species="MGA_0618__45__MONOMER"/>   
</listOfModifiers>    
</reaction>    
<reaction id="DNA__45__DIRECTED__45__RNA__45__POLYMERASE__45__RXN" name="DNA-DIRECTED-RNA-POLYMERASE-RXN" reversible="false"> 
<listOfReactants>    
<speciesReference species="Nucleoside__45__Triphosphates_CCO__45__CYTOSOL" stoichiometry="1"/>  
<speciesReference species="RNA__45__N_CCO__45__CYTOSOL" stoichiometry="1"/>  
</listOfReactants>    
<listOfProducts>    
<speciesReference species="PPI_CCO__45__CYTOSOL" stoichiometry="1"/>  
<speciesReference species="RNA__45__N_CCO__45__CYTOSOL" stoichiometry="1"/>  
</listOfProducts>    
<listOfModifiers>    
<modifierSpeciesReference species="MGA_0497__45__MONOMER"/>   
<modifierSpeciesReference species="MGA_1000__45__MONOMER"/>   
<modifierSpeciesReference species="MGA_1005__45__MONOMER"/>   
<modifierSpeciesReference species="MGA_0443__45__MONOMER"/>   
</listOfModifiers>    
</reaction>    
<reaction id="FADSYN__45__RXN" name="FADSYN-RXN" reversible="false"> 
<listOfReactants>    
<speciesReference species="FMN_CCO__45__CYTOSOL" stoichiometry="1"/>  
<speciesReference species="ATP_CCO__45__CYTOSOL" stoichiometry="1"/>  
</listOfReactants>    
<listOfProducts>    
<speciesReference species="FAD_CCO__45__CYTOSOL" stoichiometry="1"/>  
<speciesReference species="PPI_CCO__45__CYTOSOL" stoichiometry="1"/>  
</listOfProducts>    
<listOfModifiers>    
<modifierSpeciesReference species="MGA_0832__45__MONOMER"/>   
</listOfModifiers>    
</reaction>    
<reaction id="NICONUCADENYLYLTRAN__45__RXN" name="NICONUCADENYLYLTRAN-RXN" reversible="false"> 
<listOfReactants>    
<speciesReference species="ATP_CCO__45__CYTOSOL" stoichiometry="1"/>  
<speciesReference species="NICOTINATE_NUCLEOTIDE_CCO__45__CYTOSOL" stoichiometry="1"/>  
</listOfReactants>    
<listOfProducts>    
<speciesReference species="PPI_CCO__45__CYTOSOL" stoichiometry="1"/>  
<speciesReference species="DEAMIDO__45__NAD_CCO__45__CYTOSOL" stoichiometry="1"/>  
</listOfProducts>    
<listOfModifiers>    
<modifierSpeciesReference species="MGA_0052__45__MONOMER"/>   
</listOfModifiers>    
</reaction>    
<reaction id="RXN__45__8654" name="RXN-8654" reversible="false"> 
<listOfReactants>    
<speciesReference species="ATP_CCO__45__CYTOSOL" stoichiometry="1"/>  
<speciesReference species="LIPOIC__45__ACID_CCO__45__CYTOSOL" stoichiometry="1"/>  
</listOfReactants>    
<listOfProducts>    
<speciesReference species="PPI_CCO__45__CYTOSOL" stoichiometry="1"/>  
<speciesReference species="LIPOYL__45__AMP_CCO__45__CYTOSOL" stoichiometry="1"/>  
</listOfProducts>    
<listOfModifiers>    
<modifierSpeciesReference species="MGA_0158__45__MONOMER"/>   
</listOfModifiers>    
</reaction>    
<reaction id="RXN__45__8655" name="RXN-8655" reversible="false"> 
<listOfReactants>    
<speciesReference species="LIPOYL__45__AMP_CCO__45__CYTOSOL" stoichiometry="1"/>  
<speciesReference species="General__45__Protein__45__Substrates_CCO__45__CYTOSOL" stoichiometry="1"/>  
</listOfReactants>    
<listOfProducts>    
<speciesReference species="Protein__45__6__45__N__45__lipoyl__45__lysine_CCO__45__CYTOSOL" stoichiometry="1"/>  
<speciesReference species="AMP_CCO__45__CYTOSOL" stoichiometry="1"/>  
</listOfProducts>    
<listOfModifiers>    
<modifierSpeciesReference species="MGA_0158__45__MONOMER"/>   
</listOfModifiers>    
</reaction>    
<reaction id="RXN0__45__5515" name="RXN0-5515" reversible="false"> 
<listOfReactants>    
<speciesReference species="CTP_CCO__45__CYTOSOL" stoichiometry="1"/>  
<speciesReference species="_2__45__3__45__4__45__Saturated__45__L__45__Phosphatidates_CCO__45__CYTOSOL" stoichiometry="1"/>  
</listOfReactants>    
<listOfProducts>    
<speciesReference species="PPI_CCO__45__CYTOSOL" stoichiometry="1"/>  
<speciesReference species="CDP__45__2__45__3__45__4__45__Saturated__45__Diacylglycerols_CCO__45__CYTOSOL" stoichiometry="1"/>  
</listOfProducts>    
<listOfModifiers>    
<modifierSpeciesReference species="MGA_0785__45__MONOMER"/>   
</listOfModifiers>    
</reaction>    
<reaction id="_2__46__7__46__8__46__27__45__RXN" name="2.7.8.27-RXN" reversible="false"> 
<listOfReactants>    
<speciesReference species="Ceramides_CCO__45__CYTOSOL" stoichiometry="1"/>  
<speciesReference species="PHOSPHATIDYLCHOLINE_CCO__45__CYTOSOL" stoichiometry="1"/>  
</listOfReactants>    
<listOfProducts>    
<speciesReference species="Sphingomyelins_CCO__45__CYTOSOL" stoichiometry="1"/>  
<speciesReference species="DIACYLGLYCEROL_CCO__45__CYTOSOL" stoichiometry="1"/>  
</listOfProducts>    
<listOfModifiers>    
<modifierSpeciesReference species="MONOMER97N__45__5687"/>   
</listOfModifiers>    
</reaction>    
<reaction id="CARDIOLIPSYN__45__RXN" name="CARDIOLIPSYN-RXN" reversible="false"> 
<listOfReactants>    
<speciesReference species="L__45__1__45__PHOSPHATIDYL__45__GLYCEROL_CCO__45__CYTOSOL" stoichiometry="2"/>  
</listOfReactants>    
<listOfProducts>    
<speciesReference species="CARDIOLIPIN_CCO__45__CYTOSOL" stoichiometry="1"/>  
<speciesReference species="GLYCEROL_CCO__45__CYTOSOL" stoichiometry="1"/>  
</listOfProducts>    
<listOfModifiers>    
<modifierSpeciesReference species="MONOMER97N__45__1654"/>   
</listOfModifiers>    
</reaction>    
<reaction id="HOLO__45__ACP__45__SYNTH__45__RXN" name="HOLO-ACP-SYNTH-RXN" reversible="false"> 
<listOfReactants>    
<speciesReference species="apo__45__ACP_CCO__45__CYTOSOL" stoichiometry="1"/>  
<speciesReference species="CO__45__A_CCO__45__CYTOSOL" stoichiometry="1"/>  
</listOfReactants>    
<listOfProducts>    
<speciesReference species="_3__45__5__45__ADP_CCO__45__CYTOSOL" stoichiometry="1"/>  
<speciesReference species="ACP_CCO__45__CYTOSOL" stoichiometry="1"/>  
</listOfProducts>    
<listOfModifiers>    
<modifierSpeciesReference species="MGA_0041__45__MONOMER"/>   
</listOfModifiers>    
</reaction>    
<reaction id="PHOSPHAGLYPSYN__45__RXN" name="PHOSPHAGLYPSYN-RXN" reversible="false"> 
<listOfReactants>    
<speciesReference species="CDPDIACYLGLYCEROL_CCO__45__CYTOSOL" stoichiometry="1"/>  
<speciesReference species="GLYCEROL__45__3P_CCO__45__CYTOSOL" stoichiometry="1"/>  
</listOfReactants>    
<listOfProducts>    
<speciesReference species="L__45__1__45__PHOSPHATIDYL__45__GLYCEROL__45__P_CCO__45__CYTOSOL" stoichiometry="1"/>  
<speciesReference species="CMP_CCO__45__CYTOSOL" stoichiometry="1"/>  
</listOfProducts>    
<listOfModifiers>    
<modifierSpeciesReference species="MGA_1067__45__MONOMER"/>   
</listOfModifiers>    
</reaction>    
<reaction id="RXN__45__5781" name="RXN-5781" reversible="false"> 
<listOfReactants>    
<speciesReference species="DIACYLGLYCEROL_CCO__45__CYTOSOL" stoichiometry="1"/>  
<speciesReference species="CDP__45__CHOLINE_CCO__45__CYTOSOL" stoichiometry="1"/>  
</listOfReactants>    
<listOfProducts>    
<speciesReference species="PHOSPHATIDYLCHOLINE_CCO__45__CYTOSOL" stoichiometry="1"/>  
<speciesReference species="CMP_CCO__45__CYTOSOL" stoichiometry="1"/>  
</listOfProducts>    
<listOfModifiers>    
<modifierSpeciesReference species="MONOMER97N__45__1677"/>   
</listOfModifiers>    
</reaction>    
<reaction id="PEPSYNTH__45__RXN" name="PEPSYNTH-RXN" reversible="false"> 
<listOfReactants>    
<speciesReference species="WATER_CCO__45__CYTOSOL" stoichiometry="1"/>  
<speciesReference species="PYRUVATE_CCO__45__CYTOSOL" stoichiometry="1"/>  
<speciesReference species="ATP_CCO__45__CYTOSOL" stoichiometry="1"/>  
</listOfReactants>    
<listOfProducts>    
<speciesReference species="PROTON_CCO__45__CYTOSOL" stoichiometry="3"/>  
<speciesReference species="Pi_CCO__45__CYTOSOL" stoichiometry="1"/>  
<speciesReference species="PHOSPHO__45__ENOL__45__PYRUVATE_CCO__45__CYTOSOL" stoichiometry="1"/>  
<speciesReference species="AMP_CCO__45__CYTOSOL" stoichiometry="1"/>  
</listOfProducts>    
<listOfModifiers>    
<modifierSpeciesReference species="MGA_0763__45__MONOMER"/>   
</listOfModifiers>    
</reaction>    
<reaction id="RXN0__45__308" name="RXN0-308" reversible="false"> 
<listOfReactants>    
<speciesReference species="PROT__45__CYS_CCO__45__CYTOSOL" stoichiometry="1"/>  
<speciesReference species="CYS_CCO__45__CYTOSOL" stoichiometry="1"/>  
</listOfReactants>    
<listOfProducts>    
<speciesReference species="ENZYME__45__S__45__SULFANYLCYSTEINE_CCO__45__CYTOSOL" stoichiometry="1"/>  
<speciesReference species="L__45__ALPHA__45__ALANINE_CCO__45__CYTOSOL" stoichiometry="1"/>  
</listOfProducts>    
<listOfModifiers>    
<modifierSpeciesReference species="MGA_1128__45__MONOMER"/>   
</listOfModifiers>    
</reaction>    
<reaction id="R11__45__RXN" name="R11-RXN" reversible="false"> 
<listOfReactants>    
<speciesReference species="BUTYRYL__45__COA_CCO__45__CYTOSOL" stoichiometry="1"/>  
<speciesReference species="ACET_CCO__45__CYTOSOL" stoichiometry="1"/>  
</listOfReactants>    
<listOfProducts>    
<speciesReference species="BUTYRIC_ACID_CCO__45__CYTOSOL" stoichiometry="1"/>  
<speciesReference species="ACETYL__45__COA_CCO__45__CYTOSOL" stoichiometry="1"/>  
</listOfProducts>    
<listOfModifiers>    
<modifierSpeciesReference species="MGA_0833__45__MONOMER"/>   
<modifierSpeciesReference species="MONOMER97N__45__35"/>   
</listOfModifiers>    
</reaction>    
<reaction id="RXNI__45__2" name="RXNI-2" reversible="false"> 
<listOfReactants>    
<speciesReference species="SUC__45__COA_CCO__45__CYTOSOL" stoichiometry="1"/>  
<speciesReference species="_3__45__KETOBUTYRATE_CCO__45__CYTOSOL" stoichiometry="1"/>  
</listOfReactants>    
<listOfProducts>    
<speciesReference species="SUC_CCO__45__CYTOSOL" stoichiometry="1"/>  
<speciesReference species="ACETOACETYL__45__COA_CCO__45__CYTOSOL" stoichiometry="1"/>  
</listOfProducts>    
<listOfModifiers>    
<modifierSpeciesReference species="MONOMER97N__45__50"/>   
</listOfModifiers>    
</reaction>    
<reaction id="AMINOCYL__45__TRNA__45__HYDROLASE__45__RXN" name="AMINOCYL-TRNA-HYDROLASE-RXN" reversible="false"> 
<listOfReactants>    
<speciesReference species="WATER_CCO__45__CYTOSOL" stoichiometry="1"/>  
<speciesReference species="N__45__Substituted__45__Aminoacyl__45__tRNA_CCO__45__CYTOSOL" stoichiometry="1"/>  
</listOfReactants>    
<listOfProducts>    
<speciesReference species="Some__45__tRNA_CCO__45__CYTOSOL" stoichiometry="1"/>  
<speciesReference species="N__45__Substituted__45__Amino__45__Acids_CCO__45__CYTOSOL" stoichiometry="1"/>  
</listOfProducts>    
<listOfModifiers>    
<modifierSpeciesReference species="MGA_0506__45__MONOMER"/>   
</listOfModifiers>    
</reaction>    
<reaction id="ACETYL__45__COA__45__HYDROLASE__45__RXN" name="ACETYL-COA-HYDROLASE-RXN" reversible="false"> 
<listOfReactants>    
<speciesReference species="WATER_CCO__45__CYTOSOL" stoichiometry="1"/>  
<speciesReference species="ACETYL__45__COA_CCO__45__CYTOSOL" stoichiometry="1"/>  
</listOfReactants>    
<listOfProducts>    
<speciesReference species="PROTON_CCO__45__CYTOSOL" stoichiometry="1"/>  
<speciesReference species="ACET_CCO__45__CYTOSOL" stoichiometry="1"/>  
<speciesReference species="CO__45__A_CCO__45__CYTOSOL" stoichiometry="1"/>  
</listOfProducts>    
<listOfModifiers>    
<modifierSpeciesReference species="MGA_0833__45__MONOMER"/>   
</listOfModifiers>    
</reaction>    
<reaction id="_3__46__1__46__21__46__2__45__RXN" name="3.1.21.2-RXN" reversible="false"> 
<listOfReactants>    
<speciesReference species="AP__45__Site__45__Created_CCO__45__CYTOSOL" stoichiometry="1"/>  
</listOfReactants>    
<listOfProducts>    
<speciesReference species="CPD__45__8532_CCO__45__CYTOSOL" stoichiometry="1"/>  
</listOfProducts>    
<listOfModifiers>    
<modifierSpeciesReference species="MGA_1293__45__MONOMER"/>   
</listOfModifiers>    
</reaction>    
<reaction id="RXN0__45__2582" name="RXN0-2582" reversible="false"> 
<listOfReactants>    
<speciesReference species="CPD__45__8533_CCO__45__CYTOSOL" stoichiometry="1"/>  
</listOfReactants>    
<listOfProducts>    
<speciesReference species="CPD__45__8532_CCO__45__CYTOSOL" stoichiometry="1"/>  
</listOfProducts>    
<listOfModifiers>    
<modifierSpeciesReference species="MGA_1293__45__MONOMER"/>   
</listOfModifiers>    
</reaction>    
<reaction id="_3__46__1__46__26__46__5__45__RXN" name="3.1.26.5-RXN" reversible="false"> 
<listOfReactants>    
<speciesReference species="tRNA__45__precursors_CCO__45__CYTOSOL" stoichiometry="1"/>  
</listOfReactants>    
<listOfProducts>    
<speciesReference species="Some__45__tRNA_CCO__45__CYTOSOL" stoichiometry="1"/>  
</listOfProducts>    
<listOfModifiers>    
<modifierSpeciesReference species="MGA_0630__45__MONOMER"/>   
</listOfModifiers>    
</reaction>    
<reaction id="_325__45__BISPHOSPHATE__45__NUCLEOTIDASE__45__RXN" name="325-BISPHOSPHATE-NUCLEOTIDASE-RXN" reversible="false"> 
<listOfReactants>    
<speciesReference species="_3__45__5__45__ADP_CCO__45__CYTOSOL" stoichiometry="1"/>  
<speciesReference species="WATER_CCO__45__CYTOSOL" stoichiometry="1"/>  
</listOfReactants>    
<listOfProducts>    
<speciesReference species="Pi_CCO__45__CYTOSOL" stoichiometry="1"/>  
<speciesReference species="AMP_CCO__45__CYTOSOL" stoichiometry="1"/>  
</listOfProducts>    
<listOfModifiers>    
<modifierSpeciesReference species="MONOMER97N__45__7997"/>   
</listOfModifiers>    
</reaction>    
<reaction id="AMP__45__DEPHOSPHORYLATION__45__RXN" name="AMP-DEPHOSPHORYLATION-RXN" reversible="false"> 
<listOfReactants>    
<speciesReference species="AMP_CCO__45__CYTOSOL" stoichiometry="1"/>  
<speciesReference species="WATER_CCO__45__CYTOSOL" stoichiometry="1"/>  
</listOfReactants>    
<listOfProducts>    
<speciesReference species="ADENOSINE_CCO__45__CYTOSOL" stoichiometry="1"/>  
<speciesReference species="Pi_CCO__45__CYTOSOL" stoichiometry="1"/>  
</listOfProducts>    
<listOfModifiers>    
<modifierSpeciesReference species="MONOMER97N__45__384"/>   
</listOfModifiers>    
</reaction>    
<reaction id="PGPPHOSPHA__45__RXN" name="PGPPHOSPHA-RXN" reversible="false"> 
<listOfReactants>    
<speciesReference species="L__45__1__45__PHOSPHATIDYL__45__GLYCEROL__45__P_CCO__45__CYTOSOL" stoichiometry="1"/>  
<speciesReference species="WATER_CCO__45__CYTOSOL" stoichiometry="1"/>  
</listOfReactants>    
<listOfProducts>    
<speciesReference species="L__45__1__45__PHOSPHATIDYL__45__GLYCEROL_CCO__45__CYTOSOL" stoichiometry="1"/>  
<speciesReference species="Pi_CCO__45__CYTOSOL" stoichiometry="1"/>  
</listOfProducts>    
<listOfModifiers>    
<modifierSpeciesReference species="MONOMER97N__45__525"/>   
</listOfModifiers>    
</reaction>    
<reaction id="PHOSPHATIDATE__45__PHOSPHATASE__45__RXN" name="PHOSPHATIDATE-PHOSPHATASE-RXN" reversible="false"> 
<listOfReactants>    
<speciesReference species="L__45__PHOSPHATIDATE_CCO__45__CYTOSOL" stoichiometry="1"/>  
<speciesReference species="WATER_CCO__45__CYTOSOL" stoichiometry="1"/>  
</listOfReactants>    
<listOfProducts>    
<speciesReference species="DIACYLGLYCEROL_CCO__45__CYTOSOL" stoichiometry="1"/>  
<speciesReference species="Pi_CCO__45__CYTOSOL" stoichiometry="1"/>  
</listOfProducts>    
<listOfModifiers>    
<modifierSpeciesReference species="MONOMER97N__45__2"/>   
</listOfModifiers>    
</reaction>    
<reaction id="RXN__45__7609" name="RXN-7609" reversible="false"> 
<listOfReactants>    
<speciesReference species="GMP_CCO__45__CYTOSOL" stoichiometry="1"/>  
<speciesReference species="WATER_CCO__45__CYTOSOL" stoichiometry="1"/>  
</listOfReactants>    
<listOfProducts>    
<speciesReference species="GUANOSINE_CCO__45__CYTOSOL" stoichiometry="1"/>  
<speciesReference species="Pi_CCO__45__CYTOSOL" stoichiometry="1"/>  
</listOfProducts>    
<listOfModifiers>    
<modifierSpeciesReference species="MONOMER97N__45__392"/>   
</listOfModifiers>    
</reaction>    
<reaction id="RXN7TV__45__27" name="RXN7TV-27" reversible="false"> 
<listOfReactants>    
<speciesReference species="DAMP_CCO__45__CYTOSOL" stoichiometry="1"/>  
<speciesReference species="WATER_CCO__45__CYTOSOL" stoichiometry="1"/>  
</listOfReactants>    
<listOfProducts>    
<speciesReference species="DEOXYADENOSINE_CCO__45__CYTOSOL" stoichiometry="1"/>  
<speciesReference species="Pi_CCO__45__CYTOSOL" stoichiometry="1"/>  
<speciesReference species="PROTON_CCO__45__CYTOSOL" stoichiometry="1"/>  
</listOfProducts>    
<listOfModifiers>    
<modifierSpeciesReference species="MONOMER97N__45__417"/>   
</listOfModifiers>    
</reaction>    
<reaction id="CYCPHOSDIESTER__45__RXN" name="CYCPHOSDIESTER-RXN" reversible="false"> 
<listOfReactants>    
<speciesReference species="Cyclic__45__2__45__3__45__Ribonucleoside__45__Monophosphates_CCO__45__CYTOSOL" stoichiometry="1"/>  
<speciesReference species="WATER_CCO__45__CYTOSOL" stoichiometry="1"/>  
</listOfReactants>    
<listOfProducts>    
<speciesReference species="_3__45__Prime__45__Ribonucleoside__45__Monophosphates_CCO__45__CYTOSOL" stoichiometry="1"/>  
</listOfProducts>    
<listOfModifiers>    
<modifierSpeciesReference species="MGA_0141__45__MONOMER"/>   
</listOfModifiers>    
</reaction>    
<reaction id="PPGPPSYN__45__RXN" name="PPGPPSYN-RXN" reversible="false"> 
<listOfReactants>    
<speciesReference species="GUANOSINE__45__5DP__45__3DP_CCO__45__CYTOSOL" stoichiometry="1"/>  
<speciesReference species="WATER_CCO__45__CYTOSOL" stoichiometry="1"/>  
</listOfReactants>    
<listOfProducts>    
<speciesReference species="PPI_CCO__45__CYTOSOL" stoichiometry="1"/>  
<speciesReference species="GDP_CCO__45__CYTOSOL" stoichiometry="1"/>  
</listOfProducts>    
<listOfModifiers>    
<modifierSpeciesReference species="MGA_0950__45__MONOMER"/>   
</listOfModifiers>    
</reaction>    
<reaction id="RXN0__45__2584" name="RXN0-2584" reversible="false"> 
<listOfReactants>    
<speciesReference species="DNA__45__with__45__Uracils_CCO__45__CYTOSOL" stoichiometry="1"/>  
</listOfReactants>    
<listOfProducts>    
<speciesReference species="AP__45__Site__45__Created_CCO__45__CYTOSOL" stoichiometry="1"/>  
<speciesReference species="URACIL_CCO__45__CYTOSOL" stoichiometry="1"/>  
</listOfProducts>    
<listOfModifiers>    
<modifierSpeciesReference species="MGA_0415__45__MONOMER"/>   
</listOfModifiers>    
</reaction>    
<reaction id="_3__46__4__46__11__46__1__45__RXN" name="3.4.11.1-RXN" reversible="false"> 
<listOfReactants>    
<speciesReference species="Peptides_CCO__45__CYTOSOL" stoichiometry="1"/>  
<speciesReference species="WATER_CCO__45__CYTOSOL" stoichiometry="1"/>  
</listOfReactants>    
<listOfProducts>    
<speciesReference species="Amino__45__Acids__45__20_CCO__45__CYTOSOL" stoichiometry="1"/>  
<speciesReference species="Peptides_CCO__45__CYTOSOL" stoichiometry="1"/>  
</listOfProducts>    
<listOfModifiers>    
<modifierSpeciesReference species="MGA_0114__45__MONOMER"/>   
</listOfModifiers>    
</reaction>    
<reaction id="_3__46__4__46__21__46__89__45__RXN" name="3.4.21.89-RXN" reversible="false"> 
<listOfReactants>    
<speciesReference species="Peptides__45__with__45__Leader__45__Sequence_CCO__45__CYTOSOL" stoichiometry="1"/>  
</listOfReactants>    
<listOfProducts>    
<speciesReference species="Peptides_CCO__45__CYTOSOL" stoichiometry="1"/>  
<speciesReference species="Leader__45__Sequences_CCO__45__CYTOSOL" stoichiometry="1"/>  
</listOfProducts>    
<listOfModifiers>    
<modifierSpeciesReference species="MGA_1091__45__MONOMER"/>   
</listOfModifiers>    
</reaction>    
<reaction id="_3__46__5__46__1__46__88__45__RXN" name="3.5.1.88-RXN" reversible="false"> 
<listOfReactants>    
<speciesReference species="WATER_CCO__45__CYTOSOL" stoichiometry="1"/>  
<speciesReference species="FORMYL__45__L__45__METHIONYL__45__PEPTIDE_CCO__45__CYTOSOL" stoichiometry="1"/>  
</listOfReactants>    
<listOfProducts>    
<speciesReference species="PROTON_CCO__45__CYTOSOL" stoichiometry="1"/>  
<speciesReference species="METHIONYL__45__PEPTIDE_CCO__45__CYTOSOL" stoichiometry="1"/>  
<speciesReference species="FORMATE_CCO__45__CYTOSOL" stoichiometry="1"/>  
</listOfProducts>    
<listOfModifiers>    
<modifierSpeciesReference species="MGA_0463__45__MONOMER"/>   
</listOfModifiers>    
</reaction>    
<reaction id="ARGININE__45__DEIMINASE__45__RXN" name="ARGININE-DEIMINASE-RXN" reversible="false"> 
<listOfReactants>    
<speciesReference species="WATER_CCO__45__CYTOSOL" stoichiometry="1"/>  
<speciesReference species="ARG_CCO__45__CYTOSOL" stoichiometry="1"/>  
</listOfReactants>    
<listOfProducts>    
<speciesReference species="PROTON_CCO__45__CYTOSOL" stoichiometry="1"/>  
<speciesReference species="AMMONIA_CCO__45__CYTOSOL" stoichiometry="1"/>  
<speciesReference species="L__45__CITRULLINE_CCO__45__CYTOSOL" stoichiometry="1"/>  
</listOfProducts>    
<listOfModifiers>    
<modifierSpeciesReference species="MGA_1220__45__MONOMER"/>   
<modifierSpeciesReference species="MGA_0105__45__MONOMER"/>   
</listOfModifiers>    
</reaction>    
<reaction id="CYTIDEAM__45__RXN" name="CYTIDEAM-RXN" reversible="false"> 
<listOfReactants>    
<speciesReference species="WATER_CCO__45__CYTOSOL" stoichiometry="1"/>  
<speciesReference species="DEOXYCYTIDINE_CCO__45__CYTOSOL" stoichiometry="1"/>  
</listOfReactants>    
<listOfProducts>    
<speciesReference species="DEOXYURIDINE_CCO__45__CYTOSOL" stoichiometry="1"/>  
<speciesReference species="AMMONIA_CCO__45__CYTOSOL" stoichiometry="1"/>  
</listOfProducts>    
<listOfModifiers>    
<modifierSpeciesReference species="MGA_0361__45__MONOMER"/>   
<modifierSpeciesReference species="MONOMER97N__45__538"/>   
</listOfModifiers>    
</reaction>    
<reaction id="CYTIDEAM2__45__RXN" name="CYTIDEAM2-RXN" reversible="true"> 
<listOfReactants>    
<speciesReference species="WATER_CCO__45__CYTOSOL" stoichiometry="1"/>  
<speciesReference species="CYTIDINE_CCO__45__CYTOSOL" stoichiometry="1"/>  
</listOfReactants>    
<listOfProducts>    
<speciesReference species="URIDINE_CCO__45__CYTOSOL" stoichiometry="1"/>  
<speciesReference species="AMMONIA_CCO__45__CYTOSOL" stoichiometry="1"/>  
</listOfProducts>    
<listOfModifiers>    
<modifierSpeciesReference species="MGA_0361__45__MONOMER"/>   
</listOfModifiers>    
</reaction>    
<reaction id="DCMP__45__DEAMINASE__45__RXN" name="DCMP-DEAMINASE-RXN" reversible="false"> 
<listOfReactants>    
<speciesReference species="DCMP_CCO__45__CYTOSOL" stoichiometry="1"/>  
<speciesReference species="WATER_CCO__45__CYTOSOL" stoichiometry="1"/>  
</listOfReactants>    
<listOfProducts>    
<speciesReference species="AMMONIA_CCO__45__CYTOSOL" stoichiometry="1"/>  
<speciesReference species="DUMP_CCO__45__CYTOSOL" stoichiometry="1"/>  
</listOfProducts>    
<listOfModifiers>    
<modifierSpeciesReference species="MGA_0701__45__MONOMER"/>   
</listOfModifiers>    
</reaction>    
<reaction id="METHENYLTHFCYCLOHYDRO__45__RXN" name="METHENYLTHFCYCLOHYDRO-RXN" reversible="true"> 
<listOfReactants>    
<speciesReference species="WATER_CCO__45__CYTOSOL" stoichiometry="1"/>  
<speciesReference species="_5__45__10__45__METHENYL__45__THF_CCO__45__CYTOSOL" stoichiometry="1"/>  
</listOfReactants>    
<listOfProducts>    
<speciesReference species="PROTON_CCO__45__CYTOSOL" stoichiometry="1"/>  
<speciesReference species="_10__45__FORMYL__45__THF_CCO__45__CYTOSOL" stoichiometry="1"/>  
</listOfProducts>    
<listOfModifiers>    
<modifierSpeciesReference species="MGA_0596__45__MONOMER"/>   
</listOfModifiers>    
</reaction>    
<reaction id="RXN__45__6282" name="RXN-6282" reversible="false"> 
<listOfReactants>    
<speciesReference species="CPD__45__5727_CCO__45__CYTOSOL" stoichiometry="1"/>  
<speciesReference species="WATER_CCO__45__CYTOSOL" stoichiometry="1"/>  
</listOfReactants>    
<listOfProducts>    
<speciesReference species="FORMYL__45__THF__45__GLU__45__N_CCO__45__CYTOSOL" stoichiometry="1"/>  
</listOfProducts>    
<listOfModifiers>    
<modifierSpeciesReference species="MGA_0596__45__MONOMER"/>   
</listOfModifiers>    
</reaction>    
<reaction id="EXOPOLYPHOSPHATASE__45__RXN" name="EXOPOLYPHOSPHATASE-RXN" reversible="false"> 
<listOfReactants>    
<speciesReference species="Long__45__Chain__45__Polyphosphate_CCO__45__CYTOSOL" stoichiometry="1"/>  
<speciesReference species="WATER_CCO__45__CYTOSOL" stoichiometry="1"/>  
</listOfReactants>    
<listOfProducts>    
<speciesReference species="Long__45__Chain__45__Polyphosphate_CCO__45__CYTOSOL" stoichiometry="1"/>  
<speciesReference species="Pi_CCO__45__CYTOSOL" stoichiometry="1"/>  
</listOfProducts>    
<listOfModifiers>    
<modifierSpeciesReference species="MGA_0683__45__MONOMER"/>   
</listOfModifiers>    
</reaction>    
<reaction id="INORGPYROPHOSPHAT__45__RXN" name="INORGPYROPHOSPHAT-RXN" reversible="false"> 
<listOfReactants>    
<speciesReference species="WATER_CCO__45__CYTOSOL" stoichiometry="1"/>  
<speciesReference species="PPI_CCO__45__CYTOSOL" stoichiometry="1"/>  
</listOfReactants>    
<listOfProducts>    
<speciesReference species="PROTON_CCO__45__CYTOSOL" stoichiometry="1"/>  
<speciesReference species="Pi_CCO__45__CYTOSOL" stoichiometry="2"/>  
</listOfProducts>    
<listOfModifiers>    
<modifierSpeciesReference species="MGA_1121__45__MONOMER"/>   
</listOfModifiers>    
</reaction>    
<reaction id="RXN0__45__5462" name="RXN0-5462" reversible="false"> 
<listOfReactants>    
<speciesReference species="GTP_CCO__45__CYTOSOL" stoichiometry="1"/>  
<speciesReference species="WATER_CCO__45__CYTOSOL" stoichiometry="1"/>  
</listOfReactants>    
<listOfProducts>    
<speciesReference species="PROTON_CCO__45__CYTOSOL" stoichiometry="1"/>  
<speciesReference species="GDP_CCO__45__CYTOSOL" stoichiometry="1"/>  
<speciesReference species="Pi_CCO__45__CYTOSOL" stoichiometry="1"/>  
</listOfProducts>    
<listOfModifiers>    
<modifierSpeciesReference species="MGA_0898__45__MONOMER"/>   
<modifierSpeciesReference species="MGA_0053__45__MONOMER"/>   
<modifierSpeciesReference species="MGA_0110__45__MONOMER"/>   
<modifierSpeciesReference species="MGA_0339__45__MONOMER"/>   
</listOfModifiers>    
</reaction>    
<reaction id="F16ALDOLASE__45__RXN" name="F16ALDOLASE-RXN" reversible="true"> 
<listOfReactants>    
<speciesReference species="FRUCTOSE__45__16__45__DIPHOSPHATE_CCO__45__CYTOSOL" stoichiometry="1"/>  
</listOfReactants>    
<listOfProducts>    
<speciesReference species="DIHYDROXY__45__ACETONE__45__PHOSPHATE_CCO__45__CYTOSOL" stoichiometry="1"/>  
<speciesReference species="GAP_CCO__45__CYTOSOL" stoichiometry="1"/>  
</listOfProducts>    
<listOfModifiers>    
<modifierSpeciesReference species="MGA_0498__45__MONOMER"/>   
</listOfModifiers>    
</reaction>    
<reaction id="RXN__45__8631" name="RXN-8631" reversible="false"> 
<listOfReactants>    
<speciesReference species="FRU1P_CCO__45__CYTOSOL" stoichiometry="1"/>  
</listOfReactants>    
<listOfProducts>    
<speciesReference species="DIHYDROXY__45__ACETONE__45__PHOSPHATE_CCO__45__CYTOSOL" stoichiometry="1"/>  
<speciesReference species="GLYCERALD_CCO__45__CYTOSOL" stoichiometry="1"/>  
</listOfProducts>    
<listOfModifiers>    
<modifierSpeciesReference species="MGA_0498__45__MONOMER"/>   
</listOfModifiers>    
</reaction>    
<reaction id="_2PGADEHYDRAT__45__RXN" name="2PGADEHYDRAT-RXN" reversible="true"> 
<listOfReactants>    
<speciesReference species="_2__45__PG_CCO__45__CYTOSOL" stoichiometry="1"/>  
</listOfReactants>    
<listOfProducts>    
<speciesReference species="PHOSPHO__45__ENOL__45__PYRUVATE_CCO__45__CYTOSOL" stoichiometry="1"/>  
<speciesReference species="WATER_CCO__45__CYTOSOL" stoichiometry="1"/>  
</listOfProducts>    
<listOfModifiers>    
<modifierSpeciesReference species="MGA_0209__45__MONOMER"/>   
</listOfModifiers>    
</reaction>    
<reaction id="_4__46__2__46__99__46__18__45__RXN" name="4.2.99.18-RXN" reversible="false"> 
<listOfReactants>    
<speciesReference species="DNA__45__containing__45__abasic__45__Sites_CCO__45__CYTOSOL" stoichiometry="1"/>  
</listOfReactants>    
<listOfProducts>    
<speciesReference species="_5__45__Phosphopolynucleotides_CCO__45__CYTOSOL" stoichiometry="1"/>  
<speciesReference species="_3__45__terminal__45__unsaturated__45__sugars_CCO__45__CYTOSOL" stoichiometry="1"/>  
</listOfProducts>    
<listOfModifiers>    
<modifierSpeciesReference species="MGA_1053__45__MONOMER"/>   
</listOfModifiers>    
</reaction>    
<reaction id="RXN0__45__2601" name="RXN0-2601" reversible="false"> 
<listOfReactants>    
<speciesReference species="Damaged__45__DNA__45__Pyrimidine_CCO__45__CYTOSOL" stoichiometry="1"/>  
</listOfReactants>    
<listOfProducts>    
<speciesReference species="DNA__45__containing__45__a__45__Apyrimidinic__45__Sites_CCO__45__CYTOSOL" stoichiometry="1"/>  
</listOfProducts>    
<listOfModifiers>    
<modifierSpeciesReference species="MGA_1053__45__MONOMER"/>   
</listOfModifiers>    
</reaction>    
<reaction id="AMPSYN__45__RXN" name="AMPSYN-RXN" reversible="false"> 
<listOfReactants>    
<speciesReference species="ADENYLOSUCC_CCO__45__CYTOSOL" stoichiometry="1"/>  
</listOfReactants>    
<listOfProducts>    
<speciesReference species="FUM_CCO__45__CYTOSOL" stoichiometry="1"/>  
<speciesReference species="AMP_CCO__45__CYTOSOL" stoichiometry="1"/>  
</listOfProducts>    
<listOfModifiers>    
<modifierSpeciesReference species="MONOMER97N__45__503"/>   
</listOfModifiers>    
</reaction>    
<reaction id="SELENOCYSTEINE__45__LYASE__45__RXN" name="SELENOCYSTEINE-LYASE-RXN" reversible="false"> 
<listOfReactants>    
<speciesReference species="Donor__45__H2_CCO__45__CYTOSOL" stoichiometry="1"/>  
<speciesReference species="L__45__SELENOCYSTEINE_CCO__45__CYTOSOL" stoichiometry="1"/>  
</listOfReactants>    
<listOfProducts>    
<speciesReference species="Acceptor_CCO__45__CYTOSOL" stoichiometry="1"/>  
<speciesReference species="L__45__ALPHA__45__ALANINE_CCO__45__CYTOSOL" stoichiometry="1"/>  
<speciesReference species="CPD__45__678_CCO__45__CYTOSOL" stoichiometry="1"/>  
</listOfProducts>    
<listOfModifiers>    
<modifierSpeciesReference species="MGA_1128__45__MONOMER"/>   
</listOfModifiers>    
</reaction>    
<reaction id="RXN0__45__302" name="RXN0-302" reversible="false"> 
<listOfReactants>    
<speciesReference species="_2__45__PHOSPHO__45__4__45__CYTIDINE__45__5__45__DIPHOSPHO__45__2__45__C__45__MET_CCO__45__CYTOSOL" stoichiometry="1"/>  
</listOfReactants>    
<listOfProducts>    
<speciesReference species="_2C__45__METH__45__D__45__ERYTHRITOL__45__CYCLODIPHOSPHATE_CCO__45__CYTOSOL" stoichiometry="1"/>  
<speciesReference species="CMP_CCO__45__CYTOSOL" stoichiometry="1"/>  
</listOfProducts>    
<listOfModifiers>    
<modifierSpeciesReference species="MGA_0657__45__MONOMER"/>   
</listOfModifiers>    
</reaction>    
<reaction id="RIBULP3EPIM__45__RXN" name="RIBULP3EPIM-RXN" reversible="true"> 
<listOfReactants>    
<speciesReference species="RIBULOSE__45__5P_CCO__45__CYTOSOL" stoichiometry="1"/>  
</listOfReactants>    
<listOfProducts>    
<speciesReference species="XYLULOSE__45__5__45__PHOSPHATE_CCO__45__CYTOSOL" stoichiometry="1"/>  
</listOfProducts>    
<listOfModifiers>    
<modifierSpeciesReference species="MGA_0455__45__MONOMER"/>   
</listOfModifiers>    
</reaction>    
<reaction id="LACTOSE__45__6__45__PHOSPHATE__45__ISOMERASE__45__RXN" name="LACTOSE-6-PHOSPHATE-ISOMERASE-RXN" reversible="false"> 
<listOfReactants>    
<speciesReference species="CPD__45__1241_CCO__45__CYTOSOL" stoichiometry="1"/>  
</listOfReactants>    
<listOfProducts>    
<speciesReference species="TAGATOSE__45__6__45__PHOSPHATE_CCO__45__CYTOSOL" stoichiometry="1"/>  
</listOfProducts>    
<listOfModifiers>    
<modifierSpeciesReference species="MGA_0866__45__MONOMER"/>   
</listOfModifiers>    
</reaction>    
<reaction id="MANNPISOM__45__RXN" name="MANNPISOM-RXN" reversible="true"> 
<listOfReactants>    
<speciesReference species="MANNOSE__45__6P_CCO__45__CYTOSOL" stoichiometry="1"/>  
</listOfReactants>    
<listOfProducts>    
<speciesReference species="FRUCTOSE__45__6P_CCO__45__CYTOSOL" stoichiometry="1"/>  
</listOfProducts>    
<listOfModifiers>    
<modifierSpeciesReference species="MGA_0514__45__MONOMER"/>   
</listOfModifiers>    
</reaction>    
<reaction id="PGLUCISOM__45__RXN" name="PGLUCISOM-RXN" reversible="true"> 
<listOfReactants>    
<speciesReference species="GLC__45__6__45__P_CCO__45__CYTOSOL" stoichiometry="1"/>  
</listOfReactants>    
<listOfProducts>    
<speciesReference species="FRUCTOSE__45__6P_CCO__45__CYTOSOL" stoichiometry="1"/>  
</listOfProducts>    
<listOfModifiers>    
<modifierSpeciesReference species="MGA_0457__45__MONOMER"/>   
</listOfModifiers>    
</reaction>    
<reaction id="RIB5PISOM__45__RXN" name="RIB5PISOM-RXN" reversible="true"> 
<listOfReactants>    
<speciesReference species="RIBULOSE__45__5P_CCO__45__CYTOSOL" stoichiometry="1"/>  
</listOfReactants>    
<listOfProducts>    
<speciesReference species="RIBOSE__45__5P_CCO__45__CYTOSOL" stoichiometry="1"/>  
</listOfProducts>    
<listOfModifiers>    
<modifierSpeciesReference species="MGA_0886__45__MONOMER"/>   
</listOfModifiers>    
</reaction>    
<reaction id="RXN__45__6182" name="RXN-6182" reversible="false"> 
<listOfReactants>    
<speciesReference species="ALPHA__45__GLC__45__6__45__P_CCO__45__CYTOSOL" stoichiometry="1"/>  
</listOfReactants>    
<listOfProducts>    
<speciesReference species="FRUCTOSE__45__6P_CCO__45__CYTOSOL" stoichiometry="1"/>  
</listOfProducts>    
<listOfModifiers>    
<modifierSpeciesReference species="MGA_0457__45__MONOMER"/>   
</listOfModifiers>    
</reaction>    
<reaction id="TRIOSEPISOMERIZATION__45__RXN" name="TRIOSEPISOMERIZATION-RXN" reversible="true"> 
<listOfReactants>    
<speciesReference species="DIHYDROXY__45__ACETONE__45__PHOSPHATE_CCO__45__CYTOSOL" stoichiometry="1"/>  
</listOfReactants>    
<listOfProducts>    
<speciesReference species="GAP_CCO__45__CYTOSOL" stoichiometry="1"/>  
</listOfProducts>    
<listOfModifiers>    
<modifierSpeciesReference species="MGA_0357__45__MONOMER"/>   
</listOfModifiers>    
</reaction>    
<reaction id="_3PGAREARR__45__RXN" name="3PGAREARR-RXN" reversible="true"> 
<listOfReactants>    
<speciesReference species="G3P_CCO__45__CYTOSOL" stoichiometry="1"/>  
</listOfReactants>    
<listOfProducts>    
<speciesReference species="_2__45__PG_CCO__45__CYTOSOL" stoichiometry="1"/>  
</listOfProducts>    
<listOfModifiers>    
<modifierSpeciesReference species="MGA_0356__45__MONOMER"/>   
</listOfModifiers>    
</reaction>    
<reaction id="BETA__45__PHOSPHOGLUCOMUTASE__45__RXN" name="BETA-PHOSPHOGLUCOMUTASE-RXN" reversible="false"> 
<listOfReactants>    
<speciesReference species="CPD__45__448_CCO__45__CYTOSOL" stoichiometry="1"/>  
</listOfReactants>    
<listOfProducts>    
<speciesReference species="GLC__45__6__45__P_CCO__45__CYTOSOL" stoichiometry="1"/>  
</listOfProducts>    
<listOfModifiers>    
<modifierSpeciesReference species="MGA_1263__45__MONOMER"/>   
</listOfModifiers>    
</reaction>    
<reaction id="PHOSMANMUT__45__RXN" name="PHOSMANMUT-RXN" reversible="false"> 
<listOfReactants>    
<speciesReference species="MANNOSE__45__6P_CCO__45__CYTOSOL" stoichiometry="1"/>  
</listOfReactants>    
<listOfProducts>    
<speciesReference species="MANNOSE__45__1P_CCO__45__CYTOSOL" stoichiometry="1"/>  
</listOfProducts>    
<listOfModifiers>    
<modifierSpeciesReference species="MGA_0358__45__MONOMER"/>   
</listOfModifiers>    
</reaction>    
<reaction id="PPENTOMUT__45__RXN" name="PPENTOMUT-RXN" reversible="false"> 
<listOfReactants>    
<speciesReference species="RIBOSE__45__1P_CCO__45__CYTOSOL" stoichiometry="1"/>  
</listOfReactants>    
<listOfProducts>    
<speciesReference species="RIBOSE__45__5P_CCO__45__CYTOSOL" stoichiometry="1"/>  
</listOfProducts>    
<listOfModifiers>    
<modifierSpeciesReference species="MGA_0358__45__MONOMER"/>   
</listOfModifiers>    
</reaction>    
<reaction id="TRNA__45__PSEUDOURIDINE__45__SYNTHASE__45__I__45__RXN" name="TRNA-PSEUDOURIDINE-SYNTHASE-I-RXN" reversible="false"> 
<listOfReactants>    
<speciesReference species="CPD__45__8538_CCO__45__CYTOSOL" stoichiometry="1"/>  
</listOfReactants>    
<listOfProducts>    
<speciesReference species="PROTON_CCO__45__CYTOSOL" stoichiometry="1"/>  
<speciesReference species="CPD__45__8537_CCO__45__CYTOSOL" stoichiometry="1"/>  
</listOfProducts>    
<listOfModifiers>    
<modifierSpeciesReference species="MGA_0831__45__MONOMER"/>   
<modifierSpeciesReference species="MGA_1331D__45__MONOMER"/>   
</listOfModifiers>    
</reaction>    
<reaction id="ALANINE__45____45__TRNA__45__LIGASE__45__RXN" name="ALANINE--TRNA-LIGASE-RXN" reversible="false"> 
<listOfReactants>    
<speciesReference species="ALA__45__tRNAs_CCO__45__CYTOSOL" stoichiometry="1"/>  
<speciesReference species="L__45__ALPHA__45__ALANINE_CCO__45__CYTOSOL" stoichiometry="1"/>  
<speciesReference species="ATP_CCO__45__CYTOSOL" stoichiometry="1"/>  
</listOfReactants>    
<listOfProducts>    
<speciesReference species="Charged__45__ALA__45__tRNAs_CCO__45__CYTOSOL" stoichiometry="1"/>  
<speciesReference species="PPI_CCO__45__CYTOSOL" stoichiometry="1"/>  
<speciesReference species="AMP_CCO__45__CYTOSOL" stoichiometry="1"/>  
</listOfProducts>    
<listOfModifiers>    
<modifierSpeciesReference species="MGA_0834__45__MONOMER"/>   
</listOfModifiers>    
</reaction>    
<reaction id="ARGININE__45____45__TRNA__45__LIGASE__45__RXN" name="ARGININE--TRNA-LIGASE-RXN" reversible="false"> 
<listOfReactants>    
<speciesReference species="ARG__45__tRNAs_CCO__45__CYTOSOL" stoichiometry="1"/>  
<speciesReference species="ARG_CCO__45__CYTOSOL" stoichiometry="1"/>  
<speciesReference species="ATP_CCO__45__CYTOSOL" stoichiometry="1"/>  
</listOfReactants>    
<listOfProducts>    
<speciesReference species="Charged__45__ARG__45__tRNAs_CCO__45__CYTOSOL" stoichiometry="1"/>  
<speciesReference species="PPI_CCO__45__CYTOSOL" stoichiometry="1"/>  
<speciesReference species="AMP_CCO__45__CYTOSOL" stoichiometry="1"/>  
</listOfProducts>    
<listOfModifiers>    
<modifierSpeciesReference species="MGA_0636__45__MONOMER"/>   
</listOfModifiers>    
</reaction>    
<reaction id="ASPARAGINE__45____45__TRNA__45__LIGASE__45__RXN" name="ASPARAGINE--TRNA-LIGASE-RXN" reversible="false"> 
<listOfReactants>    
<speciesReference species="ASN__45__tRNAs_CCO__45__CYTOSOL" stoichiometry="1"/>  
<speciesReference species="ASN_CCO__45__CYTOSOL" stoichiometry="1"/>  
<speciesReference species="ATP_CCO__45__CYTOSOL" stoichiometry="1"/>  
</listOfReactants>    
<listOfProducts>    
<speciesReference species="Charged__45__ASN__45__tRNAs_CCO__45__CYTOSOL" stoichiometry="1"/>  
<speciesReference species="PPI_CCO__45__CYTOSOL" stoichiometry="1"/>  
<speciesReference species="AMP_CCO__45__CYTOSOL" stoichiometry="1"/>  
</listOfProducts>    
<listOfModifiers>    
<modifierSpeciesReference species="MGA_1100__45__MONOMER"/>   
<modifierSpeciesReference species="MGA_1065__45__MONOMER"/>   
</listOfModifiers>    
</reaction>    
<reaction id="ASPARTATE__45____45__TRNA__45__LIGASE__45__RXN" name="ASPARTATE--TRNA-LIGASE-RXN" reversible="false"> 
<listOfReactants>    
<speciesReference species="ASP__45__tRNAs_CCO__45__CYTOSOL" stoichiometry="1"/>  
<speciesReference species="L__45__ASPARTATE_CCO__45__CYTOSOL" stoichiometry="1"/>  
<speciesReference species="ATP_CCO__45__CYTOSOL" stoichiometry="1"/>  
</listOfReactants>    
<listOfProducts>    
<speciesReference species="Charged__45__ASP__45__tRNAs_CCO__45__CYTOSOL" stoichiometry="1"/>  
<speciesReference species="PPI_CCO__45__CYTOSOL" stoichiometry="1"/>  
<speciesReference species="AMP_CCO__45__CYTOSOL" stoichiometry="1"/>  
</listOfProducts>    
<listOfModifiers>    
<modifierSpeciesReference species="MGA_0948__45__MONOMER"/>   
</listOfModifiers>    
</reaction>    
<reaction id="CYSTEINE__45____45__TRNA__45__LIGASE__45__RXN" name="CYSTEINE--TRNA-LIGASE-RXN" reversible="false"> 
<listOfReactants>    
<speciesReference species="CYS__45__tRNAs_CCO__45__CYTOSOL" stoichiometry="1"/>  
<speciesReference species="CYS_CCO__45__CYTOSOL" stoichiometry="1"/>  
<speciesReference species="ATP_CCO__45__CYTOSOL" stoichiometry="1"/>  
</listOfReactants>    
<listOfProducts>    
<speciesReference species="Charged__45__CYS__45__tRNAs_CCO__45__CYTOSOL" stoichiometry="1"/>  
<speciesReference species="PPI_CCO__45__CYTOSOL" stoichiometry="1"/>  
<speciesReference species="AMP_CCO__45__CYTOSOL" stoichiometry="1"/>  
</listOfProducts>    
<listOfModifiers>    
<modifierSpeciesReference species="MGA_0533__45__MONOMER"/>   
</listOfModifiers>    
</reaction>    
<reaction id="GLURS__45__RXN" name="GLURS-RXN" reversible="false"> 
<listOfReactants>    
<speciesReference species="GLT__45__tRNAs_CCO__45__CYTOSOL" stoichiometry="1"/>  
<speciesReference species="GLT_CCO__45__CYTOSOL" stoichiometry="1"/>  
<speciesReference species="ATP_CCO__45__CYTOSOL" stoichiometry="1"/>  
</listOfReactants>    
<listOfProducts>    
<speciesReference species="Charged__45__GLT__45__tRNAs_CCO__45__CYTOSOL" stoichiometry="1"/>  
<speciesReference species="PPI_CCO__45__CYTOSOL" stoichiometry="1"/>  
<speciesReference species="AMP_CCO__45__CYTOSOL" stoichiometry="1"/>  
</listOfProducts>    
<listOfModifiers>    
<modifierSpeciesReference species="MGA_0594__45__MONOMER"/>   
</listOfModifiers>    
</reaction>    
<reaction id="GLUTAMINE__45____45__TRNA__45__LIGASE__45__RXN" name="GLUTAMINE--TRNA-LIGASE-RXN" reversible="false"> 
<listOfReactants>    
<speciesReference species="GLN__45__tRNAs_CCO__45__CYTOSOL" stoichiometry="1"/>  
<speciesReference species="GLN_CCO__45__CYTOSOL" stoichiometry="1"/>  
<speciesReference species="ATP_CCO__45__CYTOSOL" stoichiometry="1"/>  
</listOfReactants>    
<listOfProducts>    
<speciesReference species="Charged__45__GLN__45__tRNAs_CCO__45__CYTOSOL" stoichiometry="1"/>  
<speciesReference species="PPI_CCO__45__CYTOSOL" stoichiometry="1"/>  
<speciesReference species="AMP_CCO__45__CYTOSOL" stoichiometry="1"/>  
</listOfProducts>    
<listOfModifiers>    
<modifierSpeciesReference species="MGA_0594__45__MONOMER"/>   
</listOfModifiers>    
</reaction>    
<reaction id="GLYCINE__45____45__TRNA__45__LIGASE__45__RXN" name="GLYCINE--TRNA-LIGASE-RXN" reversible="false"> 
<listOfReactants>    
<speciesReference species="GLY__45__tRNAs_CCO__45__CYTOSOL" stoichiometry="1"/>  
<speciesReference species="GLY_CCO__45__CYTOSOL" stoichiometry="1"/>  
<speciesReference species="ATP_CCO__45__CYTOSOL" stoichiometry="1"/>  
</listOfReactants>    
<listOfProducts>    
<speciesReference species="Charged__45__GLY__45__tRNAs_CCO__45__CYTOSOL" stoichiometry="1"/>  
<speciesReference species="PPI_CCO__45__CYTOSOL" stoichiometry="1"/>  
<speciesReference species="AMP_CCO__45__CYTOSOL" stoichiometry="1"/>  
</listOfProducts>    
<listOfModifiers>    
<modifierSpeciesReference species="MGA_0015__45__MONOMER"/>   
</listOfModifiers>    
</reaction>    
<reaction id="HISTIDINE__45____45__TRNA__45__LIGASE__45__RXN" name="HISTIDINE--TRNA-LIGASE-RXN" reversible="false"> 
<listOfReactants>    
<speciesReference species="HIS__45__tRNAs_CCO__45__CYTOSOL" stoichiometry="1"/>  
<speciesReference species="HIS_CCO__45__CYTOSOL" stoichiometry="1"/>  
<speciesReference species="ATP_CCO__45__CYTOSOL" stoichiometry="1"/>  
</listOfReactants>    
<listOfProducts>    
<speciesReference species="Charged__45__HIS__45__tRNAs_CCO__45__CYTOSOL" stoichiometry="1"/>  
<speciesReference species="PPI_CCO__45__CYTOSOL" stoichiometry="1"/>  
<speciesReference species="AMP_CCO__45__CYTOSOL" stoichiometry="1"/>  
</listOfProducts>    
<listOfModifiers>    
<modifierSpeciesReference species="MGA_0947__45__MONOMER"/>   
</listOfModifiers>    
</reaction>    
<reaction id="ISOLEUCINE__45____45__TRNA__45__LIGASE__45__RXN" name="ISOLEUCINE--TRNA-LIGASE-RXN" reversible="false"> 
<listOfReactants>    
<speciesReference species="ILE__45__tRNAs_CCO__45__CYTOSOL" stoichiometry="1"/>  
<speciesReference species="ILE_CCO__45__CYTOSOL" stoichiometry="1"/>  
<speciesReference species="ATP_CCO__45__CYTOSOL" stoichiometry="1"/>  
</listOfReactants>    
<listOfProducts>    
<speciesReference species="Charged__45__ILE__45__tRNAs_CCO__45__CYTOSOL" stoichiometry="1"/>  
<speciesReference species="PPI_CCO__45__CYTOSOL" stoichiometry="1"/>  
<speciesReference species="AMP_CCO__45__CYTOSOL" stoichiometry="1"/>  
</listOfProducts>    
<listOfModifiers>    
<modifierSpeciesReference species="MGA_1196__45__MONOMER"/>   
</listOfModifiers>    
</reaction>    
<reaction id="LEUCINE__45____45__TRNA__45__LIGASE__45__RXN" name="LEUCINE--TRNA-LIGASE-RXN" reversible="false"> 
<listOfReactants>    
<speciesReference species="LEU_CCO__45__CYTOSOL" stoichiometry="1"/>  
<speciesReference species="LEU__45__tRNAs_CCO__45__CYTOSOL" stoichiometry="1"/>  
<speciesReference species="ATP_CCO__45__CYTOSOL" stoichiometry="1"/>  
</listOfReactants>    
<listOfProducts>    
<speciesReference species="Charged__45__LEU__45__tRNAs_CCO__45__CYTOSOL" stoichiometry="1"/>  
<speciesReference species="PPI_CCO__45__CYTOSOL" stoichiometry="1"/>  
<speciesReference species="AMP_CCO__45__CYTOSOL" stoichiometry="1"/>  
</listOfProducts>    
<listOfModifiers>    
<modifierSpeciesReference species="MGA_0087__45__MONOMER"/>   
</listOfModifiers>    
</reaction>    
<reaction id="LYSINE__45____45__TRNA__45__LIGASE__45__RXN" name="LYSINE--TRNA-LIGASE-RXN" reversible="false"> 
<listOfReactants>    
<speciesReference species="LYS__45__tRNAs_CCO__45__CYTOSOL" stoichiometry="1"/>  
<speciesReference species="LYS_CCO__45__CYTOSOL" stoichiometry="1"/>  
<speciesReference species="ATP_CCO__45__CYTOSOL" stoichiometry="1"/>  
</listOfReactants>    
<listOfProducts>    
<speciesReference species="Charged__45__LYS__45__tRNAs_CCO__45__CYTOSOL" stoichiometry="1"/>  
<speciesReference species="PPI_CCO__45__CYTOSOL" stoichiometry="1"/>  
<speciesReference species="AMP_CCO__45__CYTOSOL" stoichiometry="1"/>  
</listOfProducts>    
<listOfModifiers>    
<modifierSpeciesReference species="MGA_0753__45__MONOMER"/>   
</listOfModifiers>    
</reaction>    
<reaction id="METHIONINE__45____45__TRNA__45__LIGASE__45__RXN" name="METHIONINE--TRNA-LIGASE-RXN" reversible="false"> 
<listOfReactants>    
<speciesReference species="MET__45__tRNAs_CCO__45__CYTOSOL" stoichiometry="1"/>  
<speciesReference species="MET_CCO__45__CYTOSOL" stoichiometry="1"/>  
<speciesReference species="ATP_CCO__45__CYTOSOL" stoichiometry="1"/>  
</listOfReactants>    
<listOfProducts>    
<speciesReference species="Charged__45__MET__45__tRNAs_CCO__45__CYTOSOL" stoichiometry="1"/>  
<speciesReference species="PPI_CCO__45__CYTOSOL" stoichiometry="1"/>  
<speciesReference species="AMP_CCO__45__CYTOSOL" stoichiometry="1"/>  
</listOfProducts>    
<listOfModifiers>    
<modifierSpeciesReference species="MGA_0884__45__MONOMER"/>   
<modifierSpeciesReference species="MGA_0893__45__MONOMER"/>   
</listOfModifiers>    
</reaction>    
<reaction id="PHENYLALANINE__45____45__TRNA__45__LIGASE__45__RXN" name="PHENYLALANINE--TRNA-LIGASE-RXN" reversible="false"> 
<listOfReactants>    
<speciesReference species="PHE__45__tRNAs_CCO__45__CYTOSOL" stoichiometry="1"/>  
<speciesReference species="PHE_CCO__45__CYTOSOL" stoichiometry="1"/>  
<speciesReference species="ATP_CCO__45__CYTOSOL" stoichiometry="1"/>  
</listOfReactants>    
<listOfProducts>    
<speciesReference species="Charged__45__PHE__45__tRNAs_CCO__45__CYTOSOL" stoichiometry="1"/>  
<speciesReference species="PPI_CCO__45__CYTOSOL" stoichiometry="1"/>  
<speciesReference species="AMP_CCO__45__CYTOSOL" stoichiometry="1"/>  
</listOfProducts>    
<listOfModifiers>    
<modifierSpeciesReference species="MGA_1278__45__MONOMER"/>   
<modifierSpeciesReference species="MGA_1281__45__MONOMER"/>   
</listOfModifiers>    
</reaction>    
<reaction id="PROLINE__45____45__TRNA__45__LIGASE__45__RXN" name="PROLINE--TRNA-LIGASE-RXN" reversible="false"> 
<listOfReactants>    
<speciesReference species="PRO_CCO__45__CYTOSOL" stoichiometry="1"/>  
<speciesReference species="PRO__45__tRNAs_CCO__45__CYTOSOL" stoichiometry="1"/>  
<speciesReference species="ATP_CCO__45__CYTOSOL" stoichiometry="1"/>  
</listOfReactants>    
<listOfProducts>    
<speciesReference species="Charged__45__PRO__45__tRNAs_CCO__45__CYTOSOL" stoichiometry="1"/>  
<speciesReference species="PPI_CCO__45__CYTOSOL" stoichiometry="1"/>  
<speciesReference species="AMP_CCO__45__CYTOSOL" stoichiometry="1"/>  
</listOfProducts>    
<listOfModifiers>    
<modifierSpeciesReference species="MGA_1022__45__MONOMER"/>   
</listOfModifiers>    
</reaction>    
<reaction id="RXN0__45__2161" name="RXN0-2161" reversible="false"> 
<listOfReactants>    
<speciesReference species="SEC__45__tRNAs_CCO__45__CYTOSOL" stoichiometry="1"/>  
<speciesReference species="SER_CCO__45__CYTOSOL" stoichiometry="1"/>  
<speciesReference species="ATP_CCO__45__CYTOSOL" stoichiometry="1"/>  
</listOfReactants>    
<listOfProducts>    
<speciesReference species="L__45__seryl__45__SEC__45__tRNAs_CCO__45__CYTOSOL" stoichiometry="1"/>  
<speciesReference species="PPI_CCO__45__CYTOSOL" stoichiometry="1"/>  
<speciesReference species="AMP_CCO__45__CYTOSOL" stoichiometry="1"/>  
</listOfProducts>    
<listOfModifiers>    
<modifierSpeciesReference species="MGA_0608__45__MONOMER"/>   
</listOfModifiers>    
</reaction>    
<reaction id="RXN490__45__3616" name="RXN490-3616" reversible="false"> 
<listOfReactants>    
<speciesReference species="ASN__45__tRNAs_CCO__45__CYTOSOL" stoichiometry="1"/>  
<speciesReference species="L__45__ASPARTATE_CCO__45__CYTOSOL" stoichiometry="1"/>  
<speciesReference species="ATP_CCO__45__CYTOSOL" stoichiometry="1"/>  
</listOfReactants>    
<listOfProducts>    
<speciesReference species="L__45__aspartyl__45__tRNAAsn_CCO__45__CYTOSOL" stoichiometry="1"/>  
<speciesReference species="PPI_CCO__45__CYTOSOL" stoichiometry="1"/>  
<speciesReference species="AMP_CCO__45__CYTOSOL" stoichiometry="1"/>  
</listOfProducts>    
<listOfModifiers>    
<modifierSpeciesReference species="MGA_1065__45__MONOMER"/>   
</listOfModifiers>    
</reaction>    
<reaction id="SERINE__45____45__TRNA__45__LIGASE__45__RXN" name="SERINE--TRNA-LIGASE-RXN" reversible="false"> 
<listOfReactants>    
<speciesReference species="SER__45__tRNAs_CCO__45__CYTOSOL" stoichiometry="1"/>  
<speciesReference species="SER_CCO__45__CYTOSOL" stoichiometry="1"/>  
<speciesReference species="ATP_CCO__45__CYTOSOL" stoichiometry="1"/>  
</listOfReactants>    
<listOfProducts>    
<speciesReference species="Charged__45__SER__45__tRNAs_CCO__45__CYTOSOL" stoichiometry="1"/>  
<speciesReference species="PPI_CCO__45__CYTOSOL" stoichiometry="1"/>  
<speciesReference species="AMP_CCO__45__CYTOSOL" stoichiometry="1"/>  
</listOfProducts>    
<listOfModifiers>    
<modifierSpeciesReference species="MGA_0608__45__MONOMER"/>   
</listOfModifiers>    
</reaction>    
<reaction id="THREONINE__45____45__TRNA__45__LIGASE__45__RXN" name="THREONINE--TRNA-LIGASE-RXN" reversible="false"> 
<listOfReactants>    
<speciesReference species="THR__45__tRNAs_CCO__45__CYTOSOL" stoichiometry="1"/>  
<speciesReference species="THR_CCO__45__CYTOSOL" stoichiometry="1"/>  
<speciesReference species="ATP_CCO__45__CYTOSOL" stoichiometry="1"/>  
</listOfReactants>    
<listOfProducts>    
<speciesReference species="Charged__45__THR__45__tRNAs_CCO__45__CYTOSOL" stoichiometry="1"/>  
<speciesReference species="PPI_CCO__45__CYTOSOL" stoichiometry="1"/>  
<speciesReference species="AMP_CCO__45__CYTOSOL" stoichiometry="1"/>  
</listOfProducts>    
<listOfModifiers>    
<modifierSpeciesReference species="MGA_0925__45__MONOMER"/>   
</listOfModifiers>    
</reaction>    
<reaction id="TRYPTOPHAN__45____45__TRNA__45__LIGASE__45__RXN" name="TRYPTOPHAN--TRNA-LIGASE-RXN" reversible="false"> 
<listOfReactants>    
<speciesReference species="ATP_CCO__45__CYTOSOL" stoichiometry="1"/>  
<speciesReference species="TRP__45__tRNAs_CCO__45__CYTOSOL" stoichiometry="1"/>  
<speciesReference species="TRP_CCO__45__CYTOSOL" stoichiometry="1"/>  
</listOfReactants>    
<listOfProducts>    
<speciesReference species="AMP_CCO__45__CYTOSOL" stoichiometry="1"/>  
<speciesReference species="PPI_CCO__45__CYTOSOL" stoichiometry="1"/>  
<speciesReference species="Charged__45__TRP__45__tRNAs_CCO__45__CYTOSOL" stoichiometry="1"/>  
</listOfProducts>    
<listOfModifiers>    
<modifierSpeciesReference species="MGA_0293__45__MONOMER"/>   
</listOfModifiers>    
</reaction>    
<reaction id="TYROSINE__45____45__TRNA__45__LIGASE__45__RXN" name="TYROSINE--TRNA-LIGASE-RXN" reversible="false"> 
<listOfReactants>    
<speciesReference species="TYR_CCO__45__CYTOSOL" stoichiometry="1"/>  
<speciesReference species="TYR__45__tRNAs_CCO__45__CYTOSOL" stoichiometry="1"/>  
<speciesReference species="ATP_CCO__45__CYTOSOL" stoichiometry="1"/>  
</listOfReactants>    
<listOfProducts>    
<speciesReference species="Charged__45__TYR__45__tRNAs_CCO__45__CYTOSOL" stoichiometry="1"/>  
<speciesReference species="PPI_CCO__45__CYTOSOL" stoichiometry="1"/>  
<speciesReference species="AMP_CCO__45__CYTOSOL" stoichiometry="1"/>  
</listOfProducts>    
<listOfModifiers>    
<modifierSpeciesReference species="MGA_1144__45__MONOMER"/>   
</listOfModifiers>    
</reaction>    
<reaction id="VALINE__45____45__TRNA__45__LIGASE__45__RXN" name="VALINE--TRNA-LIGASE-RXN" reversible="false"> 
<listOfReactants>    
<speciesReference species="VAL__45__tRNAs_CCO__45__CYTOSOL" stoichiometry="1"/>  
<speciesReference species="VAL_CCO__45__CYTOSOL" stoichiometry="1"/>  
<speciesReference species="ATP_CCO__45__CYTOSOL" stoichiometry="1"/>  
</listOfReactants>    
<listOfProducts>    
<speciesReference species="Charged__45__VAL__45__tRNAs_CCO__45__CYTOSOL" stoichiometry="1"/>  
<speciesReference species="PPI_CCO__45__CYTOSOL" stoichiometry="1"/>  
<speciesReference species="AMP_CCO__45__CYTOSOL" stoichiometry="1"/>  
</listOfProducts>    
<listOfModifiers>    
<modifierSpeciesReference species="MGA_0338__45__MONOMER"/>   
</listOfModifiers>    
</reaction>    
<reaction id="ACYLACPSYNTH__45__RXN" name="ACYLACPSYNTH-RXN" reversible="false"> 
<listOfReactants>    
<speciesReference species="Fatty__45__Acids_CCO__45__CYTOSOL" stoichiometry="1"/>  
<speciesReference species="ACP_CCO__45__CYTOSOL" stoichiometry="1"/>  
<speciesReference species="ATP_CCO__45__CYTOSOL" stoichiometry="1"/>  
</listOfReactants>    
<listOfProducts>    
<speciesReference species="ACYL__45__ACP_CCO__45__CYTOSOL" stoichiometry="1"/>  
<speciesReference species="AMP_CCO__45__CYTOSOL" stoichiometry="1"/>  
<speciesReference species="PPI_CCO__45__CYTOSOL" stoichiometry="1"/>  
</listOfProducts>    
<listOfModifiers>    
<modifierSpeciesReference species="MONOMER97N__45__5692"/>   
</listOfModifiers>    
</reaction>    
<reaction id="ASNSYNA__45__RXN" name="ASNSYNA-RXN" reversible="false"> 
<listOfReactants>    
<speciesReference species="AMMONIA_CCO__45__CYTOSOL" stoichiometry="1"/>  
<speciesReference species="L__45__ASPARTATE_CCO__45__CYTOSOL" stoichiometry="1"/>  
<speciesReference species="ATP_CCO__45__CYTOSOL" stoichiometry="1"/>  
</listOfReactants>    
<listOfProducts>    
<speciesReference species="PROTON_CCO__45__CYTOSOL" stoichiometry="1"/>  
<speciesReference species="ASN_CCO__45__CYTOSOL" stoichiometry="1"/>  
<speciesReference species="PPI_CCO__45__CYTOSOL" stoichiometry="1"/>  
<speciesReference species="AMP_CCO__45__CYTOSOL" stoichiometry="1"/>  
</listOfProducts>    
<listOfModifiers>    
<modifierSpeciesReference species="MGA_0424__45__MONOMER"/>   
</listOfModifiers>    
</reaction>    
<reaction id="_5__45__FORMYL__45__THF__45__CYCLO__45__LIGASE__45__RXN" name="5-FORMYL-THF-CYCLO-LIGASE-RXN" reversible="true"> 
<listOfReactants>    
<speciesReference species="PROTON_CCO__45__CYTOSOL" stoichiometry="1"/>  
<speciesReference species="_5__45__FORMYL__45__THF_CCO__45__CYTOSOL" stoichiometry="1"/>  
<speciesReference species="ATP_CCO__45__CYTOSOL" stoichiometry="1"/>  
</listOfReactants>    
<listOfProducts>    
<speciesReference species="_5__45__10__45__METHENYL__45__THF_CCO__45__CYTOSOL" stoichiometry="1"/>  
<speciesReference species="ADP_CCO__45__CYTOSOL" stoichiometry="1"/>  
<speciesReference species="Pi_CCO__45__CYTOSOL" stoichiometry="1"/>  
</listOfProducts>    
<listOfModifiers>    
<modifierSpeciesReference species="MGA_1310__45__MONOMER"/>   
</listOfModifiers>    
</reaction>    
<reaction id="ADENYLOSUCCINATE__45__SYNTHASE__45__RXN" name="ADENYLOSUCCINATE-SYNTHASE-RXN" reversible="false"> 
<listOfReactants>    
<speciesReference species="L__45__ASPARTATE_CCO__45__CYTOSOL" stoichiometry="1"/>  
<speciesReference species="IMP_CCO__45__CYTOSOL" stoichiometry="1"/>  
<speciesReference species="GTP_CCO__45__CYTOSOL" stoichiometry="1"/>  
</listOfReactants>    
<listOfProducts>    
<speciesReference species="PROTON_CCO__45__CYTOSOL" stoichiometry="2"/>  
<speciesReference species="ADENYLOSUCC_CCO__45__CYTOSOL" stoichiometry="1"/>  
<speciesReference species="Pi_CCO__45__CYTOSOL" stoichiometry="1"/>  
<speciesReference species="GDP_CCO__45__CYTOSOL" stoichiometry="1"/>  
</listOfProducts>    
<listOfModifiers>    
<modifierSpeciesReference species="MONOMER97N__45__473"/>   
</listOfModifiers>    
</reaction>    
<reaction id="CTPSYN__45__RXN" name="CTPSYN-RXN" reversible="false"> 
<listOfReactants>    
<speciesReference species="ATP_CCO__45__CYTOSOL" stoichiometry="1"/>  
<speciesReference species="UTP_CCO__45__CYTOSOL" stoichiometry="1"/>  
<speciesReference species="GLN_CCO__45__CYTOSOL" stoichiometry="1"/>  
<speciesReference species="WATER_CCO__45__CYTOSOL" stoichiometry="1"/>  
</listOfReactants>    
<listOfProducts>    
<speciesReference species="PROTON_CCO__45__CYTOSOL" stoichiometry="3"/>  
<speciesReference species="ADP_CCO__45__CYTOSOL" stoichiometry="1"/>  
<speciesReference species="Pi_CCO__45__CYTOSOL" stoichiometry="1"/>  
<speciesReference species="CTP_CCO__45__CYTOSOL" stoichiometry="1"/>  
<speciesReference species="GLT_CCO__45__CYTOSOL" stoichiometry="1"/>  
</listOfProducts>    
<listOfModifiers>    
<modifierSpeciesReference species="MGA_0953__45__MONOMER"/>   
</listOfModifiers>    
</reaction>    
<reaction id="_6__46__3__46__5__46__7__45__RXN" name="6.3.5.7-RXN" reversible="false"> 
<listOfReactants>    
<speciesReference species="GLN_CCO__45__CYTOSOL" stoichiometry="1"/>  
<speciesReference species="GLUTAMYL__45__TRNA__45__GLN_CCO__45__CYTOSOL" stoichiometry="1"/>  
<speciesReference species="ATP_CCO__45__CYTOSOL" stoichiometry="1"/>  
</listOfReactants>    
<listOfProducts>    
<speciesReference species="GLT_CCO__45__CYTOSOL" stoichiometry="1"/>  
<speciesReference species="GLUTAMINYL__45__TRNA__45__GLN_CCO__45__CYTOSOL" stoichiometry="1"/>  
<speciesReference species="Pi_CCO__45__CYTOSOL" stoichiometry="1"/>  
<speciesReference species="ADP_CCO__45__CYTOSOL" stoichiometry="1"/>  
</listOfProducts>    
<listOfModifiers>    
<modifierSpeciesReference species="MGA_0413__45__MONOMER"/>   
</listOfModifiers>    
</reaction>    
<reaction id="GMP__45__SYN__45__GLUT__45__RXN" name="GMP-SYN-GLUT-RXN" reversible="false"> 
<listOfReactants>    
<speciesReference species="XANTHOSINE__45__5__45__PHOSPHATE_CCO__45__CYTOSOL" stoichiometry="1"/>  
<speciesReference species="WATER_CCO__45__CYTOSOL" stoichiometry="1"/>  
<speciesReference species="GLN_CCO__45__CYTOSOL" stoichiometry="1"/>  
<speciesReference species="ATP_CCO__45__CYTOSOL" stoichiometry="1"/>  
</listOfReactants>    
<listOfProducts>    
<speciesReference species="PROTON_CCO__45__CYTOSOL" stoichiometry="3"/>  
<speciesReference species="GLT_CCO__45__CYTOSOL" stoichiometry="1"/>  
<speciesReference species="GMP_CCO__45__CYTOSOL" stoichiometry="1"/>  
<speciesReference species="PPI_CCO__45__CYTOSOL" stoichiometry="1"/>  
<speciesReference species="AMP_CCO__45__CYTOSOL" stoichiometry="1"/>  
</listOfProducts>    
<listOfModifiers>    
<modifierSpeciesReference species="MGA_0650__45__MONOMER"/>   
</listOfModifiers>    
</reaction>    
<reaction id="RXN490__45__3617" name="RXN490-3617" reversible="false"> 
<listOfReactants>    
<speciesReference species="GLN_CCO__45__CYTOSOL" stoichiometry="1"/>  
<speciesReference species="L__45__aspartyl__45__tRNAAsn_CCO__45__CYTOSOL" stoichiometry="1"/>  
<speciesReference species="ATP_CCO__45__CYTOSOL" stoichiometry="1"/>  
</listOfReactants>    
<listOfProducts>    
<speciesReference species="GLT_CCO__45__CYTOSOL" stoichiometry="1"/>  
<speciesReference species="Charged__45__ASN__45__tRNAs_CCO__45__CYTOSOL" stoichiometry="1"/>  
<speciesReference species="Pi_CCO__45__CYTOSOL" stoichiometry="1"/>  
<speciesReference species="ADP_CCO__45__CYTOSOL" stoichiometry="1"/>  
</listOfProducts>    
<listOfModifiers>    
<modifierSpeciesReference species="MGA_0413__45__MONOMER"/>   
</listOfModifiers>    
</reaction>    
<reaction id="PYRUVATE__45__CARBOXYLASE__45__RXN" name="PYRUVATE-CARBOXYLASE-RXN" reversible="false"> 
<listOfReactants>    
<speciesReference species="HCO3_CCO__45__CYTOSOL" stoichiometry="1"/>  
<speciesReference species="PYRUVATE_CCO__45__CYTOSOL" stoichiometry="1"/>  
<speciesReference species="ATP_CCO__45__CYTOSOL" stoichiometry="1"/>  
</listOfReactants>    
<listOfProducts>    
<speciesReference species="PROTON_CCO__45__CYTOSOL" stoichiometry="2"/>  
<speciesReference species="Pi_CCO__45__CYTOSOL" stoichiometry="1"/>  
<speciesReference species="OXALACETIC_ACID_CCO__45__CYTOSOL" stoichiometry="1"/>  
<speciesReference species="ADP_CCO__45__CYTOSOL" stoichiometry="1"/>  
</listOfProducts>    
<listOfModifiers>    
<modifierSpeciesReference species="MONOMER97N__45__316"/>   
</listOfModifiers>    
</reaction>    
<reaction id="DNA__45__LIGASE__45__NAD__43____45__RXN" name="DNA-LIGASE-NAD+-RXN" reversible="false"> 
<listOfReactants>    
<speciesReference species="Deoxynucleotides_CCO__45__CYTOSOL" stoichiometry="1"/>  
<speciesReference species="DEOXYNUCLEOTIDESM_CCO__45__CYTOSOL" stoichiometry="1"/>  
<speciesReference species="NAD_CCO__45__CYTOSOL" stoichiometry="1"/>  
</listOfReactants>    
<listOfProducts>    
<speciesReference species="Deoxynucleotides_CCO__45__CYTOSOL" stoichiometry="1"/>  
<speciesReference species="NICOTINAMIDE_NUCLEOTIDE_CCO__45__CYTOSOL" stoichiometry="1"/>  
<speciesReference species="AMP_CCO__45__CYTOSOL" stoichiometry="1"/>  
</listOfProducts>    
<listOfModifiers>    
<modifierSpeciesReference species="MGA_0569__45__MONOMER"/>   
</listOfModifiers>  
</reaction>  
<reaction id="RXN__45__9591" name="RXN-9591" reversible="false">
   <listOfReactants>
      <speciesReference species="GLYCEROL__45__3P_CCO__45__CYTOSOL" stoichiometry="1"/>
      <speciesReference species="Acyl__45__Phosphates_CCO__45__CYTOSOL" stoichiometry="1"/>
   </listOfReactants>
   <listOfProducts>
      <speciesReference species="ACYL__45__SN__45__GLYCEROL__45__3P_CCO__45__CYTOSOL" stoichiometry="1"/>
      <speciesReference species="Pi_CCO__45__CYTOSOL" stoichiometry="1"/>
   </listOfProducts>
   <listOfModifiers>
      <modifierSpeciesReference species="MGA_0008__45__MONOMER"/>
   </listOfModifiers>
</reaction>
<reaction id="RXN__45__9590" name="RXN-9590" reversible="false">
   <listOfReactants>
      <speciesReference species="ACYL__45__ACP_CCO__45__CYTOSOL" stoichiometry="1"/>
      <speciesReference species="Pi_CCO__45__CYTOSOL" stoichiometry="1"/>
   </listOfReactants>
   <listOfProducts>
      <speciesReference species="Acyl__45__Phosphates_CCO__45__CYTOSOL" stoichiometry="1"/>
      <speciesReference species="ACP_CCO__45__CYTOSOL" stoichiometry="1"/>
   </listOfProducts>
   <listOfModifiers>
      <modifierSpeciesReference species="MGA_0181__45__MONOMER"/>
   </listOfModifiers>
</reaction>   
<reaction id="ATPSYN__45__RXN" name="ATPSYN-RXN" reversible="true">
   <listOfReactants>
      <speciesReference species="PROTON_CCO__45__CYTOSOL" stoichiometry="3"/>
      <speciesReference species="WATER_CCO__45__CYTOSOL" stoichiometry="1"/>
      <speciesReference species="ATP_CCO__45__CYTOSOL" stoichiometry="1"/>
   </listOfReactants>
   <listOfProducts>
      <speciesReference species="PROTON_CCO__45__EXTRACELLULAR" stoichiometry="4"/>
      <speciesReference species="Pi_CCO__45__CYTOSOL" stoichiometry="1"/>
      <speciesReference species="ADP_CCO__45__CYTOSOL" stoichiometry="1"/>
   </listOfProducts>
   <listOfModifiers>
      <modifierSpeciesReference species="MGA_1168__45__MONOMER"/>
      <modifierSpeciesReference species="MGA_1164__45__MONOMER"/>
      <modifierSpeciesReference species="MGA_1167__45__MONOMER"/>
      <modifierSpeciesReference species="MGA_1170__45__MONOMER"/>
      <modifierSpeciesReference species="MGA_1172__45__MONOMER"/>
      <modifierSpeciesReference species="MGA_1174__45__MONOMER"/>
      <modifierSpeciesReference species="MGA_1177__45__MONOMER"/>
      <modifierSpeciesReference species="MGA_1179__45__MONOMER"/>
      <modifierSpeciesReference species="MGA_0488__45__MONOMER"/>
      <modifierSpeciesReference species="MGA_0491__45__MONOMER"/>
   </listOfModifiers>
</reaction> 
<reaction id="NAD__45__SYNTH__45__GLN__45__RXN" name="NAD-SYNTH-GLN-RXN" reversible="false">
   <listOfReactants>
      <speciesReference species="ATP_CCO__45__CYTOSOL" stoichiometry="1"/>
      <speciesReference species="DEAMIDO__45__NAD_CCO__45__CYTOSOL" stoichiometry="1"/>
      <speciesReference species="GLN_CCO__45__CYTOSOL" stoichiometry="1"/>
      <speciesReference species="WATER_CCO__45__CYTOSOL" stoichiometry="1"/>
   </listOfReactants>
   <listOfProducts>
      <speciesReference species="PROTON_CCO__45__CYTOSOL" stoichiometry="2"/>
      <speciesReference species="GLT_CCO__45__CYTOSOL" stoichiometry="1"/>
      <speciesReference species="AMP_CCO__45__CYTOSOL" stoichiometry="1"/>
      <speciesReference species="PPI_CCO__45__CYTOSOL" stoichiometry="1"/>
      <speciesReference species="NAD_CCO__45__CYTOSOL" stoichiometry="1"/>
   </listOfProducts>
</reaction>
</listOfReactions>
</model>
</sbml>
