# Supplementary material for: Semi-automated Curation of Metabolic Models via Flux Balance Analysis: A Case Study with Mycoplasma gallisepticum
Source: PLoS Comput Biol. 2013 Sep 5;9(9):e1003208. doi: 10.1371/journal.pcbi.1003208 (PMC3764002; doi:10.1371/journal.pcbi.1003208)
Supplement: Data S3 — The source code of the M. gallisepticum model for use with GLPK. (TXT) [file pcbi.1003208.s003.txt]

#####################################################################
#####################################################################
#####################################################################
###
###  Model ID: RLC2
###  Generated on 8/19/2012 at 10:01:22 PM.
###
#####################################################################
#####################################################################
#####################################################################


#####################################################################
#####################################################################
###
###  List of fluxes in model along
###  with associated reaction ID.
###
#####################################################################
#####################################################################

var b_19; #ASN_CCO__45__EXTRACELLULAR_Exchange_FLUX
var V250; #RXN7TV-27
var V30; #TRANS-RXN7TV-109
var b_45; #SPERMIDINE_CCO__45__EXTRACELLULAR_Exchange_FLUX
var V317; #DNA-LIGASE-NAD+-RXN
var V115; #1.2.1.9-RXN
var b_71; #ACET_CCO__45__EXTRACELLULAR_Exchange_FLUX
var V182; #DEOXYADENOSINE-KINASE-RXN
var b_28; #GMP_CCO__45__EXTRACELLULAR_Exchange_FLUX
var V249; #RXN-7609
var V29; #TRANS-RXN7TV-104
var b_54; #MG__43__2_CCO__45__EXTRACELLULAR_Exchange_FLUX
var V316; #PYRUVATE-CARBOXYLASE-RXN
var V114; #RXN0-882
var b_37; #SULFATE_CCO__45__EXTRACELLULAR_Exchange_FLUX
var V181; #CYTIKIN-RXN
var b_63; #CYTOSINE_CCO__45__EXTRACELLULAR_Exchange_FLUX
var V28; #TRANS-RXN7TV-102
var V248; #PHOSPHATIDATE-PHOSPHATASE-RXN
var V315; #RXN490-3617
var b_46; #RIBOFLAVIN_CCO__45__EXTRACELLULAR_Exchange_FLUX
var V113; #UDPREDUCT-RXN
var b_72; #_2__45__KETOGLUTARATE_CCO__45__EXTRACELLULAR_Exchange_FLUX
var V180; #CYTIDINEKIN-RXN
var V27; #TRANS-RXN7TV-0
var b_29; #UMP_CCO__45__EXTRACELLULAR_Exchange_FLUX
var V247; #PGPPHOSPHA-RXN
var b_55; #L__45__LACTATE_CCO__45__EXTRACELLULAR_Exchange_FLUX
var V314; #GMP-SYN-GLUT-RXN
var V112; #RXN0-748
var b_38; #CHOLINE_CCO__45__EXTRACELLULAR_Exchange_FLUX
var V179; #CHOLINE-KINASE-RXN
var V26; #TRANS-RXN-185
var b_64; #CU__43__2_CCO__45__EXTRACELLULAR_Exchange_FLUX
var V246; #AMP-DEPHOSPHORYLATION-RXN
var V313; #6.3.5.7-RXN
var V111; #RXN0-747
var b_47; #PUTRESCINE_CCO__45__EXTRACELLULAR_Exchange_FLUX
var V25; #ACH1-RXN
var V178; #6PFRUCTPHOS-RXN
var b_73; #PROTON_CCO__45__EXTRACELLULAR_Exchange_FLUX
var V245; #325-BISPHOSPHATE-NUCLEOTIDASE-RXN
var b_56; #FE__43__3_CCO__45__EXTRACELLULAR_Exchange_FLUX
var V312; #CTPSYN-RXN
var V110; #RXN0-722
var V24; #3.6.3.4-RXN
var V177; #2.7.1.69-RXN
var b_39; #PYRIDOXAL_CCO__45__EXTRACELLULAR_Exchange_FLUX
var V244; #3.1.26.5-RXN
var b_65; #CO__45__A_CCO__45__EXTRACELLULAR_Exchange_FLUX
var V311; #ADENYLOSUCCINATE-SYNTHASE-RXN
var V23; #3.6.3.35-RXN
var V109; #RIBONUCLEOSIDE-DIP-REDUCTII-RXN
var b_48; #K__43___CCO__45__EXTRACELLULAR_Exchange_FLUX
var V176; #2.7.1.148-RXN
var V243; #RXN0-2582
var V22; #3.6.3.29-RXN
var V310_R; #5-FORMYL-THF-CYCLO-LIGASE-RXN
var b_57; #FE__43__2_CCO__45__EXTRACELLULAR_Exchange_FLUX
var V108; #RIBONUCLEOSIDE-DIP-REDUCTI-RXN
var V280_R; #TRIOSEPISOMERIZATION-RXN
var V175; #2.7.1.145-RXN
var V242; #3.1.21.2-RXN
var b_66; #CO__43__2_CCO__45__EXTRACELLULAR_Exchange_FLUX
var b_7; #TRP_CCO__45__EXTRACELLULAR_Exchange_FLUX
var V21; #3.6.3.27-RXN
var V309; #ASNSYNA-RXN
var V107; #GDPREDUCT-RXN
var V118_R; #GAPDHSYNEC-RXN
var b_49; #Pi_CCO__45__EXTRACELLULAR_Exchange_FLUX
var V174; #1PFRUCTPHOSN-RXN
var V241; #ACETYL-COA-HYDROLASE-RXN
var V20; #3.6.3.2-RXN
var V308; #ACYLACPSYNTH-RXN
var V106; #CDPREDUCT-RXN
var b_58; #WATER_CCO__45__CYTOSOL_Exchange_FLUX
var V101_R; #GLYC3PDEHYDROGBIOSYN-RXN
var V173_R; #ASPAMINOTRANS-RXN
var V19_R; #TRANS-RXN7TV-3811
var V240; #AMINOCYL-TRNA-HYDROLASE-RXN
var b_67; #CARBON__45__DIOXIDE_CCO__45__CYTOSOL_Exchange_FLUX
var V307; #VALINE--TRNA-LIGASE-RXN
var v_biomass; #Biomass_Reaction
var V105; #ADPREDUCT-RXN
var V172; #TRNA-ISOPENTENYLTRANSFERASE-RXN
var V18_R; #TRANS-RXN7TV-3812
var V239; #RXNI-2
var V306; #TYROSINE--TRNA-LIGASE-RXN
var V104; #GLYCEROL-3-PHOSPHATE-OXIDASE-RXN
var b_59; #GLYCEROL__45__3P_CCO__45__EXTRACELLULAR_Exchange_FLUX
var V171; #S-ADENMETSYN-RXN
var V17_R; #TRANS-RXN7TV-3813
var V238; #R11-RXN
var V305; #TRYPTOPHAN--TRNA-LIGASE-RXN
var b_68; #CA__43__2_CCO__45__EXTRACELLULAR_Exchange_FLUX
var V103_R; #MALATE-DEH-RXN
var V170; #RXN-4543
var V16_R; #TRANS-RXN7TV-3814
var V237; #RXN0-308
var V304; #THREONINE--TRNA-LIGASE-RXN
var V102; #L-LACTATE-DEHYDROGENASE-RXN
var V169; #URPHOS-RXN
var V15_R; #TRANS-RXN7TV-3815
var V236; #PEPSYNTH-RXN
var V303; #SERINE--TRNA-LIGASE-RXN
var b_69; #AMMONIUM_CCO__45__EXTRACELLULAR_Exchange_FLUX
var V168; #URACIL-PRIBOSYLTRANS-RXN
var V14_R; #TRANS-RXN7TV-3816
var V235; #RXN-5781
var b_2; #HCO3_CCO__45__CYTOSOL_Exchange_FLUX
var V302; #RXN490-3616
var V100; #DXPREDISOM-RXN
var V167; #THYM-PHOSPH-RXN
var V13_R; #TRANS-RXN7TV-3817
var V234; #PHOSPHAGLYPSYN-RXN
var V301; #RXN0-2161
var V99; #1.1.1.34-RXN
var V166_R; #RXN0-5199
var V12_R; #TRANS-RXN7TV-3818
var V233; #HOLO-ACP-SYNTH-RXN
var V98; #URA-PHOSPH-RXN
var V300; #PROLINE--TRNA-LIGASE-RXN
var V165; #RXN-7001
var V11_R; #TRANS-RXN7TV-3819
var V232; #CARDIOLIPSYN-RXN
var V97; #RXN-9386
var V299; #PHENYLALANINE--TRNA-LIGASE-RXN
var V164; #PNP-RXN
var V10; #TRANS-RXN7TV-7128
var V231; #2.7.8.27-RXN
var V96; #RXN-6321
var V298; #METHIONINE--TRNA-LIGASE-RXN
var V163; #NICOTINATEPRIBOSYLTRANS-RXN
var V9; #TRANS-RXN7TV-8747
var V95_R; #GCVMULTI-RXN
var V230; #RXN0-5515
var V297; #LYSINE--TRNA-LIGASE-RXN
var V162; #INOPHOSPHOR-RXN
var V8; #TRANS-RXN7TV-8748
var V94_R; #DEOXYINOPHOSPHOR-RXN
var V229; #RXN-8655
var V296; #LEUCINE--TRNA-LIGASE-RXN
var V7; #TRANS-RXN7TV-8749
var V161; #HYPOXANPRIBOSYLTRAN-RXN
var V93_R; #DEOXYGUANPHOSPHOR-RXN
var V228; #RXN-8654
var V295; #ISOLEUCINE--TRNA-LIGASE-RXN
var V6; #TRANS-RXN7TV-8750
var V160; #GUANPRIBOSYLTRAN-RXN
var V92; #DEOXYADENPHOSPHOR-RXN
var V227; #NICONUCADENYLYLTRAN-RXN
var V294; #HISTIDINE--TRNA-LIGASE-RXN
var V5; #3.6.3.19-RXN
var V159; #DEOXYURIDINE-PHOSPHORYLASE-RXN
var V91; #ammonia_conversion_spontaneous
var V226; #FADSYN-RXN
var V293; #GLYCINE--TRNA-LIGASE-RXN
var V4; #3.6.3.7-RXN
var b_5; #VAL_CCO__45__EXTRACELLULAR_Exchange_FLUX
var V158_R; #ADENPRIBOSYLTRAN-RXN
var V90; #ATP_maintenance_requirement
var V225; #DNA-DIRECTED-RNA-POLYMERASE-RXN
var V3; #2.3.1.15-RXN
var V292; #GLUTAMINE--TRNA-LIGASE-RXN
var V89; #TRANS-RXN7TV-3930
var V157_R; #ADENPHOSPHOR-RXN
var V224; #DNA-DIRECTED-DNA-POLYMERASE-RXN
var V2_R; #6.2.1.3-RXN
var V291; #GLURS-RXN
var V88; #TRANS-RXN7TV-31
var V156; #RXN-1226
var V223; #CDPDIGLYSYN-RXN
var V1; #FHLMULTI-RXN
var V290; #CYSTEINE--TRNA-LIGASE-RXN
var V87; #TRANS-RXN7TV-16
var V155; #MALTOSE-PHOSPHORYLASE-RXN
var V222; #2.7.7.60-RXN
var V289; #ASPARTATE--TRNA-LIGASE-RXN
var V86; #TRANS-RXN7TV-3984
var V154; #2.4.1.46-RXN
var V221; #2.7.7.15-RXN
var V85; #TRANS-RXN7TV-3953
var V288; #ASPARAGINE--TRNA-LIGASE-RXN
var V153; #MALSYN-RXN
var V220; #PRPPSYN-RXN
var V84; #TRANS-RXN7TV-43
var V287; #ARGININE--TRNA-LIGASE-RXN
var V152; #HYDROXYMETHYLGLUTARYL-COA-SYNTHASE-RXN
var V219; #GDPPYPHOSKIN-RXN
var V83; #TRANS-RXN7TV-4008
var V286; #ALANINE--TRNA-LIGASE-RXN
var V151; #RXN0-5514
var V82; #TRANS-RXN7TV-3989
var V218; #UMPKI-RXN
var V285; #TRNA-PSEUDOURIDINE-SYNTHASE-I-RXN
var V68; #TRANS-RXN7TV-8
var V150; #RXN0-1133
var V81; #TRANS-RXN7TV-3969
var V217; #UDPKIN-RXN
var V284; #PPENTOMUT-RXN
var V67; #TRANS-RXN7TV-77
var V149; #RXN-1623
var b_8; #SER_CCO__45__EXTRACELLULAR_Exchange_FLUX
var V80; #TRANS-RXN7TV-3945
var V216; #THI-P-KIN-RXN
var V283; #PHOSMANMUT-RXN
var V66; #TRANS-RXN7TV-7
var V79; #TRANS-RXN7TV-3942
var V148; #PHOSACETYLTRANS-RXN
var V215; #RXN-7913
var V282; #BETA-PHOSPHOGLUCOMUTASE-RXN
var V65_R; #TRANS-RXN7TV-65
var V78; #TRANS-RXN7TV-3939
var V147; #DIHYDLIPACETRANS-RXN
var V214; #GUANYL-KIN-RXN
var V281_R; #3PGAREARR-RXN
var V64_R; #TRANS-RXN7TV-63
var V77; #TRANS-RXN7TV-3933
var V146; #1-ACYLGLYCEROL-3-P-ACYLTRANSFER-RXN
var V213; #GDPKIN-RXN
var V63; #TRANS-RXN7TV-62
var V76; #TRANS-RXN7TV-36
var V145; #RXN-9583
var V212; #DUDPKIN-RXN
var V62; #TRANS-RXN7TV-60
var V279; #RXN-6182
var V75; #TRANS-RXN7TV-24
var V144; #DXS-RXN
var V211; #DTMPKI-RXN
var V61; #TRANS-RXN7TV-56
var V74; #TRANS-RXN7TV-21
var V278_R; #RIB5PISOM-RXN
var V143_R; #2TRANSKETO-RXN
var V60; #TRANS-RXN7TV-53
var V210; #DTDPKIN-RXN
var V73; #TRANS-RXN7TV-3966
var V277_R; #PGLUCISOM-RXN
var V142_R; #1TRANSKETO-RXN
var b_3; #NA__43___CCO__45__EXTRACELLULAR_Exchange_FLUX
var V59; #TRANS-RXN7TV-338
var V72; #TRANS-RXN7TV-3950
var V209; #DGDPKIN-RXN
var V276_R; #MANNPISOM-RXN
var V141; #METHIONYL-TRNA-FORMYLTRANSFERASE-RXN
var V58; #TRANS-RXN7TV-335
var V71; #TRANS-RXN7TV-96
var V208; #DCDPKIN-RXN
var V275; #LACTOSE-6-PHOSPHATE-ISOMERASE-RXN
var V57; #TRANS-RXN7TV-333
var V140; #GLYOHMETRANS-RXN
var V70_R; #TRANS-RXN7TV-9
var V207; #DADPKIN-RXN
var V274_R; #RIBULP3EPIM-RXN
var V69; #TRANS-RXN7TV-82
var V56; #TRANS-RXN7TV-331
var V139; #TRNA-GUANINE-N7--METHYLTRANSFERASE-RXN
var V206; #CMPKI-RXN
var V273; #RXN0-302
var V55; #TRANS-RXN7TV-329
var V138; #TRNA-GUANINE-N1--METHYLTRANSFERASE-RXN
var V205_R; #CDPKIN-RXN
var V272; #SELENOCYSTEINE-LYASE-RXN
var V54; #TRANS-RXN7TV-327
var V137_R; #THYMIDYLATESYN-RXN
var V204; #ADENYL-KIN-RXN
var V53; #TRANS-RXN7TV-325
var V271; #AMPSYN-RXN
var V136; #RXN-8669
var V203; #2.7.4.22-RXN
var V52; #TRANS-RXN7TV-323
var V270; #RXN0-2601
var V135; #1.8.4.12-RXN
var V202; #2.7.3.9-RXN
var V51; #TRANS-RXN7TV-320
var V269; #4.2.99.18-RXN
var b_10; #PHE_CCO__45__EXTRACELLULAR_Exchange_FLUX
var V134; #THIOREDOXIN-REDUCT-NADPH-RXN
var V50; #TRANS-RXN7TV-317
var V201; #RXN-7958
var V268_R; #2PGADEHYDRAT-RXN
var V133; #RXN0-1132
var V49; #TRANS-RXN7TV-315
var b_6; #TYR_CCO__45__EXTRACELLULAR_Exchange_FLUX
var V200_R; #PHOSGLYPHOS-RXN
var V267; #RXN-8631
var b_11; #MET_CCO__45__EXTRACELLULAR_Exchange_FLUX
var V132; #RXN-8629
var V48; #TRANS-RXN7TV-313
var V199; #ACETATEKIN-RXN
var b_20; #ARG_CCO__45__EXTRACELLULAR_Exchange_FLUX
var V266_R; #F16ALDOLASE-RXN
var V47; #TRANS-RXN7TV-310
var V131; #RXN-7719
var V198; #PROTEIN-KINASE-RXN
var V265; #RXN0-5462
var b_12; #LYS_CCO__45__EXTRACELLULAR_Exchange_FLUX
var V46; #TRANS-RXN7TV-304
var V130; #RXN-7716
var V197; #URKI-RXN
var V264; #INORGPYROPHOSPHAT-RXN
var b_21; #L__45__ALPHA__45__ALANINE_CCO__45__CYTOSOL_Exchange_FLUX
var V45; #TRANS-RXN7TV-28
var V129; #DIHYDLIPOXN-RXN
var V196; #URIDINEKIN-RXN
var b_30; #CMP_CCO__45__EXTRACELLULAR_Exchange_FLUX
var V263; #EXOPOLYPHOSPHATASE-RXN
var V44; #TRANS-RXN7TV-27
var b_13; #LEU_CCO__45__EXTRACELLULAR_Exchange_FLUX
var V128; #1.8.1.4-RXN
var V195; #THYKI-RXN
var V43_R; #TRANS-RXN7TV-258
var V262; #RXN-6282
var b_22; #THR_CCO__45__CYTOSOL_Exchange_FLUX
var V127; #RXN0-5375
var V194; #THIKIN-RXN
var b_31; #AMP_CCO__45__EXTRACELLULAR_Exchange_FLUX
var V42; #TRANS-RXN7TV-25
var V261_R; #METHENYLTHFCYCLOHYDRO-RXN
var V126; #PYRNUTRANSHYDROGEN-RXN
var b_14; #ILE_CCO__45__EXTRACELLULAR_Exchange_FLUX
var V193; #RIBOFLAVINKIN-RXN
var b_40; #CYTIDINE_CCO__45__CYTOSOL_Exchange_FLUX
var b_1; #MAL_CCO__45__CYTOSOL_Exchange_FLUX
var V41_R; #TRANS-RXN7TV-23
var V260; #DCMP-DEAMINASE-RXN
var b_23; #CYS_CCO__45__CYTOSOL_Exchange_FLUX
var V125; #METHYLENETHFDEHYDROG-NADP-RXN
var V192; #PYRIDOXKIN-RXN
var V40; #TRANS-RXN7TV-22
var V259_R; #CYTIDEAM2-RXN
var b_32; #HYDROGEN__45__PEROXIDE_CCO__45__CYTOSOL_Exchange_FLUX
var V124; #DIHYDROFOLATEREDUCT-RXN
var b_15; #HIS_CCO__45__EXTRACELLULAR_Exchange_FLUX
var V191; #PEPDEPHOS-RXN
var V39; #TRANS-RXN7TV-2
var b_41; #ZN__43__2_CCO__45__EXTRACELLULAR_Exchange_FLUX
var b_9; #PRO_CCO__45__EXTRACELLULAR_Exchange_FLUX
var V258; #CYTIDEAM-RXN
var b_24; #GLN_CCO__45__CYTOSOL_Exchange_FLUX
var V123; #1.5.1.15-RXN
var b_50; #NIACINE_CCO__45__EXTRACELLULAR_Exchange_FLUX
var V38; #TRANS-RXN7TV-19
var V190; #NADH-KINASE-RXN
var V257; #ARGININE-DEIMINASE-RXN
var b_33; #Cholesterol__45__esters_CCO__45__EXTRACELLULAR_Exchange_FLUX
var V122; #RXN0-1134
var V37; #TRANS-RXN7TV-18
var b_16; #GLY_CCO__45__CYTOSOL_Exchange_FLUX
var V189; #NAD-KIN-RXN
var b_42; #URACIL_CCO__45__EXTRACELLULAR_Exchange_FLUX
var V256; #3.5.1.88-RXN
var V121; #PYRUVATEDECARB-RXN
var b_25; #CL__45___CCO__45__CYTOSOL_Exchange_FLUX
var V36; #TRANS-RXN7TV-1719
var V188; #LACTOSEPHOSPHO-RXN
var b_51; #NI__43__2_CCO__45__EXTRACELLULAR_Exchange_FLUX
var V255; #3.4.21.89-RXN
var b_34; #CHOLESTEROL_CCO__45__EXTRACELLULAR_Exchange_FLUX
var V35_R; #TRANS-RXN7TV-1717
var V120; #PYRUVDEH-RXN
var b_60; #GLYCEROL_CCO__45__EXTRACELLULAR_Exchange_FLUX
var V187; #GLYCEROL-KIN-RXN
var b_17; #GLT_CCO__45__EXTRACELLULAR_Exchange_FLUX
var V254; #3.4.11.1-RXN
var b_43; #THYMIDINE_CCO__45__EXTRACELLULAR_Exchange_FLUX
var V321; #NAD-SYNTH-GLN-RXN
var V34_R; #TRANS-RXN7TV-17
var V119_R; #GAPOXNPHOSPHN-RXN
var b_26; #OXYGEN__45__MOLECULE_CCO__45__CYTOSOL_Exchange_FLUX
var V186; #FRUCTOSEPHOSPHO-RXN
var b_52; #CPD__45__3_CCO__45__EXTRACELLULAR_Exchange_FLUX
var V253; #RXN0-2584
var V320_R; #ATPSYN-RXN
var b_35; #Triacylglycerols_CCO__45__EXTRACELLULAR_Exchange_FLUX
var V33; #TRANS-RXN7TV-13
var b_61; #DIHYDROFOLATE_CCO__45__EXTRACELLULAR_Exchange_FLUX
var V185; #DURIDKI-RXN
var b_18; #L__45__ASPARTATE_CCO__45__CYTOSOL_Exchange_FLUX
var V252; #PPGPPSYN-RXN
var b_44; #THIAMINE_CCO__45__EXTRACELLULAR_Exchange_FLUX
var V319; #RXN-9590
var V32; #TRANS-RXN7TV-12
var V117; #AMINOBUTDEHYDROG-RXN
var b_70; #ADENINE_CCO__45__EXTRACELLULAR_Exchange_FLUX
var b_27; #BIOMASS_CCO__45__CYTOSOL_Exchange_FLUX
var V184; #DEPHOSPHOCOAKIN-RXN
var b_53; #MN__43__2_CCO__45__EXTRACELLULAR_Exchange_FLUX
var V251; #CYCPHOSDIESTER-RXN
var b_4; #Ceramides_CCO__45__EXTRACELLULAR_Exchange_FLUX
var V31; #TRANS-RXN7TV-11
var V318; #RXN-9591
var V116; #1.5.1.35-RXN
var b_36; #Fatty__45__Acids_CCO__45__EXTRACELLULAR_Exchange_FLUX
var V183; #DEOXYGUANOSINE-KINASE-RXN
var b_62; #GLC_CCO__45__EXTRACELLULAR_Exchange_FLUX


#####################################################################
#####################################################################
###
###  Objective Function
###
#####################################################################
###
###  Insert objective function here
###
       maximize Biomass: v_biomass;
###
#####################################################################


#####################################################################
#####################################################################
###
###  List of model low, up and balance constraints.
###
#####################################################################
#####################################################################

subject to lowbond_b_19: b_19 >=-1000;

subject to lowbond_V250: V250 >=0;

subject to lowbond_V30: V30 >=0;

subject to lowbond_b_45: b_45 >=-1000;

subject to lowbond_V317: V317 >=0;

subject to lowbond_V115: V115 >=0;

subject to lowbond_b_71: b_71 >=0;

subject to lowbond_V182: V182 >=0;

subject to lowbond_b_28: b_28 >=-1000;

subject to lowbond_V249: V249 >=0;

subject to lowbond_V29: V29 >=0;

subject to lowbond_b_54: b_54 >=-1000;

subject to lowbond_V316: V316 >=0;

subject to lowbond_V114: V114 >=0;

subject to lowbond_b_37: b_37 >=-1000;

subject to lowbond_V181: V181 >=0;

subject to lowbond_b_63: b_63 >=-1000;

subject to lowbond_V28: V28 >=0;

subject to lowbond_V248: V248 >=0;

subject to lowbond_V315: V315 >=0;

subject to lowbond_b_46: b_46 >=-1000;

subject to lowbond_V113: V113 >=0;

subject to lowbond_b_72: b_72 >=-1000;

subject to lowbond_V180: V180 >=0;

subject to lowbond_V27: V27 >=0;

subject to lowbond_b_29: b_29 >=-1000;

subject to lowbond_V247: V247 >=0;

subject to lowbond_b_55: b_55 >=10.29;

subject to lowbond_V314: V314 >=0;

subject to lowbond_V112: V112 >=0;

subject to lowbond_b_38: b_38 >=-1000;

subject to lowbond_V179: V179 >=0;

subject to lowbond_V26: V26 >=0;

subject to lowbond_b_64: b_64 >=-1000;

subject to lowbond_V246: V246 >=0;

subject to lowbond_V313: V313 >=0;

subject to lowbond_V111: V111 >=0;

subject to lowbond_b_47: b_47 >=-1000;

subject to lowbond_V25: V25 >=0;

subject to lowbond_V178: V178 >=0;

subject to lowbond_b_73: b_73 >=0;

subject to lowbond_V245: V245 >=0;

subject to lowbond_b_56: b_56 >=-1000;

subject to lowbond_V312: V312 >=0;

subject to lowbond_V110: V110 >=0;

subject to lowbond_V24: V24 >=0;

subject to lowbond_V177: V177 >=0;

subject to lowbond_b_39: b_39 >=-1000;

subject to lowbond_V244: V244 >=0;

subject to lowbond_b_65: b_65 >=-1000;

subject to lowbond_V311: V311 >=0;

subject to lowbond_V23: V23 >=0;

subject to lowbond_V109: V109 >=0;

subject to lowbond_b_48: b_48 >=-1000;

subject to lowbond_V176: V176 >=0;

subject to lowbond_V243: V243 >=0;

subject to lowbond_V22: V22 >=0;

subject to lowbond_V310_R: V310_R >=-1000;

subject to lowbond_b_57: b_57 >=-1000;

subject to lowbond_V108: V108 >=0;

subject to lowbond_V280_R: V280_R >=-1000;

subject to lowbond_V175: V175 >=0;

subject to lowbond_V242: V242 >=0;

subject to lowbond_b_66: b_66 >=-1000;

subject to lowbond_b_7: b_7 >=-1000;

subject to lowbond_V21: V21 >=0;

subject to lowbond_V309: V309 >=0;

subject to lowbond_V107: V107 >=0;

subject to lowbond_V118_R: V118_R >=-1000;

subject to lowbond_b_49: b_49 >=-1000;

subject to lowbond_V174: V174 >=0;

subject to lowbond_V241: V241 >=0;

subject to lowbond_V20: V20 >=0;

subject to lowbond_V308: V308 >=0;

subject to lowbond_V106: V106 >=0;

subject to lowbond_b_58: b_58 >=-1000;

subject to lowbond_V101_R: V101_R >=-1000;

subject to lowbond_V173_R: V173_R >=-1000;

subject to lowbond_V19_R: V19_R >=-1000;

subject to lowbond_V240: V240 >=0;

subject to lowbond_b_67: b_67 >=-1000;

subject to lowbond_V307: V307 >=0;

subject to lowbond_v_biomass: v_biomass >=0;

subject to lowbond_V105: V105 >=0;

subject to lowbond_V172: V172 >=0;

subject to lowbond_V18_R: V18_R >=-1000;

subject to lowbond_V239: V239 >=0;

subject to lowbond_V306: V306 >=0;

subject to lowbond_V104: V104 >=0;

subject to lowbond_b_59: b_59 >=-1000;

subject to lowbond_V171: V171 >=0;

subject to lowbond_V17_R: V17_R >=-1000;

subject to lowbond_V238: V238 >=0;

subject to lowbond_V305: V305 >=0;

subject to lowbond_b_68: b_68 >=-1000;

subject to lowbond_V103_R: V103_R >=-1000;

subject to lowbond_V170: V170 >=0;

subject to lowbond_V16_R: V16_R >=-1000;

subject to lowbond_V237: V237 >=0;

subject to lowbond_V304: V304 >=0;

subject to lowbond_V102: V102 >=0;

subject to lowbond_V169: V169 >=0;

subject to lowbond_V15_R: V15_R >=-1000;

subject to lowbond_V236: V236 >=0;

subject to lowbond_V303: V303 >=0;

subject to lowbond_b_69: b_69 >=-1000;

subject to lowbond_V168: V168 >=0;

subject to lowbond_V14_R: V14_R >=-1000;

subject to lowbond_V235: V235 >=0;

subject to lowbond_b_2: b_2 >=0;

subject to lowbond_V302: V302 >=0;

subject to lowbond_V100: V100 >=0;

subject to lowbond_V167: V167 >=0;

subject to lowbond_V13_R: V13_R >=-1000;

subject to lowbond_V234: V234 >=0;

subject to lowbond_V301: V301 >=0;

subject to lowbond_V99: V99 >=0;

subject to lowbond_V166_R: V166_R >=-1000;

subject to lowbond_V12_R: V12_R >=-1000;

subject to lowbond_V233: V233 >=0;

subject to lowbond_V98: V98 >=0;

subject to lowbond_V300: V300 >=0;

subject to lowbond_V165: V165 >=0;

subject to lowbond_V11_R: V11_R >=-1000;

subject to lowbond_V232: V232 >=0;

subject to lowbond_V97: V97 >=0;

subject to lowbond_V299: V299 >=0;

subject to lowbond_V164: V164 >=0;

subject to lowbond_V10: V10 >=0;

subject to lowbond_V231: V231 >=0;

subject to lowbond_V96: V96 >=0;

subject to lowbond_V298: V298 >=0;

subject to lowbond_V163: V163 >=0;

subject to lowbond_V9: V9 >=0;

subject to lowbond_V95_R: V95_R >=-1000;

subject to lowbond_V230: V230 >=0;

subject to lowbond_V297: V297 >=0;

subject to lowbond_V162: V162 >=0;

subject to lowbond_V8: V8 >=0;

subject to lowbond_V94_R: V94_R >=-1000;

subject to lowbond_V229: V229 >=0;

subject to lowbond_V296: V296 >=0;

subject to lowbond_V7: V7 >=0;

subject to lowbond_V161: V161 >=0;

subject to lowbond_V93_R: V93_R >=-1000;

subject to lowbond_V228: V228 >=0;

subject to lowbond_V295: V295 >=0;

subject to lowbond_V6: V6 >=0;

subject to lowbond_V160: V160 >=0;

subject to lowbond_V92: V92 >=0;

subject to lowbond_V227: V227 >=0;

subject to lowbond_V294: V294 >=0;

subject to lowbond_V5: V5 >=0;

subject to lowbond_V159: V159 >=0;

subject to lowbond_V91: V91 >=0;

subject to lowbond_V226: V226 >=0;

subject to lowbond_V293: V293 >=0;

subject to lowbond_V4: V4 >=0;

subject to lowbond_b_5: b_5 >=-1000;

subject to lowbond_V158_R: V158_R >=-1000;

subject to lowbond_V90: V90 >=8.4;

subject to lowbond_V225: V225 >=0;

subject to lowbond_V3: V3 >=0;

subject to lowbond_V292: V292 >=0;

subject to lowbond_V89: V89 >=0;

subject to lowbond_V157_R: V157_R >=-1000;

subject to lowbond_V224: V224 >=0;

subject to lowbond_V2_R: V2_R >=-1000;

subject to lowbond_V291: V291 >=0;

subject to lowbond_V88: V88 >=0;

subject to lowbond_V156: V156 >=0;

subject to lowbond_V223: V223 >=0;

subject to lowbond_V1: V1 >=0;

subject to lowbond_V290: V290 >=0;

subject to lowbond_V87: V87 >=0;

subject to lowbond_V155: V155 >=0;

subject to lowbond_V222: V222 >=0;

subject to lowbond_V289: V289 >=0;

subject to lowbond_V86: V86 >=0;

subject to lowbond_V154: V154 >=0;

subject to lowbond_V221: V221 >=0;

subject to lowbond_V85: V85 >=0;

subject to lowbond_V288: V288 >=0;

subject to lowbond_V153: V153 >=0;

subject to lowbond_V220: V220 >=0;

subject to lowbond_V84: V84 >=0;

subject to lowbond_V287: V287 >=0;

subject to lowbond_V152: V152 >=0;

subject to lowbond_V219: V219 >=0;

subject to lowbond_V83: V83 >=0;

subject to lowbond_V286: V286 >=0;

subject to lowbond_V151: V151 >=0;

subject to lowbond_V82: V82 >=0;

subject to lowbond_V218: V218 >=0;

subject to lowbond_V285: V285 >=0;

subject to lowbond_V68: V68 >=0;

subject to lowbond_V150: V150 >=0;

subject to lowbond_V81: V81 >=0;

subject to lowbond_V217: V217 >=0;

subject to lowbond_V284: V284 >=0;

subject to lowbond_V67: V67 >=0;

subject to lowbond_V149: V149 >=0;

subject to lowbond_b_8: b_8 >=-1000;

subject to lowbond_V80: V80 >=0;

subject to lowbond_V216: V216 >=0;

subject to lowbond_V283: V283 >=0;

subject to lowbond_V66: V66 >=0;

subject to lowbond_V79: V79 >=0;

subject to lowbond_V148: V148 >=0;

subject to lowbond_V215: V215 >=0;

subject to lowbond_V282: V282 >=0;

subject to lowbond_V65_R: V65_R >=-1000;

subject to lowbond_V78: V78 >=0;

subject to lowbond_V147: V147 >=0;

subject to lowbond_V214: V214 >=0;

subject to lowbond_V281_R: V281_R >=-1000;

subject to lowbond_V64_R: V64_R >=-1000;

subject to lowbond_V77: V77 >=0;

subject to lowbond_V146: V146 >=0;

subject to lowbond_V213: V213 >=0;

subject to lowbond_V63: V63 >=0;

subject to lowbond_V76: V76 >=0;

subject to lowbond_V145: V145 >=0;

subject to lowbond_V212: V212 >=0;

subject to lowbond_V62: V62 >=0;

subject to lowbond_V279: V279 >=0;

subject to lowbond_V75: V75 >=0;

subject to lowbond_V144: V144 >=0;

subject to lowbond_V211: V211 >=0;

subject to lowbond_V61: V61 >=0;

subject to lowbond_V74: V74 >=0;

subject to lowbond_V278_R: V278_R >=-1000;

subject to lowbond_V143_R: V143_R >=-1000;

subject to lowbond_V60: V60 >=0;

subject to lowbond_V210: V210 >=0;

subject to lowbond_V73: V73 >=0;

subject to lowbond_V277_R: V277_R >=-1000;

subject to lowbond_V142_R: V142_R >=-1000;

subject to lowbond_b_3: b_3 >=-1000;

subject to lowbond_V59: V59 >=0;

subject to lowbond_V72: V72 >=0;

subject to lowbond_V209: V209 >=0;

subject to lowbond_V276_R: V276_R >=-1000;

subject to lowbond_V141: V141 >=0;

subject to lowbond_V58: V58 >=0;

subject to lowbond_V71: V71 >=0;

subject to lowbond_V208: V208 >=0;

subject to lowbond_V275: V275 >=0;

subject to lowbond_V57: V57 >=0;

subject to lowbond_V140: V140 >=0;

subject to lowbond_V70_R: V70_R >=-1000;

subject to lowbond_V207: V207 >=0;

subject to lowbond_V274_R: V274_R >=-1000;

subject to lowbond_V69: V69 >=0;

subject to lowbond_V56: V56 >=0;

subject to lowbond_V139: V139 >=0;

subject to lowbond_V206: V206 >=0;

subject to lowbond_V273: V273 >=0;

subject to lowbond_V55: V55 >=0;

subject to lowbond_V138: V138 >=0;

subject to lowbond_V205_R: V205_R >=-1000;

subject to lowbond_V272: V272 >=0;

subject to lowbond_V54: V54 >=0;

subject to lowbond_V137_R: V137_R >=-1000;

subject to lowbond_V204: V204 >=0;

subject to lowbond_V53: V53 >=0;

subject to lowbond_V271: V271 >=0;

subject to lowbond_V136: V136 >=0;

subject to lowbond_V203: V203 >=0;

subject to lowbond_V52: V52 >=0;

subject to lowbond_V270: V270 >=0;

subject to lowbond_V135: V135 >=0;

subject to lowbond_V202: V202 >=0;

subject to lowbond_V51: V51 >=0;

subject to lowbond_V269: V269 >=0;

subject to lowbond_b_10: b_10 >=-1000;

subject to lowbond_V134: V134 >=0;

subject to lowbond_V50: V50 >=0;

subject to lowbond_V201: V201 >=0;

subject to lowbond_V268_R: V268_R >=-1000;

subject to lowbond_V133: V133 >=0;

subject to lowbond_V49: V49 >=0;

subject to lowbond_b_6: b_6 >=-1000;

subject to lowbond_V200_R: V200_R >=-1000;

subject to lowbond_V267: V267 >=0;

subject to lowbond_b_11: b_11 >=-1000;

subject to lowbond_V132: V132 >=0;

subject to lowbond_V48: V48 >=0;

subject to lowbond_V199: V199 >=0;

subject to lowbond_b_20: b_20 >=-1000;

subject to lowbond_V266_R: V266_R >=-1000;

subject to lowbond_V47: V47 >=0;

subject to lowbond_V131: V131 >=0;

subject to lowbond_V198: V198 >=0;

subject to lowbond_V265: V265 >=0;

subject to lowbond_b_12: b_12 >=-1000;

subject to lowbond_V46: V46 >=0;

subject to lowbond_V130: V130 >=0;

subject to lowbond_V197: V197 >=0;

subject to lowbond_V264: V264 >=0;

subject to lowbond_b_21: b_21 >=-1000;

subject to lowbond_V45: V45 >=0;

subject to lowbond_V129: V129 >=0;

subject to lowbond_V196: V196 >=0;

subject to lowbond_b_30: b_30 >=-1000;

subject to lowbond_V263: V263 >=0;

subject to lowbond_V44: V44 >=0;

subject to lowbond_b_13: b_13 >=-1000;

subject to lowbond_V128: V128 >=0;

subject to lowbond_V195: V195 >=0;

subject to lowbond_V43_R: V43_R >=-1000;

subject to lowbond_V262: V262 >=0;

subject to lowbond_b_22: b_22 >=-1000;

subject to lowbond_V127: V127 >=0;

subject to lowbond_V194: V194 >=0;

subject to lowbond_b_31: b_31 >=-1000;

subject to lowbond_V42: V42 >=0;

subject to lowbond_V261_R: V261_R >=-1000;

subject to lowbond_V126: V126 >=0;

subject to lowbond_b_14: b_14 >=-1000;

subject to lowbond_V193: V193 >=0;

subject to lowbond_b_40: b_40 >=-1000;

subject to lowbond_b_1: b_1 >=0;

subject to lowbond_V41_R: V41_R >=-1000;

subject to lowbond_V260: V260 >=0;

subject to lowbond_b_23: b_23 >=-1000;

subject to lowbond_V125: V125 >=0;

subject to lowbond_V192: V192 >=0;

subject to lowbond_V40: V40 >=0;

subject to lowbond_V259_R: V259_R >=-1000;

subject to lowbond_b_32: b_32 >=0;

subject to lowbond_V124: V124 >=0;

subject to lowbond_b_15: b_15 >=-1000;

subject to lowbond_V191: V191 >=0;

subject to lowbond_V39: V39 >=0;

subject to lowbond_b_41: b_41 >=-1000;

subject to lowbond_b_9: b_9 >=-1000;

subject to lowbond_V258: V258 >=0;

subject to lowbond_b_24: b_24 >=-1000;

subject to lowbond_V123: V123 >=0;

subject to lowbond_b_50: b_50 >=-1000;

subject to lowbond_V38: V38 >=0;

subject to lowbond_V190: V190 >=0;

subject to lowbond_V257: V257 >=0;

subject to lowbond_b_33: b_33 >=-1000;

subject to lowbond_V122: V122 >=0;

subject to lowbond_V37: V37 >=0;

subject to lowbond_b_16: b_16 >=-1000;

subject to lowbond_V189: V189 >=0;

subject to lowbond_b_42: b_42 >=-1000;

subject to lowbond_V256: V256 >=0;

subject to lowbond_V121: V121 >=0;

subject to lowbond_b_25: b_25 >=-1000;

subject to lowbond_V36: V36 >=0;

subject to lowbond_V188: V188 >=0;

subject to lowbond_b_51: b_51 >=-1000;

subject to lowbond_V255: V255 >=0;

subject to lowbond_b_34: b_34 >=-1000;

subject to lowbond_V35_R: V35_R >=-1000;

subject to lowbond_V120: V120 >=0;

subject to lowbond_b_60: b_60 >=-1000;

subject to lowbond_V187: V187 >=0;

subject to lowbond_b_17: b_17 >=-1000;

subject to lowbond_V254: V254 >=0;

subject to lowbond_b_43: b_43 >=-1000;

subject to lowbond_V321: V321 >=0;

subject to lowbond_V34_R: V34_R >=-1000;

subject to lowbond_V119_R: V119_R >=-1000;

subject to lowbond_b_26: b_26 >=-46;

subject to lowbond_V186: V186 >=0;

subject to lowbond_b_52: b_52 >=-1000;

subject to lowbond_V253: V253 >=0;

subject to lowbond_V320_R: V320_R >=-1000;

subject to lowbond_b_35: b_35 >=-1000;

subject to lowbond_V33: V33 >=0;

subject to lowbond_b_61: b_61 >=-1000;

subject to lowbond_V185: V185 >=0;

subject to lowbond_b_18: b_18 >=-1000;

subject to lowbond_V252: V252 >=0;

subject to lowbond_b_44: b_44 >=-1000;

subject to lowbond_V319: V319 >=0;

subject to lowbond_V32: V32 >=0;

subject to lowbond_V117: V117 >=0;

subject to lowbond_b_70: b_70 >=-1000;

subject to lowbond_b_27: b_27 >=0;

subject to lowbond_V184: V184 >=0;

subject to lowbond_b_53: b_53 >=-1000;

subject to lowbond_V251: V251 >=0;

subject to lowbond_b_4: b_4 >=-1000;

subject to lowbond_V31: V31 >=0;

subject to lowbond_V318: V318 >=0;

subject to lowbond_V116: V116 >=0;

subject to lowbond_b_36: b_36 >=-1000;

subject to lowbond_V183: V183 >=0;

subject to lowbond_b_62: b_62 >=-16.53;

subject to upbond_b_19: b_19 <= 1000; 

subject to upbond_V250: V250 <= 1000; 

subject to upbond_V30: V30 <= 1000; 

subject to upbond_b_45: b_45 <= 1000; 

subject to upbond_V317: V317 <= 1000; 

subject to upbond_V115: V115 <= 1000; 

subject to upbond_b_71: b_71 <= 1000; 

subject to upbond_V182: V182 <= 1000; 

subject to upbond_b_28: b_28 <= 1000; 

subject to upbond_V249: V249 <= 1000; 

subject to upbond_V29: V29 <= 1000; 

subject to upbond_b_54: b_54 <= 1000; 

subject to upbond_V316: V316 <= 1000; 

subject to upbond_V114: V114 <= 1000; 

subject to upbond_b_37: b_37 <= 1000; 

subject to upbond_V181: V181 <= 1000; 

subject to upbond_b_63: b_63 <= 1000; 

subject to upbond_V28: V28 <= 1000; 

subject to upbond_V248: V248 <= 1000; 

subject to upbond_V315: V315 <= 1000; 

subject to upbond_b_46: b_46 <= 1000; 

subject to upbond_V113: V113 <= 1000; 

subject to upbond_b_72: b_72 <= 1000; 

subject to upbond_V180: V180 <= 1000; 

subject to upbond_V27: V27 <= 1000; 

subject to upbond_b_29: b_29 <= 1000; 

subject to upbond_V247: V247 <= 1000; 

subject to upbond_b_55: b_55 <= 10.29; 

subject to upbond_V314: V314 <= 1000; 

subject to upbond_V112: V112 <= 1000; 

subject to upbond_b_38: b_38 <= 1000; 

subject to upbond_V179: V179 <= 1000; 

subject to upbond_V26: V26 <= 1000; 

subject to upbond_b_64: b_64 <= 1000; 

subject to upbond_V246: V246 <= 1000; 

subject to upbond_V313: V313 <= 1000; 

subject to upbond_V111: V111 <= 1000; 

subject to upbond_b_47: b_47 <= 1000; 

subject to upbond_V25: V25 <= 1000; 

subject to upbond_V178: V178 <= 1000; 

subject to upbond_b_73: b_73 <= 1000; 

subject to upbond_V245: V245 <= 1000; 

subject to upbond_b_56: b_56 <= 1000; 

subject to upbond_V312: V312 <= 1000; 

subject to upbond_V110: V110 <= 1000; 

subject to upbond_V24: V24 <= 1000; 

subject to upbond_V177: V177 <= 1000; 

subject to upbond_b_39: b_39 <= 1000; 

subject to upbond_V244: V244 <= 1000; 

subject to upbond_b_65: b_65 <= 1000; 

subject to upbond_V311: V311 <= 1000; 

subject to upbond_V23: V23 <= 1000; 

subject to upbond_V109: V109 <= 1000; 

subject to upbond_b_48: b_48 <= 1000; 

subject to upbond_V176: V176 <= 1000; 

subject to upbond_V243: V243 <= 1000; 

subject to upbond_V22: V22 <= 1000; 

subject to upbond_V310_R: V310_R <= 1000; 

subject to upbond_b_57: b_57 <= 1000; 

subject to upbond_V108: V108 <= 1000; 

subject to upbond_V280_R: V280_R <= 1000; 

subject to upbond_V175: V175 <= 1000; 

subject to upbond_V242: V242 <= 1000; 

subject to upbond_b_66: b_66 <= 1000; 

subject to upbond_b_7: b_7 <= 1000; 

subject to upbond_V21: V21 <= 1000; 

subject to upbond_V309: V309 <= 1000; 

subject to upbond_V107: V107 <= 1000; 

subject to upbond_V118_R: V118_R <= 1000; 

subject to upbond_b_49: b_49 <= 1000; 

subject to upbond_V174: V174 <= 1000; 

subject to upbond_V241: V241 <= 1000; 

subject to upbond_V20: V20 <= 1000; 

subject to upbond_V308: V308 <= 1000; 

subject to upbond_V106: V106 <= 1000; 

subject to upbond_b_58: b_58 <= 1000; 

subject to upbond_V101_R: V101_R <= 1000; 

subject to upbond_V173_R: V173_R <= 1000; 

subject to upbond_V19_R: V19_R <= 1000; 

subject to upbond_V240: V240 <= 1000; 

subject to upbond_b_67: b_67 <= 1000; 

subject to upbond_V307: V307 <= 1000; 

subject to upbond_v_biomass: v_biomass <= 1000; 

subject to upbond_V105: V105 <= 1000; 

subject to upbond_V172: V172 <= 1000; 

subject to upbond_V18_R: V18_R <= 1000; 

subject to upbond_V239: V239 <= 1000; 

subject to upbond_V306: V306 <= 1000; 

subject to upbond_V104: V104 <= 1000; 

subject to upbond_b_59: b_59 <= 1000; 

subject to upbond_V171: V171 <= 1000; 

subject to upbond_V17_R: V17_R <= 1000; 

subject to upbond_V238: V238 <= 1000; 

subject to upbond_V305: V305 <= 1000; 

subject to upbond_b_68: b_68 <= 1000; 

subject to upbond_V103_R: V103_R <= 1000; 

subject to upbond_V170: V170 <= 1000; 

subject to upbond_V16_R: V16_R <= 1000; 

subject to upbond_V237: V237 <= 1000; 

subject to upbond_V304: V304 <= 1000; 

subject to upbond_V102: V102 <= 1000; 

subject to upbond_V169: V169 <= 1000; 

subject to upbond_V15_R: V15_R <= 1000; 

subject to upbond_V236: V236 <= 1000; 

subject to upbond_V303: V303 <= 1000; 

subject to upbond_b_69: b_69 <= 1000; 

subject to upbond_V168: V168 <= 1000; 

subject to upbond_V14_R: V14_R <= 1000; 

subject to upbond_V235: V235 <= 1000; 

subject to upbond_b_2: b_2 <= 1000; 

subject to upbond_V302: V302 <= 1000; 

subject to upbond_V100: V100 <= 1000; 

subject to upbond_V167: V167 <= 1000; 

subject to upbond_V13_R: V13_R <= 1000; 

subject to upbond_V234: V234 <= 1000; 

subject to upbond_V301: V301 <= 1000; 

subject to upbond_V99: V99 <= 1000; 

subject to upbond_V166_R: V166_R <= 1000; 

subject to upbond_V12_R: V12_R <= 1000; 

subject to upbond_V233: V233 <= 1000; 

subject to upbond_V98: V98 <= 1000; 

subject to upbond_V300: V300 <= 1000; 

subject to upbond_V165: V165 <= 1000; 

subject to upbond_V11_R: V11_R <= 1000; 

subject to upbond_V232: V232 <= 1000; 

subject to upbond_V97: V97 <= 1000; 

subject to upbond_V299: V299 <= 1000; 

subject to upbond_V164: V164 <= 1000; 

subject to upbond_V10: V10 <= 1000; 

subject to upbond_V231: V231 <= 1000; 

subject to upbond_V96: V96 <= 1000; 

subject to upbond_V298: V298 <= 1000; 

subject to upbond_V163: V163 <= 1000; 

subject to upbond_V9: V9 <= 1000; 

subject to upbond_V95_R: V95_R <= 1000; 

subject to upbond_V230: V230 <= 1000; 

subject to upbond_V297: V297 <= 1000; 

subject to upbond_V162: V162 <= 1000; 

subject to upbond_V8: V8 <= 1000; 

subject to upbond_V94_R: V94_R <= 1000; 

subject to upbond_V229: V229 <= 1000; 

subject to upbond_V296: V296 <= 1000; 

subject to upbond_V7: V7 <= 1000; 

subject to upbond_V161: V161 <= 1000; 

subject to upbond_V93_R: V93_R <= 1000; 

subject to upbond_V228: V228 <= 1000; 

subject to upbond_V295: V295 <= 1000; 

subject to upbond_V6: V6 <= 1000; 

subject to upbond_V160: V160 <= 1000; 

subject to upbond_V92: V92 <= 1000; 

subject to upbond_V227: V227 <= 1000; 

subject to upbond_V294: V294 <= 1000; 

subject to upbond_V5: V5 <= 1000; 

subject to upbond_V159: V159 <= 1000; 

subject to upbond_V91: V91 <= 1000; 

subject to upbond_V226: V226 <= 1000; 

subject to upbond_V293: V293 <= 1000; 

subject to upbond_V4: V4 <= 1000; 

subject to upbond_b_5: b_5 <= 1000; 

subject to upbond_V158_R: V158_R <= 1000; 

subject to upbond_V90: V90 <= 1000; 

subject to upbond_V225: V225 <= 1000; 

subject to upbond_V3: V3 <= 1000; 

subject to upbond_V292: V292 <= 1000; 

subject to upbond_V89: V89 <= 1000; 

subject to upbond_V157_R: V157_R <= 1000; 

subject to upbond_V224: V224 <= 1000; 

subject to upbond_V2_R: V2_R <= 1000; 

subject to upbond_V291: V291 <= 1000; 

subject to upbond_V88: V88 <= 1000; 

subject to upbond_V156: V156 <= 1000; 

subject to upbond_V223: V223 <= 1000; 

subject to upbond_V1: V1 <= 1000; 

subject to upbond_V290: V290 <= 1000; 

subject to upbond_V87: V87 <= 1000; 

subject to upbond_V155: V155 <= 1000; 

subject to upbond_V222: V222 <= 1000; 

subject to upbond_V289: V289 <= 1000; 

subject to upbond_V86: V86 <= 1000; 

subject to upbond_V154: V154 <= 1000; 

subject to upbond_V221: V221 <= 1000; 

subject to upbond_V85: V85 <= 1000; 

subject to upbond_V288: V288 <= 1000; 

subject to upbond_V153: V153 <= 1000; 

subject to upbond_V220: V220 <= 1000; 

subject to upbond_V84: V84 <= 1000; 

subject to upbond_V287: V287 <= 1000; 

subject to upbond_V152: V152 <= 1000; 

subject to upbond_V219: V219 <= 1000; 

subject to upbond_V83: V83 <= 1000; 

subject to upbond_V286: V286 <= 1000; 

subject to upbond_V151: V151 <= 1000; 

subject to upbond_V82: V82 <= 1000; 

subject to upbond_V218: V218 <= 1000; 

subject to upbond_V285: V285 <= 1000; 

subject to upbond_V68: V68 <= 1000; 

subject to upbond_V150: V150 <= 1000; 

subject to upbond_V81: V81 <= 1000; 

subject to upbond_V217: V217 <= 1000; 

subject to upbond_V284: V284 <= 1000; 

subject to upbond_V67: V67 <= 1000; 

subject to upbond_V149: V149 <= 1000; 

subject to upbond_b_8: b_8 <= 1000; 

subject to upbond_V80: V80 <= 1000; 

subject to upbond_V216: V216 <= 1000; 

subject to upbond_V283: V283 <= 1000; 

subject to upbond_V66: V66 <= 1000; 

subject to upbond_V79: V79 <= 1000; 

subject to upbond_V148: V148 <= 1000; 

subject to upbond_V215: V215 <= 1000; 

subject to upbond_V282: V282 <= 1000; 

subject to upbond_V65_R: V65_R <= 1000; 

subject to upbond_V78: V78 <= 1000; 

subject to upbond_V147: V147 <= 1000; 

subject to upbond_V214: V214 <= 1000; 

subject to upbond_V281_R: V281_R <= 1000; 

subject to upbond_V64_R: V64_R <= 1000; 

subject to upbond_V77: V77 <= 1000; 

subject to upbond_V146: V146 <= 1000; 

subject to upbond_V213: V213 <= 1000; 

subject to upbond_V63: V63 <= 1000; 

subject to upbond_V76: V76 <= 1000; 

subject to upbond_V145: V145 <= 1000; 

subject to upbond_V212: V212 <= 1000; 

subject to upbond_V62: V62 <= 1000; 

subject to upbond_V279: V279 <= 1000; 

subject to upbond_V75: V75 <= 1000; 

subject to upbond_V144: V144 <= 1000; 

subject to upbond_V211: V211 <= 1000; 

subject to upbond_V61: V61 <= 1000; 

subject to upbond_V74: V74 <= 1000; 

subject to upbond_V278_R: V278_R <= 1000; 

subject to upbond_V143_R: V143_R <= 1000; 

subject to upbond_V60: V60 <= 1000; 

subject to upbond_V210: V210 <= 1000; 

subject to upbond_V73: V73 <= 1000; 

subject to upbond_V277_R: V277_R <= 1000; 

subject to upbond_V142_R: V142_R <= 1000; 

subject to upbond_b_3: b_3 <= 1000; 

subject to upbond_V59: V59 <= 1000; 

subject to upbond_V72: V72 <= 1000; 

subject to upbond_V209: V209 <= 1000; 

subject to upbond_V276_R: V276_R <= 1000; 

subject to upbond_V141: V141 <= 1000; 

subject to upbond_V58: V58 <= 1000; 

subject to upbond_V71: V71 <= 1000; 

subject to upbond_V208: V208 <= 1000; 

subject to upbond_V275: V275 <= 1000; 

subject to upbond_V57: V57 <= 1000; 

subject to upbond_V140: V140 <= 1000; 

subject to upbond_V70_R: V70_R <= 1000; 

subject to upbond_V207: V207 <= 1000; 

subject to upbond_V274_R: V274_R <= 1000; 

subject to upbond_V69: V69 <= 1000; 

subject to upbond_V56: V56 <= 1000; 

subject to upbond_V139: V139 <= 1000; 

subject to upbond_V206: V206 <= 1000; 

subject to upbond_V273: V273 <= 1000; 

subject to upbond_V55: V55 <= 1000; 

subject to upbond_V138: V138 <= 1000; 

subject to upbond_V205_R: V205_R <= 1000; 

subject to upbond_V272: V272 <= 1000; 

subject to upbond_V54: V54 <= 1000; 

subject to upbond_V137_R: V137_R <= 1000; 

subject to upbond_V204: V204 <= 1000; 

subject to upbond_V53: V53 <= 1000; 

subject to upbond_V271: V271 <= 1000; 

subject to upbond_V136: V136 <= 1000; 

subject to upbond_V203: V203 <= 1000; 

subject to upbond_V52: V52 <= 1000; 

subject to upbond_V270: V270 <= 1000; 

subject to upbond_V135: V135 <= 1000; 

subject to upbond_V202: V202 <= 1000; 

subject to upbond_V51: V51 <= 1000; 

subject to upbond_V269: V269 <= 1000; 

subject to upbond_b_10: b_10 <= 1000; 

subject to upbond_V134: V134 <= 1000; 

subject to upbond_V50: V50 <= 1000; 

subject to upbond_V201: V201 <= 1000; 

subject to upbond_V268_R: V268_R <= 1000; 

subject to upbond_V133: V133 <= 1000; 

subject to upbond_V49: V49 <= 1000; 

subject to upbond_b_6: b_6 <= 1000; 

subject to upbond_V200_R: V200_R <= 1000; 

subject to upbond_V267: V267 <= 1000; 

subject to upbond_b_11: b_11 <= 1000; 

subject to upbond_V132: V132 <= 1000; 

subject to upbond_V48: V48 <= 1000; 

subject to upbond_V199: V199 <= 1000; 

subject to upbond_b_20: b_20 <= 1000; 

subject to upbond_V266_R: V266_R <= 1000; 

subject to upbond_V47: V47 <= 1000; 

subject to upbond_V131: V131 <= 1000; 

subject to upbond_V198: V198 <= 1000; 

subject to upbond_V265: V265 <= 1000; 

subject to upbond_b_12: b_12 <= 1000; 

subject to upbond_V46: V46 <= 1000; 

subject to upbond_V130: V130 <= 1000; 

subject to upbond_V197: V197 <= 1000; 

subject to upbond_V264: V264 <= 1000; 

subject to upbond_b_21: b_21 <= 1000; 

subject to upbond_V45: V45 <= 1000; 

subject to upbond_V129: V129 <= 1000; 

subject to upbond_V196: V196 <= 1000; 

subject to upbond_b_30: b_30 <= 1000; 

subject to upbond_V263: V263 <= 1000; 

subject to upbond_V44: V44 <= 1000; 

subject to upbond_b_13: b_13 <= 1000; 

subject to upbond_V128: V128 <= 1000; 

subject to upbond_V195: V195 <= 1000; 

subject to upbond_V43_R: V43_R <= 1000; 

subject to upbond_V262: V262 <= 1000; 

subject to upbond_b_22: b_22 <= 1000; 

subject to upbond_V127: V127 <= 1000; 

subject to upbond_V194: V194 <= 1000; 

subject to upbond_b_31: b_31 <= 1000; 

subject to upbond_V42: V42 <= 1000; 

subject to upbond_V261_R: V261_R <= 1000; 

subject to upbond_V126: V126 <= 1000; 

subject to upbond_b_14: b_14 <= 1000; 

subject to upbond_V193: V193 <= 1000; 

subject to upbond_b_40: b_40 <= 1000; 

subject to upbond_b_1: b_1 <= 1000; 

subject to upbond_V41_R: V41_R <= 1000; 

subject to upbond_V260: V260 <= 1000; 

subject to upbond_b_23: b_23 <= 1000; 

subject to upbond_V125: V125 <= 1000; 

subject to upbond_V192: V192 <= 1000; 

subject to upbond_V40: V40 <= 1000; 

subject to upbond_V259_R: V259_R <= 1000; 

subject to upbond_b_32: b_32 <= 1000; 

subject to upbond_V124: V124 <= 1000; 

subject to upbond_b_15: b_15 <= 1000; 

subject to upbond_V191: V191 <= 1000; 

subject to upbond_V39: V39 <= 1000; 

subject to upbond_b_41: b_41 <= 1000; 

subject to upbond_b_9: b_9 <= 1000; 

subject to upbond_V258: V258 <= 1000; 

subject to upbond_b_24: b_24 <= 1000; 

subject to upbond_V123: V123 <= 1000; 

subject to upbond_b_50: b_50 <= 1000; 

subject to upbond_V38: V38 <= 1000; 

subject to upbond_V190: V190 <= 1000; 

subject to upbond_V257: V257 <= 1000; 

subject to upbond_b_33: b_33 <= 1000; 

subject to upbond_V122: V122 <= 1000; 

subject to upbond_V37: V37 <= 1000; 

subject to upbond_b_16: b_16 <= 1000; 

subject to upbond_V189: V189 <= 1000; 

subject to upbond_b_42: b_42 <= 1000; 

subject to upbond_V256: V256 <= 1000; 

subject to upbond_V121: V121 <= 1000; 

subject to upbond_b_25: b_25 <= 1000; 

subject to upbond_V36: V36 <= 1000; 

subject to upbond_V188: V188 <= 1000; 

subject to upbond_b_51: b_51 <= 1000; 

subject to upbond_V255: V255 <= 1000; 

subject to upbond_b_34: b_34 <= 1000; 

subject to upbond_V35_R: V35_R <= 1000; 

subject to upbond_V120: V120 <= 1000; 

subject to upbond_b_60: b_60 <= 1000; 

subject to upbond_V187: V187 <= 1000; 

subject to upbond_b_17: b_17 <= 1000; 

subject to upbond_V254: V254 <= 1000; 

subject to upbond_b_43: b_43 <= 1000; 

subject to upbond_V321: V321 <= 1000; 

subject to upbond_V34_R: V34_R <= 1000; 

subject to upbond_V119_R: V119_R <= 1000; 

subject to upbond_b_26: b_26 <= 1000; 

subject to upbond_V186: V186 <= 1000; 

subject to upbond_b_52: b_52 <= 1000; 

subject to upbond_V253: V253 <= 1000; 

subject to upbond_V320_R: V320_R <= 1000; 

subject to upbond_b_35: b_35 <= 1000; 

subject to upbond_V33: V33 <= 1000; 

subject to upbond_b_61: b_61 <= 1000; 

subject to upbond_V185: V185 <= 1000; 

subject to upbond_b_18: b_18 <= 1000; 

subject to upbond_V252: V252 <= 1000; 

subject to upbond_b_44: b_44 <= 1000; 

subject to upbond_V319: V319 <= 1000; 

subject to upbond_V32: V32 <= 1000; 

subject to upbond_V117: V117 <= 1000; 

subject to upbond_b_70: b_70 <= 1000; 

subject to upbond_b_27: b_27 <= 1000; 

subject to upbond_V184: V184 <= 1000; 

subject to upbond_b_53: b_53 <= 1000; 

subject to upbond_V251: V251 <= 1000; 

subject to upbond_b_4: b_4 <= 1000; 

subject to upbond_V31: V31 <= 1000; 

subject to upbond_V318: V318 <= 1000; 

subject to upbond_V116: V116 <= 1000; 

subject to upbond_b_36: b_36 <= 1000; 

subject to upbond_V183: V183 <= 1000; 

subject to upbond_b_62: b_62 <= -16.53; 


#Balance for the metabolite "acetoacetyl-CoA  C25H36N7O18P3S"
s.t. ACETOACETYL__45__COA_CCO__45__CYTOSOL: +1*V239-1*V152 = 0;


#Balance for the metabolite "acetyl-CoA  C23H34N7O17P3S"
s.t. ACETYL__45__COA_CCO__45__CYTOSOL: -1*V241+1*V238-1*V153-1*V152+1*V150-1*V148-1*V147+1*V120 = 0;


#Balance for the metabolite "acetylphosphate  C2H3O5P"
s.t. ACETYL__45__P_CCO__45__CYTOSOL: -1*V199+1*V148 = 0;


#Balance for the metabolite "acetate  C2H3O2"
s.t. ACET_CCO__45__CYTOSOL: +1*V241-1*V238+1*V199-1*V36 = 0;


#Balance for the metabolite "acetate C2H3O2"
s.t. ACET_CCO__45__EXTRACELLULAR: -1*b_71+1*V36 = 0;


#Balance for the metabolite "a holo-[acp]  C14H25N3O8a holo-[acp]2PS"
s.t. ACP_CCO__45__CYTOSOL: +1*V319-1*V308+1*V233+1*V151+1*V146 = 0;


#Balance for the metabolite "an acyl-[acp]  COa holo-[acp]R"
s.t. ACYL__45__ACP_CCO__45__CYTOSOL: -1*V319+1*V308-1*V146 = 0;


#Balance for the metabolite "an acyl-CoA  C22H35N7O17RP3S"
s.t. ACYL__45__COA_CCO__45__CYTOSOL: +1*V31 = 0;


#Balance for the metabolite "an acyl-CoA  C22H35N7O17RP3S"
s.t. ACYL__45__COA_CCO__45__EXTRACELLULAR: -1*V31 = 0;


#Balance for the metabolite "a 1-acyl-sn-glycerol-3-phosphate  C4H8O7RP"
s.t. ACYL__45__SN__45__GLYCEROL__45__3P_CCO__45__CYTOSOL: +1*V318-1*V149-1*V146+1*V3 = 0;


#Balance for the metabolite "adenine  C5H5N5"
s.t. ADENINE_CCO__45__CYTOSOL: +1*V158_R+1*V157_R+1*V92+1*V34_R = 0;


#Balance for the metabolite "adenine C5H5N5"
s.t. ADENINE_CCO__45__EXTRACELLULAR: -1*b_70-1*V34_R = 0;


#Balance for the metabolite "adenosine  C10H13N5O4"
s.t. ADENOSINE_CCO__45__CYTOSOL: +1*V246-1*V157_R = 0;


#Balance for the metabolite "S-adenosyl-L-homocysteine  C14H20N6O5S"
s.t. ADENOSYL__45__HOMO__45__CYS_CCO__45__CYTOSOL: +1*V139+1*V138 = 0;


#Balance for the metabolite "adenylo-succinate  C14H14N5O11P"
s.t. ADENYLOSUCC_CCO__45__CYTOSOL: +1*V311-1*V271 = 0;


#Balance for the metabolite "ADP  C10H12N5O10P2"
s.t. ADP_CCO__45__CYTOSOL: +73.14*v_biomass+1*V320_R+1*V316+1*V315+1*V313+1*V312+1*V310_R+1*V218+1*V217+1*V216+1*V215+1*V214+1*V213+1*V212+1*V211+1*V210+1*V209+1*V208+1*V207+1*V206+1*V205_R+2*V204+1*V203+1*V201+1*V200_R-1*V199+1*V198-1*V196+1*V195+1*V194+1*V193+1*V192-1*V191+1*V190+1*V189+1*V187+1*V185+1*V184+1*V183+1*V182+1*V181+1*V179+1*V178+1*V176+1*V175+1*V174-1*V111-1*V105+1*V90+1*V84+1*V83+1*V82+1*V81+1*V80+1*V79+1*V78+1*V77+1*V76+1*V75+1*V74+1*V32+1*V24+1*V23+1*V22+1*V21+1*V20+1*V5+1*V4 = 0;


#Balance for the metabolite "tRNAala  "
s.t. ALA__45__tRNAs_CCO__45__CYTOSOL: +0.32989*v_biomass-1*V286 = 0;


#Balance for the metabolite "alpha-D-glucose 6-phosphate  C6H11O9P"
s.t. ALPHA__45__GLC__45__6__45__P_CCO__45__CYTOSOL: -1*V279 = 0;


#Balance for the metabolite "ammonia  H3N"
s.t. AMMONIA_CCO__45__CYTOSOL: -1*V309+1*V260+1*V259_R+1*V258+1*V257+1*V95_R-1*V91 = 0;


#Balance for the metabolite "NH4+  H4N"
s.t. AMMONIUM_CCO__45__CYTOSOL: -0.01523*v_biomass+1*V91+1*V41_R = 0;


#Balance for the metabolite "NH4+ H4N"
s.t. AMMONIUM_CCO__45__EXTRACELLULAR: -1*b_69-1*V41_R = 0;


#Balance for the metabolite "AMP  C10H12N5O7P"
s.t. AMP_CCO__45__CYTOSOL: +1*V321+1*V317+1*V314+1*V309+1*V308+1*V307+1*V306+1*V305+1*V304+1*V303+1*V302+1*V301+1*V300+1*V299+1*V298+1*V297+1*V296+1*V295+1*V294+1*V293+1*V292+1*V291+1*V290+1*V289+1*V288+1*V287+1*V286+1*V271-1*V246+1*V245+1*V236+1*V229+1*V220+1*V219-1*V204-1*V158_R+1*V97+1*V9+1*V2_R = 0;


#Balance for the metabolite "AMP C10H14N5O7P"
s.t. AMP_CCO__45__EXTRACELLULAR: -1*b_31-1*V9 = 0;


#Balance for the metabolite "anthranilate  C7H6NO2"
s.t. ANTHRANILATE_CCO__45__CYTOSOL: +1*V127 = 0;


#Balance for the metabolite "an AP{apurinic or apyrimidinic} site created by glycosylic bond cleavage  "
s.t. AP__45__Site__45__Created_CCO__45__CYTOSOL: +1*V253-1*V242 = 0;


#Balance for the metabolite "L-arginine  C6H14N4O2"
s.t. ARG_CCO__45__CYTOSOL: -1*V287-1*V257+1*V46 = 0;


#Balance for the metabolite "L-arginine C6H15N4O2"
s.t. ARG_CCO__45__EXTRACELLULAR: -1*b_20-1*V46 = 0;


#Balance for the metabolite "tRNAarg  "
s.t. ARG__45__tRNAs_CCO__45__CYTOSOL: +0.23855*v_biomass-1*V287 = 0;


#Balance for the metabolite "arsenate  HO4As"
s.t. ARSENATE_CCO__45__CYTOSOL: -1*V165 = 0;


#Balance for the metabolite "L-asparagine  C4H8N2O3"
s.t. ASN_CCO__45__CYTOSOL: +1*V309-1*V288+1*V47 = 0;


#Balance for the metabolite "L-asparagine C4H8N2O3"
s.t. ASN_CCO__45__EXTRACELLULAR: -1*b_19-1*V47 = 0;


#Balance for the metabolite "tRNAasn  "
s.t. ASN__45__tRNAs_CCO__45__CYTOSOL: +0.18293*v_biomass-1*V302-1*V288 = 0;


#Balance for the metabolite "tRNAasp  "
s.t. ASP__45__tRNAs_CCO__45__CYTOSOL: +0.18293*v_biomass-1*V289 = 0;


#Balance for the metabolite "ATP  C10H13N5O13P3"
s.t. ATP_CCO__45__CYTOSOL: -73.22*v_biomass-1*V321-1*V320_R-1*V316-1*V315-1*V314-1*V313-1*V312-1*V310_R-1*V309-1*V308-1*V307-1*V306-1*V305-1*V304-1*V303-1*V302-1*V301-1*V300-1*V299-1*V298-1*V297-1*V296-1*V295-1*V294-1*V293-1*V292-1*V291-1*V290-1*V289-1*V288-1*V287-1*V286-1*V236-1*V228-1*V227-1*V226-1*V220-1*V219-1*V218-1*V217-1*V216-1*V215-1*V214-1*V213-1*V212-1*V211-1*V210-1*V209-1*V208-1*V207-1*V206-1*V205_R-1*V204-1*V203-1*V201-1*V200_R+1*V199-1*V198+1*V196-1*V195-1*V194-1*V193-1*V192+1*V191-1*V190-1*V189-1*V187-1*V185-1*V184-1*V183-1*V182-1*V181-1*V179-1*V178-1*V176-1*V175-1*V174-1*V171-1*V97-1*V90-1*V84-1*V83-1*V82-1*V81-1*V80-1*V79-1*V78-1*V77-1*V76-1*V75-1*V74-1*V32-1*V24-1*V23-1*V22-1*V21-1*V20-1*V5-1*V4-1*V2_R = 0;


#Balance for the metabolite "an oxidized electron acceptor  "
s.t. Acceptor_CCO__45__CYTOSOL: +1*V272 = 0;


#Balance for the metabolite "an acyl phosphate  CH2O5RP"
s.t. Acyl__45__Phosphates_CCO__45__CYTOSOL: +1*V319-1*V318 = 0;


#Balance for the metabolite "a standard alpha amino acid  C2H4NO2R"
s.t. Amino__45__Acids__45__20_CCO__45__CYTOSOL: +1*V254+1*V72 = 0;


#Balance for the metabolite "a standard alpha amino acid  C2H4NO2R"
s.t. Amino__45__Acids__45__20_CCO__45__EXTRACELLULAR: -1*V72 = 0;


#Balance for the metabolite "lipoamide acyltransferase N6-{dihydrolipoyl}lysine  "
s.t. BCAA__45__dehydrogenase__45__DH__45__lipoyl_CCO__45__CYTOSOL: -1*V131 = 0;


#Balance for the metabolite "lipoamide acyltransferase N6-{lipoyl}lysine  "
s.t. BCAA__45__dehydrogenase__45__lipoyl_CCO__45__CYTOSOL: +1*V131 = 0;


#Balance for the metabolite "biomass"
s.t. BIOMASS_CCO__45__CYTOSOL: -1*b_27+1*v_biomass = 0;


#Balance for the metabolite "butyrate  C4H7O2"
s.t. BUTYRIC_ACID_CCO__45__CYTOSOL: +1*V238 = 0;


#Balance for the metabolite "butyryl-CoA  C25H38N7O17P3S"
s.t. BUTYRYL__45__COA_CCO__45__CYTOSOL: -1*V238 = 0;


#Balance for the metabolite "CO2 CO2"
s.t. CARBON__45__DIOXIDE_CCO__45__CYTOSOL: -1*b_67+1*V144+1*V122+1*V121+1*V120+1*V95_R+1*V1 = 0;


#Balance for the metabolite "cardiolipin  C13H20O17R4P2"
s.t. CARDIOLIPIN_CCO__45__CYTOSOL: -0.03583*v_biomass+1*V232 = 0;


#Balance for the metabolite "Ca2+  Ca"
s.t. CA__43__2_CCO__45__CYTOSOL: -0.00412*v_biomass+1*V64_R = 0;


#Balance for the metabolite "Ca2+ Ca"
s.t. CA__43__2_CCO__45__EXTRACELLULAR: -1*b_68-1*V64_R = 0;


#Balance for the metabolite "a CDP-diacylglycerol  C14H19N3O15R1R2P2"
s.t. CDPDIACYLGLYCEROL_CCO__45__CYTOSOL: -1*V234+1*V223 = 0;


#Balance for the metabolite "CDP  C9H12N3O11P2"
s.t. CDP_CCO__45__CYTOSOL: +1*V206-1*V205_R-1*V109-1*V106 = 0;


#Balance for the metabolite "a CDP-2,3,4-saturated-diacylglycerol  C20H29N3O15R2RP2"
s.t. CDP__45__2__45__3__45__4__45__Saturated__45__Diacylglycerols_CCO__45__CYTOSOL: +1*V230 = 0;


#Balance for the metabolite "CDP-choline  C14H27N4O11P2"
s.t. CDP__45__CHOLINE_CCO__45__CYTOSOL: -1*V235+1*V221 = 0;


#Balance for the metabolite "cholesterol  C27H46O"
s.t. CHOLESTEROL_CCO__45__CYTOSOL: -0.08056*v_biomass+1*V17_R = 0;


#Balance for the metabolite "cholesterol C27H46O"
s.t. CHOLESTEROL_CCO__45__EXTRACELLULAR: -1*b_34-1*V17_R = 0;


#Balance for the metabolite "choline  C5H14NO"
s.t. CHOLINE_CCO__45__CYTOSOL: -1*V179+1*V25 = 0;


#Balance for the metabolite "choline C5H14NO"
s.t. CHOLINE_CCO__45__EXTRACELLULAR: -1*b_38-1*V25 = 0;


#Balance for the metabolite "chloride Cl"
s.t. CL__45___CCO__45__CYTOSOL: -1*b_25-0.00609*v_biomass = 0;


#Balance for the metabolite "CMP  C9H12N3O8P"
s.t. CMP_CCO__45__CYTOSOL: +1*V273+1*V235+1*V234-1*V206+1*V181+1*V180+1*V8 = 0;


#Balance for the metabolite "CMP C9H14N3O8P"
s.t. CMP_CCO__45__EXTRACELLULAR: -1*b_30-1*V8 = 0;


#Balance for the metabolite "Co2+  Co"
s.t. CO__43__2_CCO__45__CYTOSOL: -0.00406*v_biomass+1*V32 = 0;


#Balance for the metabolite "Co2+ Co"
s.t. CO__43__2_CCO__45__EXTRACELLULAR: -1*b_66-1*V32 = 0;


#Balance for the metabolite "coenzyme A  C21H32N7O16P3S"
s.t. CO__45__A_CCO__45__CYTOSOL: -0.00074*v_biomass+1*V241-1*V233+1*V184+1*V153+1*V152-1*V150+1*V149+1*V148+1*V147-1*V120+1*V99+1*V39+1*V3-1*V2_R = 0;


#Balance for the metabolite "coenzyme A C21H32N7O16P3S"
s.t. CO__45__A_CCO__45__EXTRACELLULAR: -1*b_65-1*V39 = 0;


#Balance for the metabolite "methyl red  C15H14N3O2"
s.t. CPD0__45__1147_CCO__45__CYTOSOL: -1*V127 = 0;


#Balance for the metabolite "N,N'-dimethyl-p-phenylenediamine  C8H12N2"
s.t. CPD0__45__1148_CCO__45__CYTOSOL: +1*V127 = 0;


#Balance for the metabolite "3-amino-3-deoxy-D-fructose 6-phosphate  C6H13NO8P"
s.t. CPD__45__10226_CCO__45__CYTOSOL: -1*V145 = 0;


#Balance for the metabolite "1-deoxy-1-imino-D-erythrose 4-phosphate  C4H9NO6P"
s.t. CPD__45__10227_CCO__45__CYTOSOL: +1*V145 = 0;


#Balance for the metabolite "a beta,beta digalactosyldiacylglycerol  C17H26O15R1R2"
s.t. CPD__45__10363_CCO__45__CYTOSOL: +1*V156 = 0;


#Balance for the metabolite "salicin  C13H18O7"
s.t. CPD__45__1142_CCO__45__EXTRACELLULAR: -1*V68 = 0;


#Balance for the metabolite "salicin-6-phosphate  C13H19O10P"
s.t. CPD__45__1181_CCO__45__CYTOSOL: +1*V68 = 0;


#Balance for the metabolite "D-galactose 6-phosphate  C6H11O9P"
s.t. CPD__45__1241_CCO__45__CYTOSOL: -1*V275 = 0;


#Balance for the metabolite "molybdate  O4Mo"
s.t. CPD__45__3_CCO__45__CYTOSOL: -0.00406*v_biomass+1*V22 = 0;


#Balance for the metabolite "molybdate O4Mo"
s.t. CPD__45__3_CCO__45__EXTRACELLULAR: -1*b_52-1*V22 = 0;


#Balance for the metabolite "dimethylallyl diphosphate  C5H9O7P2"
s.t. CPD__45__4211_CCO__45__CYTOSOL: -1*V172-1*V170 = 0;


#Balance for the metabolite "beta-D-glucose 1-phosphate  C6H11O9P"
s.t. CPD__45__448_CCO__45__CYTOSOL: -1*V282+1*V155 = 0;


#Balance for the metabolite "5,10-methenyl-tetrahydropteroyl-[gamma-Glu]{n}  C8H10N6OR"
s.t. CPD__45__5727_CCO__45__CYTOSOL: -1*V262 = 0;


#Balance for the metabolite "1-pyrroline  C4H8N"
s.t. CPD__45__6124_CCO__45__CYTOSOL: -1*V116 = 0;


#Balance for the metabolite "hydrogen selenide  Se"
s.t. CPD__45__678_CCO__45__CYTOSOL: +1*V272 = 0;


#Balance for the metabolite "AP site removed from DNA  "
s.t. CPD__45__8532_CCO__45__CYTOSOL: +1*V243+1*V242 = 0;


#Balance for the metabolite "AP site on DNA created by glycosylase in repair process  "
s.t. CPD__45__8533_CCO__45__CYTOSOL: -1*V243 = 0;


#Balance for the metabolite "tRNA pseudouridine  C37H49N13O32R2P5"
s.t. CPD__45__8537_CCO__45__CYTOSOL: +1*V285 = 0;


#Balance for the metabolite "tRNA uridine  C37H49N13O32R1P5"
s.t. CPD__45__8538_CCO__45__CYTOSOL: -1*V285 = 0;


#Balance for the metabolite "L-methionine-{S}-S-oxide  C5H11NO3S"
s.t. CPD__45__8989_CCO__45__CYTOSOL: +1*V136 = 0;


#Balance for the metabolite "CTP  C9H12N3O14P3"
s.t. CTP_CCO__45__CYTOSOL: -0.03898*v_biomass+1*V312-1*V230-1*V223-1*V222-1*V221+1*V205_R = 0;


#Balance for the metabolite "Cu2+  Cu"
s.t. CU__43__2_CCO__45__CYTOSOL: -0.00406*v_biomass+1*V24 = 0;


#Balance for the metabolite "Cu2+ Cu"
s.t. CU__43__2_CCO__45__EXTRACELLULAR: -1*b_64-1*V24 = 0;


#Balance for the metabolite "L-cysteine C3H7NO2S"
s.t. CYS_CCO__45__CYTOSOL: -1*b_23-1*V290-1*V237 = 0;


#Balance for the metabolite "tRNAcys  "
s.t. CYS__45__tRNAs_CCO__45__CYTOSOL: +0.07008*v_biomass-1*V290 = 0;


#Balance for the metabolite "cytidine  C9H13N3O5"
s.t. CYTIDINE_CCO__45__CYTOSOL: -1*b_40-1*V259_R-1*V181-1*V180 = 0;


#Balance for the metabolite "cytosine  C4H5N3O"
s.t. CYTOSINE_CCO__45__CYTOSOL: +1*V37 = 0;


#Balance for the metabolite "cytosine C4H5N3O"
s.t. CYTOSINE_CCO__45__EXTRACELLULAR: -1*b_63-1*V37 = 0;


#Balance for the metabolite "a cation  "
s.t. Cations_CCO__45__CYTOSOL: +1*V87+1*V76 = 0;


#Balance for the metabolite "a cation  "
s.t. Cations_CCO__45__EXTRACELLULAR: -1*V87-1*V76 = 0;


#Balance for the metabolite "a ceramide  C19H36NO3R"
s.t. Ceramides_CCO__45__CYTOSOL: -1*V231+1*V14_R = 0;


#Balance for the metabolite "a ceramide  "
s.t. Ceramides_CCO__45__EXTRACELLULAR: -1*b_4-1*V14_R = 0;


#Balance for the metabolite "L-alanyl-tRNAala  "
s.t. Charged__45__ALA__45__tRNAs_CCO__45__CYTOSOL: -0.32989*v_biomass+1*V286 = 0;


#Balance for the metabolite "L-arginyl-tRNAarg  "
s.t. Charged__45__ARG__45__tRNAs_CCO__45__CYTOSOL: -0.23855*v_biomass+1*V287 = 0;


#Balance for the metabolite "L-asparaginyl-tRNAasn  "
s.t. Charged__45__ASN__45__tRNAs_CCO__45__CYTOSOL: -0.18293*v_biomass+1*V315+1*V288 = 0;


#Balance for the metabolite "L-aspartyl-tRNAasp  "
s.t. Charged__45__ASP__45__tRNAs_CCO__45__CYTOSOL: -0.18293*v_biomass+1*V289 = 0;


#Balance for the metabolite "L-cysteinyl-tRNAcys  "
s.t. Charged__45__CYS__45__tRNAs_CCO__45__CYTOSOL: -0.07008*v_biomass+1*V290 = 0;


#Balance for the metabolite "L-glutaminyl-tRNAgln  "
s.t. Charged__45__GLN__45__tRNAs_CCO__45__CYTOSOL: -0.32173*v_biomass+1*V292 = 0;


#Balance for the metabolite "L-glutamyl-tRNAGlu  C5H8NO3tRNAGlu"
s.t. Charged__45__GLT__45__tRNAs_CCO__45__CYTOSOL: -0.32185*v_biomass+1*V291 = 0;


#Balance for the metabolite "glycyl-tRNAgly  "
s.t. Charged__45__GLY__45__tRNAs_CCO__45__CYTOSOL: -0.50466*v_biomass+1*V293 = 0;


#Balance for the metabolite "L-histidyl-tRNAhis  "
s.t. Charged__45__HIS__45__tRNAs_CCO__45__CYTOSOL: -0.10098*v_biomass+1*V294 = 0;


#Balance for the metabolite "L-isoleucyl-tRNAile  "
s.t. Charged__45__ILE__45__tRNAs_CCO__45__CYTOSOL: -0.3336*v_biomass+1*V295 = 0;


#Balance for the metabolite "L-leucyl-tRNAleu  "
s.t. Charged__45__LEU__45__tRNAs_CCO__45__CYTOSOL: -0.42815*v_biomass+1*V296 = 0;


#Balance for the metabolite "L-lysyl-tRNAlys  "
s.t. Charged__45__LYS__45__tRNAs_CCO__45__CYTOSOL: -0.39935*v_biomass+1*V297 = 0;


#Balance for the metabolite "L-methionyl-tRNAmet  "
s.t. Charged__45__MET__45__tRNAs_CCO__45__CYTOSOL: -0.14004*v_biomass+1*V298-1*V141 = 0;


#Balance for the metabolite "L-phenylalanyl-tRNAphe  "
s.t. Charged__45__PHE__45__tRNAs_CCO__45__CYTOSOL: -0.21741*v_biomass+1*V299 = 0;


#Balance for the metabolite "L-prolyl-tRNApro  "
s.t. Charged__45__PRO__45__tRNAs_CCO__45__CYTOSOL: -0.1985*v_biomass+1*V300 = 0;


#Balance for the metabolite "L-seryl-tRNAser  "
s.t. Charged__45__SER__45__tRNAs_CCO__45__CYTOSOL: -0.26722*v_biomass+1*V303 = 0;


#Balance for the metabolite "L-threonyl-tRNAthr  "
s.t. Charged__45__THR__45__tRNAs_CCO__45__CYTOSOL: -0.23027*v_biomass+1*V304 = 0;


#Balance for the metabolite "L-tryptophanyl-tRNAtrp  "
s.t. Charged__45__TRP__45__tRNAs_CCO__45__CYTOSOL: -0.06711*v_biomass+1*V305 = 0;


#Balance for the metabolite "L-tyrosyl-tRNAtyr  "
s.t. Charged__45__TYR__45__tRNAs_CCO__45__CYTOSOL: -0.13695*v_biomass+1*V306 = 0;


#Balance for the metabolite "L-valyl-tRNAval  "
s.t. Charged__45__VAL__45__tRNAs_CCO__45__CYTOSOL: -0.37908*v_biomass+1*V307 = 0;


#Balance for the metabolite "a cholesterol ester  C28H45O2R"
s.t. Cholesterol__45__esters_CCO__45__CYTOSOL: -0.00497*v_biomass+1*V16_R = 0;


#Balance for the metabolite "a cholesterol ester C28H45O2R"
s.t. Cholesterol__45__esters_CCO__45__EXTRACELLULAR: -1*b_33-1*V16_R = 0;


#Balance for the metabolite "a nucleoside 2',3'-cyclic phosphate  C5H8O6RP"
s.t. Cyclic__45__2__45__3__45__Ribonucleoside__45__Monophosphates_CCO__45__CYTOSOL: -1*V251 = 0;


#Balance for the metabolite "2'-deoxyadenosine-5'-diphosphate  C10H12N5O9P2"
s.t. DADP_CCO__45__CYTOSOL: -1*V207+1*V111+1*V105 = 0;


#Balance for the metabolite "dAMP  C10H12N5O6P"
s.t. DAMP_CCO__45__CYTOSOL: -1*V250+1*V182 = 0;


#Balance for the metabolite "dATP  C10H16N5O12P3"
s.t. DATP_CCO__45__CYTOSOL: -0.0318*v_biomass+1*V207+1*V66 = 0;


#Balance for the metabolite "dATP  C10H16N5O12P3"
s.t. DATP_CCO__45__EXTRACELLULAR: -1*V66 = 0;


#Balance for the metabolite "dCDP  C9H12N3O10P2"
s.t. DCDP_CCO__45__CYTOSOL: +1*V215-1*V208+1*V109+1*V106 = 0;


#Balance for the metabolite "dCMP  C9H12N3O7P"
s.t. DCMP_CCO__45__CYTOSOL: -1*V260-1*V215 = 0;


#Balance for the metabolite "dCTP  C9H12N3O13P3"
s.t. DCTP_CCO__45__CYTOSOL: -0.01474*v_biomass+1*V208 = 0;


#Balance for the metabolite "nicotinate adenine dinucleotide  C21H24N6O15P2"
s.t. DEAMIDO__45__NAD_CCO__45__CYTOSOL: -1*V321+1*V227 = 0;


#Balance for the metabolite "2'-deoxyadenosine  C10H13N5O3"
s.t. DEOXYADENOSINE_CCO__45__CYTOSOL: +1*V250-1*V182-1*V92 = 0;


#Balance for the metabolite "deoxycytidine  C9H13N3O4"
s.t. DEOXYCYTIDINE_CCO__45__CYTOSOL: -1*V258 = 0;


#Balance for the metabolite "deoxyguanosine  C10H13N5O4"
s.t. DEOXYGUANOSINE_CCO__45__CYTOSOL: -1*V183-1*V93_R = 0;


#Balance for the metabolite "deoxyinosine  C10H12N4O4"
s.t. DEOXYINOSINE_CCO__45__CYTOSOL: -1*V94_R = 0;


#Balance for the metabolite "{deoxynucleotides}{m}  C15H25O13RR1R2P2"
s.t. DEOXYNUCLEOTIDESM_CCO__45__CYTOSOL: -1*V317 = 0;


#Balance for the metabolite "deoxyuridine  C9H12N2O5"
s.t. DEOXYURIDINE_CCO__45__CYTOSOL: +1*V258-1*V185-1*V159-1*V98 = 0;


#Balance for the metabolite "1-deoxy-D-xylulose 5-phosphate  C5H9O7P"
s.t. DEOXYXYLULOSE__45__5P_CCO__45__CYTOSOL: +1*V144-1*V100 = 0;


#Balance for the metabolite "deoxy-D-ribose 1-phosphate  C5H9O7P"
s.t. DEOXY__45__D__45__RIBOSE__45__1__45__PHOSPHATE_CCO__45__CYTOSOL: +1*V159 = 0;


#Balance for the metabolite "deoxyribose-1-phosphate  C5H9O7P"
s.t. DEOXY__45__RIBOSE__45__1P_CCO__45__CYTOSOL: +1*V167+1*V98+1*V94_R+1*V93_R+1*V92 = 0;


#Balance for the metabolite "dephospho-CoA  C21H33N7O13P2S"
s.t. DEPHOSPHO__45__COA_CCO__45__CYTOSOL: -1*V184 = 0;


#Balance for the metabolite "2'-deoxyguanosine-5'-diphosphate  C10H12N5O10P2"
s.t. DGDP_CCO__45__CYTOSOL: -1*V209+1*V112+1*V107 = 0;


#Balance for the metabolite "dGMP  C10H12N5O7P"
s.t. DGMP_CCO__45__CYTOSOL: +1*V183 = 0;


#Balance for the metabolite "dGTP  C10H16N5O13P3"
s.t. DGTP_CCO__45__CYTOSOL: -0.01474*v_biomass+1*V209+1*V33 = 0;


#Balance for the metabolite "dGTP  C10H16N5O13P3"
s.t. DGTP_CCO__45__EXTRACELLULAR: -1*V33 = 0;


#Balance for the metabolite "a 1,2-diacylglycerol  C5H6O5R1R2"
s.t. DIACYLGLYCEROL_CCO__45__CYTOSOL: +1*V248-1*V235+1*V231+1*V156-1*V154 = 0;


#Balance for the metabolite "7,8-dihydrofolate  C19H21N7O6"
s.t. DIHYDROFOLATE_CCO__45__CYTOSOL: +1*V137_R-1*V124+1*V44 = 0;


#Balance for the metabolite "7,8-dihydrofolate  C19H22N7O6"
s.t. DIHYDROFOLATE_CCO__45__EXTRACELLULAR: -1*b_61-1*V44 = 0;


#Balance for the metabolite "dihydrolipoamide  C8H17NOS2"
s.t. DIHYDROLIPOAMIDE_CCO__45__CYTOSOL: -1*V147-1*V129 = 0;


#Balance for the metabolite "H-Gcv-protein-{dihydrolipoyl}lysine  C8H15OS2Apo-GcvH"
s.t. DIHYDROLIPOYL__45__GCVH_CCO__45__CYTOSOL: -1*V132 = 0;


#Balance for the metabolite "dihydroxyacetone phosphate  C3H5O6P"
s.t. DIHYDROXY__45__ACETONE__45__PHOSPHATE_CCO__45__CYTOSOL: -1*V280_R+1*V267+1*V266_R+1*V104-1*V101_R = 0;


#Balance for the metabolite "a dipeptide  C4H6N2O3R1R2"
s.t. DIPEPTIDES_CCO__45__CYTOSOL: +1*V80 = 0;


#Balance for the metabolite "a dipeptide  C4H6N2O3R1R2"
s.t. DIPEPTIDES_CCO__45__EXTRACELLULAR: -1*V80 = 0;


#Balance for the metabolite "DNAn  "
s.t. DNA__45__N_CCO__45__CYTOSOL: +1*V224-1*V224 = 0;


#Balance for the metabolite "a DNA containing a apyrimidinic site  "
s.t. DNA__45__containing__45__a__45__Apyrimidinic__45__Sites_CCO__45__CYTOSOL: +1*V270 = 0;


#Balance for the metabolite "a DNA containing abasic site  "
s.t. DNA__45__containing__45__abasic__45__Sites_CCO__45__CYTOSOL: -1*V269 = 0;


#Balance for the metabolite "a DNA with uracil  "
s.t. DNA__45__with__45__Uracils_CCO__45__CYTOSOL: -1*V253 = 0;


#Balance for the metabolite "1,3-diphosphateglycerate  C3H4O10P2"
s.t. DPG_CCO__45__CYTOSOL: +1*V200_R+1*V119_R+1*V118_R = 0;


#Balance for the metabolite "dUDP  C9H11N2O11P2"
s.t. DUDP_CCO__45__CYTOSOL: -1*V212+1*V113+1*V110 = 0;


#Balance for the metabolite "dUMP  C9H11N2O8P"
s.t. DUMP_CCO__45__CYTOSOL: +1*V260+1*V185-1*V137_R = 0;


#Balance for the metabolite "dUTP  C9H11N2O14P3"
s.t. DUTP_CCO__45__CYTOSOL: +1*V212 = 0;


#Balance for the metabolite "a monogalactosyldiacylgycerol  C11H16O10R1R2"
s.t. D__45__Galactosyl__45__12__45__diacyl__45__glycerols_CCO__45__CYTOSOL: -2*V156+1*V154 = 0;


#Balance for the metabolite "D-sedoheptulose-7-phosphate  C7H13O10P"
s.t. D__45__SEDOHEPTULOSE__45__7__45__P_CCO__45__CYTOSOL: +1*V145+1*V142_R = 0;


#Balance for the metabolite "a damaged DNA pyrimidine  "
s.t. Damaged__45__DNA__45__Pyrimidine_CCO__45__CYTOSOL: -1*V270 = 0;


#Balance for the metabolite "a 2'-deoxyribonucleoside diphosphate  C5H11O9R1P2"
s.t. Deoxy__45__Ribonucleoside__45__Diphosphates_CCO__45__CYTOSOL: -1*V108 = 0;


#Balance for the metabolite "a 2'-deoxyribonucleoside monophosphate  C5H10O6RP"
s.t. Deoxy__45__Ribonucleoside__45__Monophosphates_CCO__45__CYTOSOL: +1*V175 = 0;


#Balance for the metabolite "a 2'-deoxyribonucleoside triphosphate  C5H12O12R1P3"
s.t. Deoxy__45__Ribonucleoside__45__Triphosphates_CCO__45__CYTOSOL: -1*V224 = 0;


#Balance for the metabolite "a deoxynucleoside  C5H9O3R"
s.t. Deoxy__45__Ribonucleosides_CCO__45__CYTOSOL: -1*V175+1*V71 = 0;


#Balance for the metabolite "a deoxynucleoside  C5H9O3R"
s.t. Deoxy__45__Ribonucleosides_CCO__45__EXTRACELLULAR: -1*V71 = 0;


#Balance for the metabolite "a deoxynucleotide  "
s.t. Deoxynucleotides_CCO__45__CYTOSOL: +1*V317-1*V317 = 0;


#Balance for the metabolite "protein N6-{dihydrolipoyl}lysine  "
s.t. Dihydro__45__Lipoyl__45__Proteins_CCO__45__CYTOSOL: -1*V128 = 0;


#Balance for the metabolite "a reduced electron acceptor  "
s.t. Donor__45__H2_CCO__45__CYTOSOL: -1*V272 = 0;


#Balance for the metabolite "a protein-S-sulfanylcysteine  C3H5NOProtein2S2"
s.t. ENZYME__45__S__45__SULFANYLCYSTEINE_CCO__45__CYTOSOL: +1*V237 = 0;


#Balance for the metabolite "D-erythrose-4-phosphate  C4H7O7P"
s.t. ERYTHROSE__45__4P_CCO__45__CYTOSOL: -1*V143_R = 0;


#Balance for the metabolite "FAD  C27H30N9O15P2"
s.t. FAD_CCO__45__CYTOSOL: -0.00029*v_biomass+1*V226 = 0;


#Balance for the metabolite "Fe2+  Fe"
s.t. FE__43__2_CCO__45__CYTOSOL: -0.00914*v_biomass+1*V28 = 0;


#Balance for the metabolite "Fe2+  Fe"
s.t. FE__43__2_CCO__45__EXTRACELLULAR: -1*b_57-1*V28 = 0;


#Balance for the metabolite "Fe3+  Fe"
s.t. FE__43__3_CCO__45__CYTOSOL: -0.00437*v_biomass+1*V29 = 0;


#Balance for the metabolite "Fe3+  Fe"
s.t. FE__43__3_CCO__45__EXTRACELLULAR: -1*b_56-1*V29 = 0;


#Balance for the metabolite "FMN  C17H18N4O9P"
s.t. FMN_CCO__45__CYTOSOL: -1*V226+1*V193 = 0;


#Balance for the metabolite "formate  CHO2"
s.t. FORMATE_CCO__45__CYTOSOL: +0.00705*v_biomass+1*V256-1*V1 = 0;


#Balance for the metabolite "formyl-L-methionyl peptide  C12H17N4O6R3S"
s.t. FORMYL__45__L__45__METHIONYL__45__PEPTIDE_CCO__45__CYTOSOL: -1*V256 = 0;


#Balance for the metabolite "an N10-formyl-tetrahydrofolate  C20H23N7O6R1"
s.t. FORMYL__45__THF__45__GLU__45__N_CCO__45__CYTOSOL: +1*V262 = 0;


#Balance for the metabolite "fructose-1-phosphate  C6H13O9P"
s.t. FRU1P_CCO__45__CYTOSOL: -1*V267+1*V186-1*V174+1*V42 = 0;


#Balance for the metabolite "fructose-1,6-bisphosphate  C6H10O12P2"
s.t. FRUCTOSE__45__16__45__DIPHOSPHATE_CCO__45__CYTOSOL: -1*V266_R+1*V178+1*V174 = 0;


#Balance for the metabolite "D-fructose-6-phosphate  C6H11O9P"
s.t. FRUCTOSE__45__6P_CCO__45__CYTOSOL: +1*V279+1*V277_R+1*V276_R-1*V178+1*V143_R = 0;


#Balance for the metabolite "D-fructose  C6H12O6"
s.t. FRU_CCO__45__CYTOSOL: -1*V186 = 0;


#Balance for the metabolite "D-fructose  C6H12O6"
s.t. FRU_CCO__45__EXTRACELLULAR: -1*V42 = 0;


#Balance for the metabolite "fumarate  C4H2O4"
s.t. FUM_CCO__45__CYTOSOL: +1*V271 = 0;


#Balance for the metabolite "a fatty acid  C4H7O2R"
s.t. Fatty__45__Acids_CCO__45__CYTOSOL: -1*V308+1*V19_R-1*V2_R = 0;


#Balance for the metabolite "a fatty acid C4H7O2R"
s.t. Fatty__45__Acids_CCO__45__EXTRACELLULAR: -1*b_36-1*V19_R = 0;


#Balance for the metabolite "a fatty acyl CoA  C22H35N7O17RP3S"
s.t. Fatty__45__Acyl__45__CoA_CCO__45__CYTOSOL: -1*V149-1*V3+1*V2_R = 0;


#Balance for the metabolite "3-phospho-D-glycerate  C3H4O7P"
s.t. G3P_CCO__45__CYTOSOL: -1*V281_R-1*V200_R+1*V115 = 0;


#Balance for the metabolite "D-glyceraldehyde-3-phosphate  C3H5O6P"
s.t. GAP_CCO__45__CYTOSOL: +1*V280_R+1*V266_R-1*V144+1*V143_R+1*V142_R-1*V119_R-1*V118_R-1*V115 = 0;


#Balance for the metabolite "GDP  C10H12N5O11P2"
s.t. GDP_CCO__45__CYTOSOL: +1*V311+1*V265+1*V252-1*V219+1*V214-1*V213+1*V197+1*V180-1*V112-1*V107 = 0;


#Balance for the metabolite "beta-D-glucose  C6H12O6"
s.t. GLC_CCO__45__CYTOSOL: +1*V155-1*V10 = 0;


#Balance for the metabolite "beta-D-glucose C6H12O6"
s.t. GLC_CCO__45__EXTRACELLULAR: -1*b_62-1*V85+1*V10 = 0;


#Balance for the metabolite "beta-D-glucose-6-phosphate  C6H11O9P"
s.t. GLC__45__6__45__P_CCO__45__CYTOSOL: +1*V282-1*V277_R+1*V85 = 0;


#Balance for the metabolite "L-glutamine C5H10N2O3"
s.t. GLN_CCO__45__CYTOSOL: -1*b_24-1*V321-1*V315-1*V314-1*V313-1*V312-1*V292 = 0;


#Balance for the metabolite "tRNAgln  "
s.t. GLN__45__tRNAs_CCO__45__CYTOSOL: +0.32173*v_biomass-1*V292-1*V97 = 0;


#Balance for the metabolite "L-glutamate  C5H8NO4"
s.t. GLT_CCO__45__CYTOSOL: +1*V321+1*V315+1*V314+1*V313+1*V312-1*V291+1*V173_R-1*V97+1*V48 = 0;


#Balance for the metabolite "L-glutamate C5H8NO4"
s.t. GLT_CCO__45__EXTRACELLULAR: -1*b_17-1*V48 = 0;


#Balance for the metabolite "tRNAGlu  "
s.t. GLT__45__tRNAs_CCO__45__CYTOSOL: +0.32185*v_biomass-1*V291 = 0;


#Balance for the metabolite "L-glutaminyl-tRNAGln  "
s.t. GLUTAMINYL__45__TRNA__45__GLN_CCO__45__CYTOSOL: +1*V313 = 0;


#Balance for the metabolite "L-glutamyl-tRNAGln  "
s.t. GLUTAMYL__45__TRNA__45__GLN_CCO__45__CYTOSOL: -1*V313+1*V97 = 0;


#Balance for the metabolite "D-glyceraldehyde  C3H6O3"
s.t. GLYCERALD_CCO__45__CYTOSOL: +1*V267 = 0;


#Balance for the metabolite "glycerol  C3H8O3"
s.t. GLYCEROL_CCO__45__CYTOSOL: +1*V232-1*V187+1*V73 = 0;


#Balance for the metabolite "glycerol C3H8O3"
s.t. GLYCEROL_CCO__45__EXTRACELLULAR: -1*b_60-1*V73 = 0;


#Balance for the metabolite "sn-glycerol-3-phosphate  C3H7O6P"
s.t. GLYCEROL__45__3P_CCO__45__CYTOSOL: -1*V318-1*V234+1*V187-1*V104+1*V101_R+1*V81-1*V3 = 0;


#Balance for the metabolite "sn-glycerol-3-phosphate C3H9O6P"
s.t. GLYCEROL__45__3P_CCO__45__EXTRACELLULAR: -1*b_59-1*V81 = 0;


#Balance for the metabolite "glyoxylate  C2HO3"
s.t. GLYOX_CCO__45__CYTOSOL: -1*V153 = 0;


#Balance for the metabolite "glycine C2H5NO2"
s.t. GLY_CCO__45__CYTOSOL: -1*b_16-1*V293+1*V140-1*V95_R = 0;


#Balance for the metabolite "tRNAgly  "
s.t. GLY__45__tRNAs_CCO__45__CYTOSOL: +0.50466*v_biomass-1*V293 = 0;


#Balance for the metabolite "guanosine-5'-phosphate  C10H12N5O8P"
s.t. GMP_CCO__45__CYTOSOL: +1*V314-1*V249-1*V214+1*V160+1*V6 = 0;


#Balance for the metabolite "GMP C10H14N5O8P"
s.t. GMP_CCO__45__EXTRACELLULAR: -1*b_28-1*V6 = 0;


#Balance for the metabolite "GTP  C10H12N5O14P3"
s.t. GTP_CCO__45__CYTOSOL: -0.06313*v_biomass-1*V311-1*V265+1*V213-1*V197-1*V180+1*V62 = 0;


#Balance for the metabolite "GTP  C10H16N5O14P3"
s.t. GTP_CCO__45__EXTRACELLULAR: -1*V62 = 0;


#Balance for the metabolite "guanine  C5H5N5O"
s.t. GUANINE_CCO__45__CYTOSOL: +1*V166_R-1*V160+1*V93_R+1*V69 = 0;


#Balance for the metabolite "guanine  C5H5N5O"
s.t. GUANINE_CCO__45__EXTRACELLULAR: -1*V69 = 0;


#Balance for the metabolite "guanosine  C10H13N5O5"
s.t. GUANOSINE_CCO__45__CYTOSOL: +1*V249-1*V166_R = 0;


#Balance for the metabolite "ppGpp  C10H11N5O17P4"
s.t. GUANOSINE__45__5DP__45__3DP_CCO__45__CYTOSOL: -1*V252+1*V219 = 0;


#Balance for the metabolite "a phosphoprotein  "
s.t. General__45__Phos__45__Protein__45__Substrates_CCO__45__CYTOSOL: +1*V198 = 0;


#Balance for the metabolite "a protein  "
s.t. General__45__Protein__45__Substrates_CCO__45__CYTOSOL: -1*V229-1*V198 = 0;


#Balance for the metabolite "bicarbonate CHO3"
s.t. HCO3_CCO__45__CYTOSOL: -1*b_2-1*V316 = 0;


#Balance for the metabolite "L-histidine  C6H9N3O2"
s.t. HIS_CCO__45__CYTOSOL: -1*V294+1*V49 = 0;


#Balance for the metabolite "L-histidine C6H9N3O2"
s.t. HIS_CCO__45__EXTRACELLULAR: -1*b_15-1*V49 = 0;


#Balance for the metabolite "tRNAhis  "
s.t. HIS__45__tRNAs_CCO__45__CYTOSOL: +0.10098*v_biomass-1*V294 = 0;


#Balance for the metabolite "H2O2 H2O2"
s.t. HYDROGEN__45__PEROXIDE_CCO__45__CYTOSOL: -1*b_32+1*V104 = 0;


#Balance for the metabolite "1-hydroxy-2-methyl-2-{E}-butenyl 4-diphosphate  C5H9O8P2"
s.t. HYDROXY__45__METHYL__45__BUTENYL__45__DIP_CCO__45__CYTOSOL: +1*V114 = 0;


#Balance for the metabolite "hypoxanthine  C5H4N4O"
s.t. HYPOXANTHINE_CCO__45__CYTOSOL: +1*V162-1*V161+1*V94_R = 0;


#Balance for the metabolite "L-isoleucine  C6H13NO2"
s.t. ILE_CCO__45__CYTOSOL: -1*V295+1*V50 = 0;


#Balance for the metabolite "L-isoleucine C6H13NO2"
s.t. ILE_CCO__45__EXTRACELLULAR: -1*b_14-1*V50 = 0;


#Balance for the metabolite "tRNAile  "
s.t. ILE__45__tRNAs_CCO__45__CYTOSOL: +0.3336*v_biomass-1*V295 = 0;


#Balance for the metabolite "inosine-5'-phosphate  C10H11N4O8P"
s.t. IMP_CCO__45__CYTOSOL: -1*V311+1*V161 = 0;


#Balance for the metabolite "inosine  C10H12N4O5"
s.t. INOSINE_CCO__45__CYTOSOL: -1*V162 = 0;


#Balance for the metabolite "K+  K"
s.t. K__43___CCO__45__CYTOSOL: -0.9083*v_biomass+1*V89+1*V26 = 0;


#Balance for the metabolite "K+ K"
s.t. K__43___CCO__45__EXTRACELLULAR: -1*b_48-1*V89-1*V26 = 0;


#Balance for the metabolite "lactose  C12H22O11"
s.t. LACTOSE_CCO__45__CYTOSOL: -1*V188 = 0;


#Balance for the metabolite "lactose 6-phosphate  C12H21O14P"
s.t. LACTOSE__45__6P_CCO__45__CYTOSOL: +1*V188 = 0;


#Balance for the metabolite "L-leucine  C6H13NO2"
s.t. LEU_CCO__45__CYTOSOL: -1*V296+1*V51 = 0;


#Balance for the metabolite "L-leucine C6H13NO2"
s.t. LEU_CCO__45__EXTRACELLULAR: -1*b_13-1*V51 = 0;


#Balance for the metabolite "tRNAleu  "
s.t. LEU__45__tRNAs_CCO__45__CYTOSOL: +0.42815*v_biomass-1*V296 = 0;


#Balance for the metabolite "lipid  "
s.t. LIPID_CCO__45__CYTOSOL: +1*V74 = 0;


#Balance for the metabolite "lipid  "
s.t. LIPID_CCO__45__EXTRACELLULAR: -1*V74 = 0;


#Balance for the metabolite "lipoamide  C8H15NOS2"
s.t. LIPOAMIDE_CCO__45__CYTOSOL: +1*V129-1*V121 = 0;


#Balance for the metabolite "lipoate  C8H13O2S2"
s.t. LIPOIC__45__ACID_CCO__45__CYTOSOL: -1*V228 = 0;


#Balance for the metabolite "lipoyl-AMP  C18H25N5O8PS2"
s.t. LIPOYL__45__AMP_CCO__45__CYTOSOL: -1*V229+1*V228 = 0;


#Balance for the metabolite "L-lysine  C6H14N2O2"
s.t. LYS_CCO__45__CYTOSOL: -1*V297+1*V52 = 0;


#Balance for the metabolite "L-lysine C6H15N2O2"
s.t. LYS_CCO__45__EXTRACELLULAR: -1*b_12-1*V52 = 0;


#Balance for the metabolite "tRNAlys  "
s.t. LYS__45__tRNAs_CCO__45__CYTOSOL: +0.39935*v_biomass-1*V297 = 0;


#Balance for the metabolite "an L-1-phosphatidyl-glycerol  C8H13O10R12P"
s.t. L__45__1__45__PHOSPHATIDYL__45__GLYCEROL_CCO__45__CYTOSOL: -0.01367*v_biomass+1*V247-2*V232+1*V11_R = 0;


#Balance for the metabolite "an L-1-phosphatidyl-glycerol  C8H13O10R12P"
s.t. L__45__1__45__PHOSPHATIDYL__45__GLYCEROL_CCO__45__EXTRACELLULAR: -1*V11_R = 0;


#Balance for the metabolite "an L-1-phosphatidylglycerol-phosphate  C8H14O13R2P2"
s.t. L__45__1__45__PHOSPHATIDYL__45__GLYCEROL__45__P_CCO__45__CYTOSOL: -1*V247+1*V234 = 0;


#Balance for the metabolite "L-alanine C3H7NO2"
s.t. L__45__ALPHA__45__ALANINE_CCO__45__CYTOSOL: -1*b_21-1*V286+1*V272+1*V237 = 0;


#Balance for the metabolite "L-aspartate C4H6NO4"
s.t. L__45__ASPARTATE_CCO__45__CYTOSOL: -1*b_18-1*V311-1*V309-1*V302-1*V289-1*V173_R = 0;


#Balance for the metabolite "L-citrulline  C6H13N3O3"
s.t. L__45__CITRULLINE_CCO__45__CYTOSOL: +1*V257 = 0;


#Balance for the metabolite "L-lactate  C3H6O3"
s.t. L__45__LACTATE_CCO__45__CYTOSOL: +1*V102-1*V70_R = 0;


#Balance for the metabolite "L-lactate C3H5O3"
s.t. L__45__LACTATE_CCO__45__EXTRACELLULAR: -1*b_55+1*V70_R = 0;


#Balance for the metabolite "a 1,2-diacylglycerol-3-phosphate  C5H7O8R1R2P"
s.t. L__45__PHOSPHATIDATE_CCO__45__CYTOSOL: -0.01271*v_biomass-1*V248-1*V223+1*V149+1*V146+1*V15_R = 0;


#Balance for the metabolite "a 1,2-diacylglycerol-3-phosphate  C5H7O8R1R2P"
s.t. L__45__PHOSPHATIDATE_CCO__45__EXTRACELLULAR: -1*V15_R = 0;


#Balance for the metabolite "L-selenocysteine  C3H6NO2Se"
s.t. L__45__SELENOCYSTEINE_CCO__45__CYTOSOL: -1*V272 = 0;


#Balance for the metabolite "L-aspartyl-tRNAasn  "
s.t. L__45__aspartyl__45__tRNAAsn_CCO__45__CYTOSOL: -1*V315+1*V302 = 0;


#Balance for the metabolite "L-seryl-tRNAsec  "
s.t. L__45__seryl__45__SEC__45__tRNAs_CCO__45__CYTOSOL: +1*V301 = 0;


#Balance for the metabolite "a leader sequence  "
s.t. Leader__45__Sequences_CCO__45__CYTOSOL: +1*V255 = 0;


#Balance for the metabolite "protein N6-{lipoyl}lysine  "
s.t. Lipoyl__45__Protein_CCO__45__CYTOSOL: +1*V128 = 0;


#Balance for the metabolite "long chain polyphosphate  H7O16P5"
s.t. Long__45__Chain__45__Polyphosphate_CCO__45__CYTOSOL: +1*V263-1*V263 = 0;


#Balance for the metabolite "maltose  C12H22O11"
s.t. MALTOSE_CCO__45__CYTOSOL: -1*V155+1*V5 = 0;


#Balance for the metabolite "maltose  C12H22O11"
s.t. MALTOSE_CCO__45__EXTRACELLULAR: -1*V5 = 0;


#Balance for the metabolite "(S)-malate C4H4O5"
s.t. MAL_CCO__45__CYTOSOL: -1*b_1+1*V153-1*V103_R = 0;


#Balance for the metabolite "D-mannitol  C6H14O6"
s.t. MANNITOL_CCO__45__EXTRACELLULAR: -1*V86 = 0;


#Balance for the metabolite "mannitol-1-phosphate  C6H15O9P"
s.t. MANNITOL__45__1P_CCO__45__CYTOSOL: +1*V86 = 0;


#Balance for the metabolite "D-mannose  C6H12O6"
s.t. MANNOSE_CCO__45__EXTRACELLULAR: -1*V38 = 0;


#Balance for the metabolite "alpha-D-mannose 1-phosphate  C6H11O9P"
s.t. MANNOSE__45__1P_CCO__45__CYTOSOL: +1*V283 = 0;


#Balance for the metabolite "D-mannose-6-phosphate  C6H13O9P"
s.t. MANNOSE__45__6P_CCO__45__CYTOSOL: -1*V283-1*V276_R+1*V38 = 0;


#Balance for the metabolite "methionyl peptide  C11H17N4O5R3S"
s.t. METHIONYL__45__PEPTIDE_CCO__45__CYTOSOL: +1*V256 = 0;


#Balance for the metabolite "5,10-methylene-THF  C20H23N7O6"
s.t. METHYLENE__45__THF_CCO__45__CYTOSOL: +1*V140-1*V137_R-1*V125-1*V123+1*V95_R = 0;


#Balance for the metabolite "L-methionine  C5H11NO2S"
s.t. MET_CCO__45__CYTOSOL: -1*V298-1*V171-1*V136+1*V53 = 0;


#Balance for the metabolite "L-methionine C5H11NO2S"
s.t. MET_CCO__45__EXTRACELLULAR: -1*b_11-1*V53 = 0;


#Balance for the metabolite "tRNAmet  "
s.t. MET__45__tRNAs_CCO__45__CYTOSOL: +0.14004*v_biomass+0.00705*v_biomass-1*V298 = 0;


#Balance for the metabolite "{R}-mevalonate  C6H11O4"
s.t. MEVALONATE_CCO__45__CYTOSOL: +1*V99 = 0;


#Balance for the metabolite "Mg2+  Mg"
s.t. MG__43__2_CCO__45__CYTOSOL: -0.13079*v_biomass+1*V20 = 0;


#Balance for the metabolite "Mg2+ Mg"
s.t. MG__43__2_CCO__45__EXTRACELLULAR: -1*b_54-1*V20 = 0;


#Balance for the metabolite "Mn2+  Mn"
s.t. MN__43__2_CCO__45__CYTOSOL: -0.00406*v_biomass+1*V23 = 0;


#Balance for the metabolite "Mn2+ Mn"
s.t. MN__43__2_CCO__45__EXTRACELLULAR: -1*b_53-1*V23 = 0;


#Balance for the metabolite "multidrug  "
s.t. Multidrug_CCO__45__CYTOSOL: +1*V75 = 0;


#Balance for the metabolite "multidrug  "
s.t. Multidrug_CCO__45__EXTRACELLULAR: -1*V75 = 0;


#Balance for the metabolite "NADH  C21H27N7O14P2"
s.t. NADH_CCO__45__CYTOSOL: -1*V190+1*V133+1*V132+1*V131+1*V130+1*V129+1*V128-2*V127+1*V126+1*V123+1*V120+1*V119_R+1*V117+1*V116+1*V103_R-1*V102+1*V95_R+1*V1 = 0;


#Balance for the metabolite "NAD{P}H  "
s.t. NADH__45__P__45__OR__45__NOP_CCO__45__CYTOSOL: +1*V118_R-1*V101_R = 0;


#Balance for the metabolite "NADPH  C21H26N7O17P3"
s.t. NADPH_CCO__45__CYTOSOL: +1*V190-1*V134-1*V126+1*V125-1*V124+1*V115-1*V100-2*V99 = 0;


#Balance for the metabolite "NADP+  C21H25N7O17P3"
s.t. NADP_CCO__45__CYTOSOL: -0.00116*v_biomass+1*V189+1*V134+1*V126-1*V125+1*V124-1*V115+1*V100+2*V99 = 0;


#Balance for the metabolite "NAD+  C21H26N7O14P2"
s.t. NAD_CCO__45__CYTOSOL: -0.02083*v_biomass+1*V321-1*V317-1*V189-1*V133-1*V132-1*V131-1*V130-1*V129-1*V128+2*V127-1*V126-1*V123-1*V120-1*V119_R-1*V117-1*V116-1*V103_R+1*V102-1*V95_R-1*V1 = 0;


#Balance for the metabolite "NAD{P}+  "
s.t. NAD__45__P__45__OR__45__NOP_CCO__45__CYTOSOL: -1*V118_R+1*V101_R = 0;


#Balance for the metabolite "Na+  Na"
s.t. NA__43___CCO__45__CYTOSOL: +1*V25-1*V4 = 0;


#Balance for the metabolite "Na+  Na"
s.t. NA__43___CCO__45__EXTRACELLULAR: -1*b_3-1*V25+1*V4 = 0;


#Balance for the metabolite "nicotinate  C6H4NO2"
s.t. NIACINE_CCO__45__CYTOSOL: -1*V163+1*V60 = 0;


#Balance for the metabolite "nicotinate C6H4NO2"
s.t. NIACINE_CCO__45__EXTRACELLULAR: -1*b_50-1*V60 = 0;


#Balance for the metabolite "nicotinamide mononucleotide  C11H14N2O8P"
s.t. NICOTINAMIDE_NUCLEOTIDE_CCO__45__CYTOSOL: +1*V317 = 0;


#Balance for the metabolite "nicotinate mononucleotide  C11H12NO9P"
s.t. NICOTINATE_NUCLEOTIDE_CCO__45__CYTOSOL: -1*V227+1*V163 = 0;


#Balance for the metabolite "Ni2+  Ni"
s.t. NI__43__2_CCO__45__CYTOSOL: +1*V78 = 0;


#Balance for the metabolite "Ni2+ Ni"
s.t. NI__43__2_CCO__45__EXTRACELLULAR: -1*b_51-1*V78 = 0;


#Balance for the metabolite "an N-substituted amino acid  C2H4NO2R1"
s.t. N__45__Substituted__45__Amino__45__Acids_CCO__45__CYTOSOL: +1*V240 = 0;


#Balance for the metabolite "N-substituted aminoacyl-tRNA  "
s.t. N__45__Substituted__45__Aminoacyl__45__tRNA_CCO__45__CYTOSOL: -1*V240 = 0;


#Balance for the metabolite "N-formyl-L-methionyl-tRNAfmet  "
s.t. N__45__formyl__45__L__45__methionyl__45__tRNAfmet_CCO__45__CYTOSOL: -0.00705*v_biomass+1*V141 = 0;


#Balance for the metabolite "a nucleoside triphosphate  C5H12O13RP3"
s.t. Nucleoside__45__Triphosphates_CCO__45__CYTOSOL: -1*V225 = 0;


#Balance for the metabolite "oligopeptide  "
s.t. OLIGOPEPTIDE_CCO__45__CYTOSOL: +1*V79 = 0;


#Balance for the metabolite "oligopeptide  "
s.t. OLIGOPEPTIDE_CCO__45__EXTRACELLULAR: -1*V79 = 0;


#Balance for the metabolite "oxaloacetate  C4H2O5"
s.t. OXALACETIC_ACID_CCO__45__CYTOSOL: +1*V316+1*V173_R+1*V103_R = 0;


#Balance for the metabolite "oxygen O2"
s.t. OXYGEN__45__MOLECULE_CCO__45__CYTOSOL: -1*b_26-1*V104 = 0;


#Balance for the metabolite "an oxidized thioredoxin  "
s.t. Ox__45__Thioredoxin_CCO__45__CYTOSOL: -1*V136-1*V135-1*V134+1*V113-1*V108+1*V107+1*V106+1*V105 = 0;


#Balance for the metabolite "an oxidized NrdH glutaredoxin-like protein  "
s.t. Oxidized__45__NrdH__45__Proteins_CCO__45__CYTOSOL: +1*V112+1*V111+1*V110-1*V109 = 0;


#Balance for the metabolite "an oxidized ferredoxin  "
s.t. Oxidized__45__ferredoxins_CCO__45__CYTOSOL: +2*V114 = 0;


#Balance for the metabolite "dihydrolipoyltranssuccinylase N6-{dihydrolipoyl}lysine  "
s.t. Oxo__45__glutarate__45__dehydrogenase__45__DH__45__lipoyl_CCO__45__CYTOSOL: -1*V130 = 0;


#Balance for the metabolite "dihydrolipoyltranssuccinylase N6-{lipoyl}lysine  "
s.t. Oxo__45__glutarate__45__dehydrogenase__45__lipoyl_CCO__45__CYTOSOL: +1*V130 = 0;


#Balance for the metabolite "L-phenylalanine  C9H11NO2"
s.t. PHE_CCO__45__CYTOSOL: -1*V299+1*V54 = 0;


#Balance for the metabolite "L-phenylalanine C9H11NO2"
s.t. PHE_CCO__45__EXTRACELLULAR: -1*b_10-1*V54 = 0;


#Balance for the metabolite "tRNAphe  "
s.t. PHE__45__tRNAs_CCO__45__CYTOSOL: +0.21741*v_biomass-1*V299 = 0;


#Balance for the metabolite "a phosphatidylcholine  C10H19NO8R2R1P"
s.t. PHOSPHATIDYLCHOLINE_CCO__45__CYTOSOL: -0.03205*v_biomass+1*V235-1*V231+1*V13_R = 0;


#Balance for the metabolite "a phosphatidylcholine  C10H19NO8R2R1P"
s.t. PHOSPHATIDYLCHOLINE_CCO__45__EXTRACELLULAR: -1*V13_R = 0;


#Balance for the metabolite "phosphoryl-choline  C5H13NO4P"
s.t. PHOSPHORYL__45__CHOLINE_CCO__45__CYTOSOL: -1*V221+1*V179 = 0;


#Balance for the metabolite "phosphoenolpyruvate  C3H2O6P"
s.t. PHOSPHO__45__ENOL__45__PYRUVATE_CCO__45__CYTOSOL: +1*V268_R+1*V236-1*V202-1*V191-1*V86-1*V85-1*V68-1*V42-1*V38 = 0;


#Balance for the metabolite "diphosphate  HO7P2"
s.t. PPI_CCO__45__CYTOSOL: +0.3463*v_biomass+1*V321+1*V314+1*V309+1*V308+1*V307+1*V306+1*V305+1*V304+1*V303+1*V302+1*V301+1*V300+1*V299+1*V298+1*V297+1*V296+1*V295+1*V294+1*V293+1*V292+1*V291+1*V290+1*V289+1*V288+1*V287+1*V286-1*V264+1*V252+1*V230+1*V228+1*V227+1*V226+1*V225+1*V224+1*V223+1*V222+1*V221+1*V172+1*V171+1*V170+1*V168+1*V163+1*V161+1*V160-1*V158_R+1*V97+1*V2_R = 0;


#Balance for the metabolite "propionate  C3H6O2"
s.t. PROPIONATE_CCO__45__CYTOSOL: -1*V201+1*V65_R = 0;


#Balance for the metabolite "propionate  C3H6O2"
s.t. PROPIONATE_CCO__45__EXTRACELLULAR: -1*V65_R = 0;


#Balance for the metabolite "propionyl-P  C3H5O5P"
s.t. PROPIONYL__45__P_CCO__45__CYTOSOL: +1*V201 = 0;


#Balance for the metabolite "H-Gcv-protein-{lipoyl}lysine  C8H13OS2Apo-GcvH"
s.t. PROTEIN__45__LIPOYLLYSINE_CCO__45__CYTOSOL: +1*V132 = 0;


#Balance for the metabolite "H+  H"
s.t. PROTON_CCO__45__CYTOSOL: +73.14*v_biomass+2*V321-3*V320_R+2*V316+3*V314+3*V312+2*V311-1*V310_R+1*V309+1*V285+1*V265+1*V264+1*V261_R+1*V257+1*V256+1*V250+1*V241+3*V236-1*V222+2*V220+2*V219+1*V218+1*V217+1*V216+1*V215+1*V214+1*V213+1*V212+1*V211+1*V210+1*V209+1*V208+1*V206+1*V205_R+1*V204+1*V203+1*V201+1*V200_R-1*V199+1*V197-2*V196+2*V195+2*V194+2*V193+2*V192-2*V191+2*V190+2*V189+2*V187+2*V185+2*V184+2*V183+2*V182+2*V181+1*V180+2*V179+2*V178+2*V176+2*V174+1*V171-1*V163+1*V153+1*V152-1*V144-1*V134+1*V133+1*V132+1*V131+1*V130+1*V129+1*V128-2*V127-1*V124-1*V121+1*V119_R+2*V117+2*V116+2*V115+1*V103_R-1*V102-1*V101_R-1*V100-2*V99+3*V96+1*V95_R-1*V91+1*V90+1*V89+1*V73+1*V72+1*V71+1*V69+1*V67+1*V65_R+1*V63+1*V59+1*V58+1*V57+1*V56+1*V55+1*V54+1*V53+1*V52+1*V51+1*V50+1*V49+1*V48+1*V47+1*V46+1*V45+1*V44+1*V40+1*V37-1*V36+1*V35_R+1*V34_R+1*V32+1*V30+1*V27 = 0;


#Balance for the metabolite "H+ H"
s.t. PROTON_CCO__45__EXTRACELLULAR: -1*b_73+4*V320_R-1*V89-1*V73-1*V72-1*V71-1*V69-1*V67-1*V65_R-1*V63-1*V59-1*V58-1*V57-1*V56-1*V55-1*V54-1*V53-1*V52-1*V51-1*V50-1*V49-1*V48-1*V47-1*V46-1*V45-1*V44-1*V40-1*V37+1*V36-1*V35_R-1*V34_R-1*V30-1*V27 = 0;


#Balance for the metabolite "a protein L-cysteine  C3H6N2OProtein2S"
s.t. PROT__45__CYS_CCO__45__CYTOSOL: -1*V237 = 0;


#Balance for the metabolite "L-proline  C5H9NO2"
s.t. PRO_CCO__45__CYTOSOL: -1*V300+1*V55 = 0;


#Balance for the metabolite "L-proline C5H9NO2"
s.t. PRO_CCO__45__EXTRACELLULAR: -1*b_9-1*V55 = 0;


#Balance for the metabolite "tRNApro  "
s.t. PRO__45__tRNAs_CCO__45__CYTOSOL: +0.1985*v_biomass-1*V300 = 0;


#Balance for the metabolite "5-phosphoribosyl 1-pyrophosphate  C5H8O14P3"
s.t. PRPP_CCO__45__CYTOSOL: +1*V220-1*V168-1*V163-1*V161-1*V160+1*V158_R = 0;


#Balance for the metabolite "putrescine  C4H12N2"
s.t. PUTRESCINE_CCO__45__CYTOSOL: -0.04501*v_biomass+1*V82 = 0;


#Balance for the metabolite "putrescine C4H14N2"
s.t. PUTRESCINE_CCO__45__EXTRACELLULAR: -1*b_47-1*V82 = 0;


#Balance for the metabolite "pyridoxal  C8H9NO3"
s.t. PYRIDOXAL_CCO__45__CYTOSOL: -1*V192+1*V61 = 0;


#Balance for the metabolite "pyridoxal C8H9NO3"
s.t. PYRIDOXAL_CCO__45__EXTRACELLULAR: -1*b_39-1*V61 = 0;


#Balance for the metabolite "pyridoxal 5'-phosphate  C8H8NO6P"
s.t. PYRIDOXAL_PHOSPHATE_CCO__45__CYTOSOL: -0.00029*v_biomass+1*V192 = 0;


#Balance for the metabolite "pyruvate  C3H3O3"
s.t. PYRUVATE_CCO__45__CYTOSOL: -1*V316-1*V236+1*V202+1*V191-1*V144-1*V122-1*V121-1*V120-1*V102+1*V86+1*V85+1*V68+1*V42+1*V38 = 0;


#Balance for the metabolite "a peptide  "
s.t. Peptides_CCO__45__CYTOSOL: +1*V255+1*V254-1*V254 = 0;


#Balance for the metabolite "a peptide with a leader sequence  "
s.t. Peptides__45__with__45__Leader__45__Sequence_CCO__45__CYTOSOL: -1*V255 = 0;


#Balance for the metabolite "phosphate  HO4P"
s.t. Pi_CCO__45__CYTOSOL: +73.12*v_biomass+1*V320_R-1*V319+1*V318+1*V316+1*V315+1*V313+1*V312+1*V311+1*V310_R+1*V265+2*V264+1*V263+1*V250+1*V249+1*V248+1*V247+1*V246+1*V245+1*V236+1*V171-1*V169-1*V167-1*V166_R-1*V164-1*V162-1*V159-1*V157_R-1*V155-1*V148-1*V119_R-1*V118_R-1*V98-1*V94_R-1*V93_R-1*V92+1*V90+1*V88+1*V84+2*V83+1*V82+1*V81+1*V80+1*V79+1*V78+1*V77+1*V76+1*V75+1*V74+1*V32+1*V24+1*V23+1*V22+2*V21+1*V20+1*V5+1*V4 = 0;


#Balance for the metabolite "phosphate O4P"
s.t. Pi_CCO__45__EXTRACELLULAR: -1*b_49-1*V88-1*V83-1*V21 = 0;


#Balance for the metabolite "prenyl-tRNA  "
s.t. Prenyl__45__tRNAs_CCO__45__CYTOSOL: +1*V170 = 0;


#Balance for the metabolite "a protein-Npi-phospho-L-histidine  C6H8N3O5Protein2P"
s.t. Protein__45__3__45__phospho__45__L__45__histidines_CCO__45__CYTOSOL: +1*V202-1*V188-1*V186-1*V177 = 0;


#Balance for the metabolite "a protein 6-N-{lipoyl}lysine  "
s.t. Protein__45__6__45__N__45__lipoyl__45__lysine_CCO__45__CYTOSOL: +1*V229 = 0;


#Balance for the metabolite "a protein histidine  C6H7N3OProtein2"
s.t. Protein__45__Histidines_CCO__45__CYTOSOL: -1*V202+1*V188+1*V186+1*V177 = 0;


#Balance for the metabolite "a protein L-methionine  "
s.t. Protein__45__L__45__methionine_CCO__45__CYTOSOL: -1*V135 = 0;


#Balance for the metabolite "a protein-L-methionine-{R}-S-oxide  "
s.t. Protein__45__L__45__methionine__45__R__45__S__45__oxides_CCO__45__CYTOSOL: +1*V135 = 0;


#Balance for the metabolite "a purine base  "
s.t. Purine__45__Bases_CCO__45__CYTOSOL: +1*V165+1*V164 = 0;


#Balance for the metabolite "a purine ribonucleoside  "
s.t. Purine__45__Ribonucleosides_CCO__45__CYTOSOL: -1*V165-1*V164 = 0;


#Balance for the metabolite "lipoate acetyltransferase N6-{S-acetyldihydrolipoyl}lysine  "
s.t. Pyruvate__45__dehydrogenase__45__acetylDHlipoyl_CCO__45__CYTOSOL: -1*V150+1*V122 = 0;


#Balance for the metabolite "lipoate acetyltransferase N6-{dihydrolipoyl}lysine  "
s.t. Pyruvate__45__dehydrogenase__45__dihydrolipoate_CCO__45__CYTOSOL: +1*V150-1*V133 = 0;


#Balance for the metabolite "lipoate acetyltransferase N6-{lipoyl}lysine  "
s.t. Pyruvate__45__dehydrogenase__45__lipoate_CCO__45__CYTOSOL: +1*V133-1*V122 = 0;


#Balance for the metabolite "riboflavin  C17H19N4O6"
s.t. RIBOFLAVIN_CCO__45__CYTOSOL: -0.00029*v_biomass-1*V193+1*V27 = 0;


#Balance for the metabolite "riboflavin C17H20N4O6"
s.t. RIBOFLAVIN_CCO__45__EXTRACELLULAR: -1*b_46-1*V27 = 0;


#Balance for the metabolite "alpha-D-ribose-1-phosphate  C5H9O8P"
s.t. RIBOSE__45__1P_CCO__45__CYTOSOL: -1*V284+1*V169+1*V166_R+1*V164+1*V162+1*V157_R = 0;


#Balance for the metabolite "ribose-1-arsenate  C5H9O8As"
s.t. RIBOSE__45__1__45__ARSENATE_CCO__45__CYTOSOL: +1*V165 = 0;


#Balance for the metabolite "D-ribose-5-phosphate  C5H9O8P"
s.t. RIBOSE__45__5P_CCO__45__CYTOSOL: +1*V284+1*V278_R-1*V220-1*V145-1*V142_R = 0;


#Balance for the metabolite "D-ribulose-5-phosphate  C5H9O8P"
s.t. RIBULOSE__45__5P_CCO__45__CYTOSOL: -1*V278_R-1*V274_R = 0;


#Balance for the metabolite "RNA{n}  "
s.t. RNA__45__N_CCO__45__CYTOSOL: +1*V225-1*V225 = 0;


#Balance for the metabolite "a reduced thioredoxin  "
s.t. Red__45__Thioredoxin_CCO__45__CYTOSOL: +1*V136+1*V135+1*V134-1*V113+1*V108-1*V107-1*V106-1*V105 = 0;


#Balance for the metabolite "a reduced NrdH glutaredoxin-like protein  "
s.t. Reduced__45__NrdH__45__Proteins_CCO__45__CYTOSOL: -1*V112-1*V111-1*V110+1*V109 = 0;


#Balance for the metabolite "a reduced ferredoxin  "
s.t. Reduced__45__ferredoxins_CCO__45__CYTOSOL: -2*V114 = 0;


#Balance for the metabolite "a ribonucleoside diphosphate  "
s.t. Ribonucleoside__45__Diphosphates_CCO__45__CYTOSOL: +1*V108 = 0;


#Balance for the metabolite "tRNAsec  "
s.t. SEC__45__tRNAs_CCO__45__CYTOSOL: -1*V301 = 0;


#Balance for the metabolite "L-serine  C3H7NO3"
s.t. SER_CCO__45__CYTOSOL: -1*V303-1*V301-1*V140+1*V56 = 0;


#Balance for the metabolite "L-serine C3H7NO3"
s.t. SER_CCO__45__EXTRACELLULAR: -1*b_8-1*V56 = 0;


#Balance for the metabolite "tRNAser  "
s.t. SER__45__tRNAs_CCO__45__CYTOSOL: +0.26722*v_biomass-1*V303 = 0;


#Balance for the metabolite "spermidine  C7H19N3"
s.t. SPERMIDINE_CCO__45__CYTOSOL: -0.009*v_biomass+1*V77 = 0;


#Balance for the metabolite "spermidine C7H22N3"
s.t. SPERMIDINE_CCO__45__EXTRACELLULAR: -1*b_45-1*V77 = 0;


#Balance for the metabolite "succinate  C4H4O4"
s.t. SUC_CCO__45__CYTOSOL: +1*V239 = 0;


#Balance for the metabolite "succinyl-CoA  C25H35N7O19P3S"
s.t. SUC__45__COA_CCO__45__CYTOSOL: -1*V239 = 0;


#Balance for the metabolite "sulfate  O4S"
s.t. SULFATE_CCO__45__CYTOSOL: -0.00508*v_biomass+1*V63 = 0;


#Balance for the metabolite "sulfate O4S"
s.t. SULFATE_CCO__45__EXTRACELLULAR: -1*b_37-1*V63 = 0;


#Balance for the metabolite "S-acetyldihydrolipoamide  C10H19NO2S2"
s.t. S__45__ACETYLDIHYDROLIPOAMIDE_CCO__45__CYTOSOL: +1*V147+1*V121 = 0;


#Balance for the metabolite "S-adenosyl-L-methionine  C15H23N6O5S"
s.t. S__45__ADENOSYLMETHIONINE_CCO__45__CYTOSOL: -0.00029*v_biomass+1*V171-1*V139-1*V138 = 0;


#Balance for the metabolite "a 2,3,4-saturated 2-lysophosphatidate  C7H12O7RP"
s.t. Saturated__45__2__45__Lysophosphatidates_CCO__45__CYTOSOL: -1*V151 = 0;


#Balance for the metabolite "a 2,3,4-saturated fatty acyl-[acp]  C4H6Oa holo-[acp]R"
s.t. Saturated__45__Fatty__45__Acyl__45__ACPs_CCO__45__CYTOSOL: -1*V151 = 0;


#Balance for the metabolite "a tRNA  "
s.t. Some__45__tRNA_CCO__45__CYTOSOL: +1*V244+1*V240-1*V172-1*V170-1*V139-1*V138 = 0;


#Balance for the metabolite "a sphingomyelin  C24H49N2O6R1P"
s.t. Sphingomyelins_CCO__45__CYTOSOL: -0.01316*v_biomass+1*V231+1*V12_R = 0;


#Balance for the metabolite "a sphingomyelin  C24H49N2O6R1P"
s.t. Sphingomyelins_CCO__45__EXTRACELLULAR: -1*V12_R = 0;


#Balance for the metabolite "a sugar  "
s.t. Sugar_CCO__45__CYTOSOL: -1*V177+1*V84 = 0;


#Balance for the metabolite "a sugar  "
s.t. Sugar_CCO__45__EXTRACELLULAR: -1*V84 = 0;


#Balance for the metabolite "a sugar phosphate  "
s.t. Sugar__45__Phosphate_CCO__45__CYTOSOL: +1*V177 = 0;


#Balance for the metabolite "tagatose-6-phosphate  C6H11O9P"
s.t. TAGATOSE__45__6__45__PHOSPHATE_CCO__45__CYTOSOL: +1*V275 = 0;


#Balance for the metabolite "dTDP  C10H13N2O11P2"
s.t. TDP_CCO__45__CYTOSOL: +1*V211-1*V210 = 0;


#Balance for the metabolite "tetrahydrofolate  C19H23N7O6"
s.t. THF_CCO__45__CYTOSOL: -0.00029*v_biomass+1*V141-1*V140+1*V124-1*V95_R = 0;


#Balance for the metabolite "thiamin  C12H17N4OS"
s.t. THIAMINE_CCO__45__CYTOSOL: -1*V194+1*V40 = 0;


#Balance for the metabolite "thiamin  C12H17N4OS"
s.t. THIAMINE_CCO__45__EXTRACELLULAR: -1*b_44-1*V40 = 0;


#Balance for the metabolite "thiamine diphosphate  C12H16N4O7P2S"
s.t. THIAMINE__45__PYROPHOSPHATE_CCO__45__CYTOSOL: -0.00029*v_biomass+1*V216 = 0;


#Balance for the metabolite "thiamine-phosphate  C12H16N4O4PS"
s.t. THIAMINE__45__P_CCO__45__CYTOSOL: -1*V216+1*V194 = 0;


#Balance for the metabolite "L-threonine C4H9NO3"
s.t. THR_CCO__45__CYTOSOL: -1*b_22-1*V304 = 0;


#Balance for the metabolite "tRNAthr  "
s.t. THR__45__tRNAs_CCO__45__CYTOSOL: +0.23027*v_biomass-1*V304 = 0;


#Balance for the metabolite "thymidine  C10H14N2O5"
s.t. THYMIDINE_CCO__45__CYTOSOL: -1*V195-1*V167+1*V45 = 0;


#Balance for the metabolite "thymidine C10H14N2O5"
s.t. THYMIDINE_CCO__45__EXTRACELLULAR: -1*b_43-1*V45 = 0;


#Balance for the metabolite "thymine  C5H6N2O2"
s.t. THYMINE_CCO__45__CYTOSOL: +1*V167+1*V30 = 0;


#Balance for the metabolite "thymine  C5H6N2O2"
s.t. THYMINE_CCO__45__EXTRACELLULAR: -1*V30 = 0;


#Balance for the metabolite "dTMP  C10H13N2O8P"
s.t. TMP_CCO__45__CYTOSOL: -1*V211+1*V195+1*V137_R = 0;


#Balance for the metabolite "L-tryptophan  C11H12N2O2"
s.t. TRP_CCO__45__CYTOSOL: -1*V305+1*V57 = 0;


#Balance for the metabolite "L-tryptophan C11H12N2O2"
s.t. TRP_CCO__45__EXTRACELLULAR: -1*b_7-1*V57 = 0;


#Balance for the metabolite "tRNAtrp  "
s.t. TRP__45__tRNAs_CCO__45__CYTOSOL: +0.06711*v_biomass-1*V305 = 0;


#Balance for the metabolite "dTTP  C10H13N2O14P3"
s.t. TTP_CCO__45__CYTOSOL: -0.03166*v_biomass+1*V210 = 0;


#Balance for the metabolite "L-tyrosine  C9H11NO3"
s.t. TYR_CCO__45__CYTOSOL: -1*V306+1*V59 = 0;


#Balance for the metabolite "L-tyrosine C9H11NO3"
s.t. TYR_CCO__45__EXTRACELLULAR: -1*b_6-1*V59 = 0;


#Balance for the metabolite "tRNAtyr  "
s.t. TYR__45__tRNAs_CCO__45__CYTOSOL: +0.13695*v_biomass-1*V306 = 0;


#Balance for the metabolite "a triacylglycerol  C6H5O6R1R2R3"
s.t. Triacylglycerols_CCO__45__CYTOSOL: -0.01522*v_biomass+1*V18_R = 0;


#Balance for the metabolite "a triacylglycerol C6H5O6R1R2R3"
s.t. Triacylglycerols_CCO__45__EXTRACELLULAR: -1*b_35-1*V18_R = 0;


#Balance for the metabolite "uridine-5'-diphosphate  C9H11N2O12P2"
s.t. UDP_CCO__45__CYTOSOL: +1*V218-1*V217+1*V203+1*V154-1*V113-1*V110 = 0;


#Balance for the metabolite "UDP-D-galactose  C15H22N2O17P2"
s.t. UDP__45__GALACTOSE_CCO__45__CYTOSOL: -1*V154 = 0;


#Balance for the metabolite "UMP  C9H13N2O9P"
s.t. UMP_CCO__45__CYTOSOL: -1*V218-1*V203+1*V197-1*V196+1*V168+1*V7 = 0;


#Balance for the metabolite "UMP  C9H13N2O9P"
s.t. UMP_CCO__45__EXTRACELLULAR: -1*b_29-1*V7 = 0;


#Balance for the metabolite "uracil  C4H4N2O2"
s.t. URACIL_CCO__45__CYTOSOL: +1*V253+1*V169-1*V168+1*V159+1*V98+1*V67 = 0;


#Balance for the metabolite "uracil  C4H4N2O2"
s.t. URACIL_CCO__45__EXTRACELLULAR: -1*b_42-1*V67 = 0;


#Balance for the metabolite "uridine  C9H12N2O6"
s.t. URIDINE_CCO__45__CYTOSOL: +1*V259_R-1*V197+1*V196-1*V169 = 0;


#Balance for the metabolite "UTP  C9H11N2O15P3"
s.t. UTP_CCO__45__CYTOSOL: -0.06872*v_biomass-1*V312+1*V217 = 0;


#Balance for the metabolite "L-valine  C5H11NO2"
s.t. VAL_CCO__45__CYTOSOL: -1*V307+1*V58 = 0;


#Balance for the metabolite "L-valine  C5H11NO2"
s.t. VAL_CCO__45__EXTRACELLULAR: -1*b_5-1*V58 = 0;


#Balance for the metabolite "tRNAval  "
s.t. VAL__45__tRNAs_CCO__45__CYTOSOL: +0.37908*v_biomass-1*V307 = 0;


#Balance for the metabolite "H2O H2O"
s.t. WATER_CCO__45__CYTOSOL: -1*b_58-68.09*v_biomass-1*V321-1*V320_R-1*V314-1*V312+1*V268_R-1*V265-1*V264-1*V263-1*V262-1*V261_R-1*V260-1*V259_R-1*V258-1*V257-1*V256-1*V254-1*V252-1*V251-1*V250-1*V249-1*V248-1*V247-1*V246-1*V245-1*V241-1*V240-1*V236+1*V186-1*V171-1*V153-1*V152-1*V141+1*V140-1*V136-1*V135-1*V117-2*V116-1*V115+1*V114+1*V113+1*V112+1*V111+1*V110+1*V109-1*V108+1*V107+1*V106+1*V105-1*V96-1*V90-1*V84-1*V83-1*V82-1*V81-1*V80-1*V79-1*V78-1*V77-1*V76-1*V75-1*V74-1*V32-1*V24-1*V23-1*V22-1*V21-1*V20-1*V5-1*V4 = 0;


#Balance for the metabolite "xanthosine-5-phosphate  C10H11N4O9P"
s.t. XANTHOSINE__45__5__45__PHOSPHATE_CCO__45__CYTOSOL: -1*V314 = 0;


#Balance for the metabolite "D-xylulose-5-phosphate  C5H9O8P"
s.t. XYLULOSE__45__5__45__PHOSPHATE_CCO__45__CYTOSOL: +1*V274_R-1*V143_R-1*V142_R = 0;


#Balance for the metabolite "Zn2+  Zn"
s.t. ZN__43__2_CCO__45__CYTOSOL: -0.00406*v_biomass+1*V43_R = 0;


#Balance for the metabolite "Zn2+ Zn"
s.t. ZN__43__2_CCO__45__EXTRACELLULAR: -1*b_41-1*V43_R = 0;


#Balance for the metabolite "10-formyl-tetrahydrofolate  C20H23N7O7"
s.t. _10__45__FORMYL__45__THF_CCO__45__CYTOSOL: -0.00051*v_biomass+1*V261_R-1*V141 = 0;


#Balance for the metabolite "2-C-methyl-D-erythritol-2,4-cyclodiphosphate  C5H10O9P2"
s.t. _2C__45__METH__45__D__45__ERYTHRITOL__45__CYCLODIPHOSPHATE_CCO__45__CYTOSOL: +1*V273-1*V114 = 0;


#Balance for the metabolite "a 2,3,4-saturated L-phosphatidate  C11H17O8RR2P"
s.t. _2__45__3__45__4__45__Saturated__45__L__45__Phosphatidates_CCO__45__CYTOSOL: -1*V230+1*V151 = 0;


#Balance for the metabolite "2-C-methyl-D-erythritol-4-phosphate  C5H11O7P"
s.t. _2__45__C__45__METHYL__45__D__45__ERYTHRITOL__45__4__45__PHOSPHATE_CCO__45__CYTOSOL: -1*V222+1*V100 = 0;


#Balance for the metabolite "2-oxoglutarate  C5H4O5"
s.t. _2__45__KETOGLUTARATE_CCO__45__CYTOSOL: -1*V173_R+1*V35_R = 0;


#Balance for the metabolite "2-ketoglutarate C5H4O5"
s.t. _2__45__KETOGLUTARATE_CCO__45__EXTRACELLULAR: -1*b_72-1*V35_R = 0;


#Balance for the metabolite "2-phospho-D-glycerate  C3H4O7P"
s.t. _2__45__PG_CCO__45__CYTOSOL: +1*V281_R-1*V268_R = 0;


#ALMOST TOO LONG!!!
#Balance for the metabolite "2-phospho-4-{cytidine 5'-diphospho}-2-C-methyl-D-erythritol  C14H22N3O17P3"
s.t. _2__45__PHOSPHO__45__4__45__CYTIDINE__45__5__45__DIPHOSPHO__45__2__45__C__45__MET_CCO__45__C: -1*V273+1*V176 = 0;


#Balance for the metabolite "adenosine 3',5'-bisphosphate  C10H11N5O10P2"
s.t. _3__45__5__45__ADP_CCO__45__CYTOSOL: -1*V245+1*V233 = 0;


#Balance for the metabolite "{S}-3-hydroxy-3-methylglutaryl-CoA  C27H39N7O20P3S"
s.t. _3__45__HYDROXY__45__3__45__METHYL__45__GLUTARYL__45__COA_CCO__45__CYTOSOL: +1*V152-1*V99 = 0;


#Balance for the metabolite "acetoacetate  C4H5O3"
s.t. _3__45__KETOBUTYRATE_CCO__45__CYTOSOL: -1*V239 = 0;


#Balance for the metabolite "a nucleoside 3'-phosphate  C5H10O7RP"
s.t. _3__45__Prime__45__Ribonucleoside__45__Monophosphates_CCO__45__CYTOSOL: +1*V251 = 0;


#Balance for the metabolite "a 3'-terminal unsaturated sugar  "
s.t. _3__45__terminal__45__unsaturated__45__sugars_CCO__45__CYTOSOL: +1*V269 = 0;


#Balance for the metabolite "4-aminobutanal  C4H10NO"
s.t. _4__45__AMINO__45__BUTYRALDEHYDE_CCO__45__CYTOSOL: -1*V117 = 0;


#Balance for the metabolite "4-aminobutyrate  C4H9NO2"
s.t. _4__45__AMINO__45__BUTYRATE_CCO__45__CYTOSOL: +1*V117+1*V116 = 0;


#Balance for the metabolite "4-{cytidine 5'-diphospho}-2-C-methyl-D-erythritol  C14H23N3O14P2"
s.t. _4__45__CYTIDINE__45__5__45__DIPHOSPHO__45__2__45__C_CCO__45__CYTOSOL: +1*V222-1*V176 = 0;


#Balance for the metabolite "5,10-methenyltetrahydrofolate  C20H22N7O6"
s.t. _5__45__10__45__METHENYL__45__THF_CCO__45__CYTOSOL: -0.00029*v_biomass+1*V310_R-1*V261_R+1*V125+1*V123-1*V96 = 0;


#Balance for the metabolite "5-formyl-tetrahydrofolate  C20H21N7O7"
s.t. _5__45__FORMYL__45__THF_CCO__45__CYTOSOL: -1*V310_R+1*V96 = 0;


#Balance for the metabolite "a 5'-phosphopolynucleotide  "
s.t. _5__45__Phosphopolynucleotides_CCO__45__CYTOSOL: +1*V269 = 0;


#Balance for the metabolite "an apo-[acp]  "
s.t. apo__45__ACP_CCO__45__CYTOSOL: -1*V233 = 0;


#Balance for the metabolite "tRNA containing N6-dimethylallyladenosine  "
s.t. tRNA__45__Containing__45__6Isopentenyladenosine_CCO__45__CYTOSOL: +1*V172 = 0;


#Balance for the metabolite "tRNA containing N1-methylguanine  "
s.t. tRNA__45__Containing__45__N1__45__Methylguanine_CCO__45__CYTOSOL: +1*V138 = 0;


#Balance for the metabolite "a tRNA precursor  "
s.t. tRNA__45__precursors_CCO__45__CYTOSOL: -1*V244 = 0;


#Balance for the metabolite "a tRNA containing N7-methylguanine  "
s.t. tRNAs__45__with__45__N7__45__methyl__45__guanine_CCO__45__CYTOSOL: +1*V139 = 0;

end;
